# Supplementary material for: Contrasting patterns of microbial dominance in the Arabidopsis thaliana phyllosphere
Source: Proc Natl Acad Sci U S A. 2022 Dec 20;119(52):e2211881119. doi: 10.1073/pnas.2211881119 (PMC9907089; doi:10.1073/pnas.2211881119)
Supplement: Supplementary file 4 — Dataset S03 (XLSX) [file pnas.2211881119.sd03.xlsx]

## Sheet: Genomes_bacteria
Bacterial Genomes
HiSeq run H113: Sphingomonas genomes from 2016 collection of A.thaliana
HiSeq run H133: Sphingomonas and Pseudomonas genomes from this study, from plants collected in 2018
Minion Run N1: Sphingomonas closed genomes
Figure 1, Figure 2, Figure 3, Figure 4, Figure 5
SHORT_ID	STUDY_REFERENCE	ENA_sample_alias	ENA_tax_id	ENA_scientific_name	ENA_common_name	ENA_sample_title	ENA_sample_description	NCBI_RefSeq_assembly_accession	GENUS	HOST_PLANT	HOST_PLANT/POOL_ID	HARVEST_DATE	ENA_ASSEMBLY_TYPE	Sequence_Run	ENA_Read1_FASTQ_HiSeq	ENA_Read2_FASTQ_HiSeq	ENA_FASTQ_MinION	REFERENCE	panX_Fig2	panX_Fig4c	panX_Figure4d	panX_Fig5c	panX_Fig5d	V3V4_16S_rDNA_seq	ENA_rawreads_HiSeq_study_accession	ENA_rawreads_HiSeq_sample_accession	ENA_rawreads_HiSeq_experiment_accession	ENA_rawreads_HiSeq_run_accession	ENA_DRAFTASSEMBLY_NAME	ENA_DRAFTASSEMBLY_ACC	ENA_DRAFTASSEMBLY_STUDY_ID	ENA_DRAFTASSEMBLY_SAMPLE_ID	ENA_DRAFTASSEMBLY_CONTIG_ACC	ENA_DRAFTASSEMBLY_COVERAGE	DRAFTASSEMBLY_BUSCO	ENA_COMPLETEASSEMBLY_NAME	ENA_COMPLETEASSEMBLY_ACC	ENA_COMPLETEASSEMBLY_STUDY_ID	ENA_COMPLETEASSEMBLY_SAMPLE_ID	ENA_COMPLETEASSEMBLY_CONTIG_ACC	COMPLETEASSEMBLY_COVERAGE
S380H113	This_Study	Sph-ATUE_S380H113	1869227	Sphingomonas	Sphingomonas	Sph-ATUE_S380H113	-	-	Sphingomonas	A.thaliana	N62	2016	isolate	H113, N1	Sph-ATUE_S380H113_R1.fastq.gz	Sph-ATUE_S380H113_R2.fastq.gz		This Study	YES	-	-	-	-	TGGGGAATATTGGACAATGGGCGAAAGCCTGATCCAGCAATGCCGCGTGAGTGATGAAGGCCTTAGGGTTGTAAAGCTCTTTTACCCGGGATGATAATGACAGTACCGGGAGAATAAGCTCCGGCTAACTCCGTGCCAGCAGCCGCGGTAATACGGAGGGAGCTAGCGTTGTTCGGAATTACTGGGCGTAAAGCGCACGTAGGCGGCTTTGTAAGTTAGAGGTGAAAGCCTGGAGCTCAACTCCAGAATTGCCTTTAAGACTGCATCGCTTGAATCCAGGAGAGGTGAGTGGAATTCCGAGTGTAGAGGTGAAATTCGTAGATATTCGGAAGAACACCAGTGGCGAAGGCGGCTCACTGGACTGGTATTGACGCTGAGGTGCGAAAGCGTGGGGAGCAA…	PRJEB44136	SAMEA8653644	ERX9274505	ERR9725233	Sph-ATUE_S380H113_draftAssembly_v2	GCA_943736135	PRJEB44136	ERS6338197	CALSFJ010000001-CALSFJ010000194	78.5759	C:93.2%[S:93.2%,D:0.0%],F:2.7%,M:4.1%,n:221	Sph-ATUE_S380H113_completeAssembly	GCA_943736135	PRJEB44136	ERS6338197	CALSFJ020000001-CALSFJ020000002	239
S337H113	This_Study	Sph-ATUE_S337H113	1869227	Sphingomonas	Sphingomonas	Sph-ATUE_S337H113	-	-	Sphingomonas	A.thaliana	N207	2016	isolate	H113, N1	Sph-ATUE_S337H113_R1.fastq.gz	Sph-ATUE_S337H113_R2.fastq.gz		This Study	YES	-	-	-	-	TGGGGAATATTGGACAATGGGCGCAAGCCTGATCCAGCAATGCCGCGTGAGTGATGAAGGCCTTAGGGTTGTAAAGCTCTTTTACCCGGGATGATAATGACAGTACCGGGAGAATAAGCCCCGGCTAACTCCGTGCCAGCAGCCGCGGTAATACGGAGGGGGCTAGCGTTGTTCGGAATTACTGGGCGTAAAGCGCACGTAGGCGGCTTTGTAAGTCAGGGGTGAAAGCCTGGAGCTCAACTCCAGAACTGCCTTTGAGACTGCATCGCTTGAATCCGGGAGAGGTAAGTGGAATTCCGAGTGTAGAGGTGAAATTCGTAGATATTCGGAAGAACACCAGTGGCGAAGGCGGCTTACTGGACCGGAATTGACGCTGAGGTGCGAAAGCGTGGGGAGCAA…	PRJEB44136	SAMEA8653604	ERX9274464	ERR9725192	Sph-ATUE_S337H113_draftAssembly_v2	GCA_943736075	PRJEB44136	ERS6338157	CALSFD010000001-CALSFD010000094	59.3709	C:93.2%[S:93.2%,D:0.0%],F:1.8%,M:5.0%,n:221	Sph-ATUE_S337H113_completeAssembly	GCA_943736075	PRJEB44136	ERS6338157	CALSFD020000001-CALSFD020000002	148
S237H113	This_Study	Sph-ATUE_S237H113	1869227	Sphingomonas	Sphingomonas	Sph-ATUE_S237H113	-	-	Sphingomonas	A.thaliana	N103	2016	isolate	H113, N1	Sph-ATUE_S237H113_R1.fastq.gz	Sph-ATUE_S237H113_R2.fastq.gz		This Study	YES	-	-	-	-	TGGGGAATATTGGACAATGGGCGAAAGCCTGATCCAGCAATGCCGCGTGAGTGATGAAGGCCTTAGGGTTGTAAAGCTCTTTTACCCGGGATGATAATGACAGTACCGGGAGAATAAGCTCCGGCTAACTCCGTGCCAGCAGCCGCGGTAATACGGAGGGAGCTAGCGTTATTCGGAATTACTGGGCGTAAAGCGCACGTAGGCGGCTTTGTAAGTAAGAGGTGAAAGCCCAGAGCTCAACTCTGGAATTGCCTTTTAGACTGCATCGCTTGAATCATGGAGAGGTCAGTGGAATTCCGAGTGTAGAGGTGAAATTCGTAGATATTCGGAAGAACACCAGTGGCGAAGGCGGCTGACTGGACATGTATTGACGCTGAGGTGCGAAAGCGTGGGGAGCAA…	PRJEB44136	SAMEA8653501	ERX9274303	ERR9725031	Sph-ATUE_S237H113_draftAssembly_v2	GCA_943736065	PRJEB44136	ERS6338054	CALSFF010000001-CALSFF010000081	55.9214	C:95.9%[S:95.0%,D:0.9%],F:0.5%,M:3.6%,n:221	Sph-ATUE_S237H113_completeAssembly	GCA_943736065	PRJEB44136	ERS6338054	CALSFF020000001-CALSFF020000002	160
S230H113	This_Study	Sph-ATUE_S230H113	1869227	Sphingomonas	Sphingomonas	Sph-ATUE_S230H113	-	-	Sphingomonas	A.thaliana	N115	2016	isolate	H113, N1	Sph-ATUE_S230H113_R1.fastq.gz	Sph-ATUE_S230H113_R2.fastq.gz		This Study	YES	-	-	YES	-	TGGGGAATATTGGACAATGGGCGAAAGCCTGATCCAGCAATGCCGCGTGAGTGATGAAGGCCTTAGGGTTGTAAAGCTCTTTTACCCGGGATGATAATGACAGTACCGGGAGAATAAGCTCCGGCTAACTCCGTGCCAGCAGCCGCGGTAATACGGAGGGAGCTAGCGTTATTCGGAATTACTGGGCGTAAAGCGCACGTAGGCGGCTTTGTAAGTAAGAGGTGAAAGCCCAGAGCTCAACTCTGGAATTGCCTTTTAGACTGCATCGCTTGAATCATGGAGAGGTCAGTGGAATTCCGAGTGTAGAGGTGAAATTCGTAGATATTCGGAAGAACACCAGTGGCGAAGGCGGCTGACTGGACATGTATTGACGCTGAGGTGCGAAAGCGTGGGGAGCAA…	PRJEB44136	SAMEA8653494	ERX9274288	ERR9725016	Sph-ATUE_S230H113_draftAssembly_v2	GCA_943736045	PRJEB44136	ERS6338047	CALSFC010000001-CALSFC010000091	74.1893	C:95.5%[S:95.5%,D:0.0%],F:0.5%,M:4.0%,n:221	Sph-ATUE_S230H113_completeAssembly	GCA_943736045	PRJEB44136	ERS6338047	CALSFC020000001-CALSFC020000003	250
S216H113	This_Study	Sph-ATUE_S216H113	1869227	Sphingomonas	Sphingomonas	Sph-ATUE_S216H113	-	-	Sphingomonas	A.thaliana	N117	2016	isolate	H113, N1	Sph-ATUE_S216H113_R1.fastq.gz	Sph-ATUE_S216H113_R2.fastq.gz		This Study	YES	-	-	-	-	TGGGGAATATTGGACAATGGGCGAAAGCCTGATCCAGCAATGCCGCGTGAGTGATGAAGGCCTTAGGGTTGTAAAGCTCTTTTACCCGGGATGATAATGACAGTACCGGGAGAATAAGCTCCGGCTAACTCCGTGCCAGCAGCCGCGGTAATACGGAGGGAGCTAGCGTTATTCGGAATTACTGGGCGTAAAGCGCACGTAGGCGGCTTTGTAAGTAAGAGGTGAAAGCCCAGAGCTCAACTCTGGAATTGCCTTTTAGACTGCATCGCTTGAATCATGGAGAGGTCAGTGGAATTCCGAGTGTAGAGGTGAAATTCGTAGATATTCGGAAGAACACCAGTGGCGAAGGCGGCTGACTGGACATGTATTGACGCTGAGGTGCGAAAGCGTGGGGAGCAA…	PRJEB44136	SAMEA8653479	ERX9274258	ERR9724986	Sph-ATUE_S216H113_draftAssembly_v2	GCA_943736145	PRJEB44136	ERS6338032	CALSFE010000001-CALSFE010000071	69.9591	C:95.5%[S:95.0%,D:0.5%],F:1.4%,M:3.1%,n:221	Sph-ATUE_S216H113_completeAssembly	GCA_943736145	PRJEB44136	ERS6338032	CALSFE020000001-CALSFE020000002	236
S213H113	This_Study	Sph-ATUE_S213H113	1869227	Sphingomonas	Sphingomonas	Sph-ATUE_S213H113	-	-	Sphingomonas	A.thaliana	N117	2016	isolate	H113, N1	Sph-ATUE_S213H113_R1.fastq.gz	Sph-ATUE_S213H113_R2.fastq.gz		This Study	YES	-	-	YES	-	TGGGGAATATTGGACAATGGGCGAAAGCCTGATCCAGCAATGCCGCGTGAGTGATGAAGGCCTTAGGGTTGTAAAGCTCTTTTACCCGGGATGATAATGACAGTACCGGGAGAATAAGCTCCGGCTAACTCCGTGCCAGCAGCCGCGGTAATACGGAGGGAGCTAGCGTTATTCGGAATTACTGGGCGTAAAGCGCACGTAGGCGGCTTTGTAAGTAAGAGGTGAAAGCCCAGAGCTCAACTCTGGAATTGCCTTTTAGACTGCATCGCTTGAATCATGGAGAGGTCAGTGGAATTCCGAGTGTAGAGGTGAAATTCGTAGATATTCGGAAGAACACCAGTGGCGAAGGCGGCTGACTGGACATGTATTGACGCTGAGGTGCGAAAGCGTGGGGAGCAA…	PRJEB44136	SAMEA8653477	ERX9274253	ERR9724981	Sph-ATUE_S213H113_draftAssembly_v2	GCA_943736155	PRJEB44136	ERS6338030	CALSFN010000001-CALSFN010000126	65.5389	C:95.5%[S:95.5%,D:0.0%],F:0.5%,M:4.0%,n:221	Sph-ATUE_S213H113_completeAssembly	GCA_943736155	PRJEB44136	ERS6338030	CALSFN020000001-CALSFN020000002	184
S190H113	This_Study	Sph-ATUE_S190H113	1869227	Sphingomonas	Sphingomonas	Sph-ATUE_S190H113	-	-	Sphingomonas	A.thaliana	N117	2016	isolate	H113, N1	Sph-ATUE_S190H113_R1.fastq.gz	Sph-ATUE_S190H113_R2.fastq.gz		This Study	YES	-	-	-	-	TGGGGAATATTGGACAATGGGCGAAAGCCTGATCCAGCAATGCCGCGTGAGTGATGAAGGCCTTAGGGTTGTAAAGCTCTTTTACCCGGGATGATAATGACAGTACCGGGAGAATAAGCTCCGGCTAACTCCGTGCCAGCAGCCGCGGTAATACGGAGGGAGCTAGCGTTATTCGGAATTACTGGGCGTAAAGCGCACGTAGGCGGCTTTGTAAGTAAGAGGTGAAAGCCCAGAGCTCAACTCTGGAATTGCCTTTTAGACTGCATCGCTTGAATCATGGAGAGGTCAGTGGAATTCCGAGTGTAGAGGTGAAATTCGTAGATATTCGGAAGAACACCAGTGGCGAAGGCGGCTGACTGGACATGTATTGACGCTGAGGTGCGAAAGCGTGGGGAGCAA…	PRJEB44136	SAMEA8653457	ERX9274211	ERR9724939	Sph-ATUE_S190H113_draftAssembly_v2	GCA_943736055	PRJEB44136	ERS6338010	CALSFL010000001-CALSFL010000439	68.8138	C:95.0%[S:95.0%,D:0.0%],F:0.5%,M:4.5%,n:221	Sph-ATUE_S190H113_completeAssembly	GCA_943736055	PRJEB44136	ERS6338010	CALSFL020000001-CALSFL020000002	225
S18H113	This_Study	Sph-ATUE_S18H113	1869227	Sphingomonas	Sphingomonas	Sph-ATUE_S18H113	-	-	Sphingomonas	A.thaliana	N109	2016	isolate	H113, N1	Sph-ATUE_S18H113_R1.fastq.gz	Sph-ATUE_S18H113_R2.fastq.gz		This Study	YES	-	-	YES	-	TGGGGAATATTGGACAATGGGCGAAAGCCTGATCCAGCAATGCCGCGTGAGTGATGAAGGCCTTAGGGTTGTAAAGCTCTTTTACCCGGGATGATAATGACAGTACCGGGAGAATAAGCTCCGGCTAACTCCGTGCCAGCAGCCGCGGTAATACGGAGGGAGCTAGCGTTATTCGGAATTACTGGGCGTAAAGCGCACGTAGGCGGCTTTGTAAGTAAGAGGTGAAAGCCCAGAGCTCAACTCTGGAATTGCCTTTTAGACTGCATCGCTTGAATCATGGAGAGGTCAGTGGAATTCCGAGTGTAGAGGTGAAATTCGTAGATATTCGGAAGAACACCAGTGGCGAAGGCGGCTGACTGGACATGTATTGACGCTGAGGTGCGAAAGCGTGGGGAGCAA…	PRJEB44136	SAMEA8653456	ERX9274210	ERR9724938	Sph-ATUE_S18H113_draftAssembly_v2	GCA_943736095	PRJEB44136	ERS6338009	CALSFM010000001-CALSFM010004937	61.7455	C:94.6%[S:93.7%,D:0.9%],F:0.9%,M:4.5%,n:221	Sph-ATUE_S18H113_completeAssembly	GCA_943736095	PRJEB44136	ERS6338009	CALSFM020000001-CALSFM020000004	208
S136H113	This_Study	Sph-ATUE_S136H113	1869227	Sphingomonas	Sphingomonas	Sph-ATUE_S136H113	-	-	Sphingomonas	A.thaliana	N62	2016	isolate	H113, N1	Sph-ATUE_S136H113_R1.fastq.gz	Sph-ATUE_S136H113_R2.fastq.gz		This Study	YES	-	-	-	-	TGGGGAATATTGGACAATGGGCGAAAGCCTGATCCAGCAATGCCGCGTGAGTGATGAAGGCCTTAGGGTTGTAAAGCTCTTTTACCCGGGATGATAATGACAGTACCGGGAGAATAAGCTCCGGCTAACTCCGTGCCAGCAGCCGCGGTAATACGGAGGGAGCTAGCGTTGTTCGGAATTACTGGGCGTAAAGCGCACGTAGGCGGCTTTGTAAGTTAGAGGTGAAAGCCTGGAGCTCAACTCCAGAATTGCCTTTAAGACTGCATCGCTTGAATCCAGGAGAGGTGAGTGGAATTCCGAGTGTAGAGGTGAAATTCGTAGATATTCGGAAGAACACCAGTGGCGAAGGCGGCTCACTGGACTGGTATTGACGCTGAGGTGCGAAAGCGTGGGGAGCAA…	PRJEB44136	SAMEA8653415	ERX9274135	ERR9724863	Sph-ATUE_S136H113_draftAssembly_v2	GCA_943736085	PRJEB44136	ERS6337968	CALSFI010000001-CALSFI010000165	26.0947	C:92.8%[S:92.8%,D:0.0%],F:3.2%,M:4.0%,n:221	Sph-ATUE_S136H113_completeAssembly	GCA_943736085	PRJEB44136	ERS6337968	CALSFI020000001-CALSFI020000002	199
S133H113	This_Study	Sph-ATUE_S133H113	1869227	Sphingomonas	Sphingomonas	Sph-ATUE_S133H113	-	-	Sphingomonas	A.thaliana	N62	2016	isolate	H113, N1	Sph-ATUE_S133H113_R1.fastq.gz	Sph-ATUE_S133H113_R2.fastq.gz		This Study	YES	-	-	YES	-	TGGGGAATATTGGACAATGGGCGAAAGCCTGATCCAGCAATGCCGCGTGAGTGATGAAGGCCTTAGGGTTGTAAAGCTCTTTTACCCGGGATGATAATGACAGTACCGGGAGAATAAGCTCCGGCTAACTCCGTGCCAGCAGCCGCGGTAATACGGAGGGAGCTAGCGTTATTCGGAATTACTGGGCGTAAAGCGCACGTAGGCGGCTTTGTAAGTAAGAGGTGAAAGCCCAGAGCTCAACTCTGGAATTGCCTTTTAGACTGCATCGCTTGAATCATGGAGAGGTCAGTGGAATTCCGAGTGTAGAGGTGAAATTCGTAGATATTCGGAAGAACACCAGTGGCGAAGGCGGCTGACTGGACATGTATTGACGCTGAGGTGCGAAAGCGTGGGGAGCAA…	PRJEB44136	SAMEA8653412	ERX9274129	ERR9724857	Sph-ATUE_S133H113_draftAssembly_v2	GCA_943736125	PRJEB44136	ERS6337965	CALSFG010000001-CALSFG010000112	34.2581	C:95.5%[S:95.0%,D:0.5%],F:1.8%,M:2.7%,n:221	Sph-ATUE_S133H113_completeAssembly	GCA_943736125	PRJEB44136	ERS6337965	CALSFG020000001-CALSFG020000004	210
S132H113	This_Study	Sph-ATUE_S132H113	1869227	Sphingomonas	Sphingomonas	Sph-ATUE_S132H113	-	-	Sphingomonas	A.thaliana	N139	2016	isolate	H113, N1	Sph-ATUE_S132H113_R1.fastq.gz	Sph-ATUE_S132H113_R2.fastq.gz		This Study	YES	-	-	-	-	TGGGGAATATTGGACAATGGGCGAAAGCCTGATCCAGCAATGCCGCGTGAGTGATGAAGGCCTTAGGGTTGTAAAGCTCTTTTACCCGGGATGATAATGACAGTACCGGGAGAATAAGCTCCGGCTAACTCCGTGCCAGCAGCCGCGGTAATACGGAGGGAGCTAGCGTTATTCGGAATTACTGGGCGTAAAGCGCACGTAGGCGGCTTTGTAAGTTAGAGGTGAAAGCCCAGAGCTCAACTCTGGAATTGCCTTTGATACTGCATCGCTTGAATCCAGGAGAGGTGAGTGGAATTCCGAGTGTAGAGGTGAAATTCGTAGATATTCGGAAGAACACCAGTGGCGAAGGCGGCTCACTGGACTGGTATTGACGCTGAGGTGCGAAAGCGTGGGGAGCAA…	PRJEB44136	SAMEA8653411	ERX9274127	ERR9724855	Sph-ATUE_S132H113_draftAssembly_v2	GCA_943736115	PRJEB44136	ERS6337964	CALSFH010000001-CALSFH010000166	30.6037	C:92.8%[S:92.8%,D:0.0%],F:1.4%,M:5.8%,n:221	Sph-ATUE_S132H113_completeAssembly	GCA_943736115	PRJEB44136	ERS6337964	CALSFH020000001-CALSFH020000002	182
S127H113	This_Study	Sph-ATUE_S127H113	1869227	Sphingomonas	Sphingomonas	Sph-ATUE_S127H113	-	-	Sphingomonas	A.thaliana	N139	2016	isolate	H113, N1	Sph-ATUE_S127H113_R1.fastq.gz	Sph-ATUE_S127H113_R2.fastq.gz		This Study	YES	-	-	YES	-	TGGGGAATATTGGACAATGGGCGAAAGCCTGATCCAGCAATGCCGCGTGAGTGATGAAGGCCTTAGGGTTGTAAAGCTCTTTTACCCGGGATGATAATGACAGTACCGGGAGAATAAGCTCCGGCTAACTCCGTGCCAGCAGCCGCGGTAATACGGAGGGAGCTAGCGTTATTCGGAATTACTGGGCGTAAAGCGCACGTAGGCGGCTTTGTAAGTAAGAGGTGAAAGCCCAGAGCTCAACTCTGGAATTGCCTTTTAGACTGCATCGCTTGAATCATGGAGAGGTCAGTGGAATTCCGAGTGTAGAGGTGAAATTCGTAGATATTCGGAAGAACACCAGTGGCGAAGGCGGCTGACTGGACATGTATTGACGCTGAGGTGCGAAAGCGTGGGGAGCAA…	PRJEB44136	SAMEA8653406	ERX9274119	ERR9724847	Sph-ATUE_S127H113_draftAssembly_v2	GCA_943736105	PRJEB44136	ERS6337959	CALSFK010000001-CALSFK010000158	40.4314	C:94.6%[S:94.1%,D:0.5%],F:0.9%,M:4.5%,n:221	Sph-ATUE_S127H113_completeAssembly	GCA_943736105	PRJEB44136	ERS6337959	CALSFK020000001-CALSFK020000003	210
S10H133	This_Study	Pse-ATUE_S10H133	1869227	Pseudomonas	Pseudomonas	Pse-ATUE_S10H133	Pv-ATUE5	-	Pseudomonas	C.hirsuta	Og37	20180420	isolate	H133	Pse-ATUE_S10H133_R1.fastq.gz	Pse-ATUE_S10H133_R2.fastq.gz		This Study	-	-	YES	-	-	-	PRJEB44136	SAMEA8653803	ERX9273473	ERR9724171	Pse-ATUE_S10H133_draftAssembly_v2	GCA_942641505	PRJEB44136	ERS6338356	CALOKZ020000001-CALOKZ020000321	36.293	#N/A	-	-	-	-	-	-
S11H133	This_Study	Pse-ATUE_S11H133	1869227	Pseudomonas	Pseudomonas	Pse-ATUE_S11H133	-	-	Pseudomonas	T.repens	Og34	20180420	isolate	H133	Pse-ATUE_S11H133_R1.fastq.gz	Pse-ATUE_S11H133_R2.fastq.gz		This Study	-	-	-	-	YES	-	PRJEB44136	SAMEA8653804	ERX9273474	ERR9724172	Pse-ATUE_S11H133_draftAssembly_v2	GCA_942641175	PRJEB44136	ERS6338357	CALOKK020000001-CALOKK020000918	35.4042	#N/A	-	-	-	-	-	-
S12H133	This_Study	Pse-ATUE_S12H133	1869227	Pseudomonas	Pseudomonas	Pse-ATUE_S12H133	Pv-ATUE5	-	Pseudomonas	T.repens	Og30	20180420	isolate	H133	Pse-ATUE_S12H133_R1.fastq.gz	Pse-ATUE_S12H133_R2.fastq.gz		This Study	-	-	YES	-	-	-	PRJEB44136	SAMEA8653805	ERX9273475	ERR9724173	Pse-ATUE_S12H133_draftAssembly_v2	GCA_942641445	PRJEB44136	ERS6338358	CALOKX020000001-CALOKX020000230	36.4536	#N/A	-	-	-	-	-	-
S13H133	This_Study	Pse-ATUE_S13H133	1869227	Pseudomonas	Pseudomonas	Pse-ATUE_S13H133	Pv-ATUE5	-	Pseudomonas	C.hirsuta	Og36	20180420	isolate	H133	Pse-ATUE_S13H133_R1.fastq.gz	Pse-ATUE_S13H133_R2.fastq.gz		This Study	-	-	YES	-	-	-	PRJEB44136	SAMEA8653806	ERX9273476	ERR9724174	Pse-ATUE_S13H133_draftAssembly_v2	GCA_942641155	PRJEB44136	ERS6338359	CALOKE020000001-CALOKE020000413	35.973	#N/A	-	-	-	-	-	-
S14H133	This_Study	Pse-ATUE_S14H133	1869227	Pseudomonas	Pseudomonas	Pse-ATUE_S14H133	-	-	Pseudomonas	T.officinale	Og01	20180420	isolate	H133	Pse-ATUE_S14H133_R1.fastq.gz	Pse-ATUE_S14H133_R2.fastq.gz		This Study	-	-	-	-	YES	-	PRJEB44136	SAMEA8653807	ERX9273477	ERR9724175	Pse-ATUE_S14H133_draftAssembly_v2	GCA_942641495	PRJEB44136	ERS6338360	CALOKY020000001-CALOKY020000216	31.3196	#N/A	-	-	-	-	-	-
S15H133	This_Study	Pse-ATUE_S15H133	1869227	Pseudomonas	Pseudomonas	Pse-ATUE_S15H133	-	-	Pseudomonas	A.thaliana	Og15	20180420	isolate	H133	Pse-ATUE_S15H133_R1.fastq.gz	Pse-ATUE_S15H133_R2.fastq.gz		This Study	-	-	YES	-	-	-	PRJEB44136	SAMEA8653808	ERX9273478	ERR9724176	Pse-ATUE_S15H133_draftAssembly_v2	GCA_942640955	PRJEB44136	ERS6338361	CALOIU020000001-CALOIU020000056	26.0975	#N/A	-	-	-	-	-	-
S16H133	This_Study	Pse-ATUE_S16H133	1869227	Pseudomonas	Pseudomonas	Pse-ATUE_S16H133	-	-	Pseudomonas	T.repens	Og34	20180420	isolate	H133	Pse-ATUE_S16H133_R1.fastq.gz	Pse-ATUE_S16H133_R2.fastq.gz		This Study	-	-	-	-	-	-	PRJEB44136	SAMEA8653809	ERX9273503	ERR9724231	Pse-ATUE_S16H133_draftAssembly_v2	GCA_942641105	PRJEB44136	ERS6338362	CALOJS020000001-CALOJS020000304	29.3559	#N/A	-	-	-	-	-	-
S178H133	This_Study	Pse-ATUE_S178H133	1869227	Pseudomonas	Pseudomonas	Pse-ATUE_S178H133	Pv-ATUE5	-	Pseudomonas	T.officinale	Og06	20180420	isolate	H133	Pse-ATUE_S178H133_R1.fastq.gz	Pse-ATUE_S178H133_R2.fastq.gz		This Study	-	-	YES	-	-	-	PRJEB44136	SAMEA8653810	ERX9273504	ERR9724232	Pse-ATUE_S178H133_draftAssembly_v2	GCA_942642715	PRJEB44136	ERS6338363	CALONJ020000001-CALONJ020000072	31.6454	#N/A	-	-	-	-	-	-
S179H133	This_Study	Pse-ATUE_S179H133	1869227	Pseudomonas	Pseudomonas	Pse-ATUE_S179H133	Pv-ATUE5	-	Pseudomonas	A.thaliana	Og20	20180420	isolate	H133	Pse-ATUE_S179H133_R1.fastq.gz	Pse-ATUE_S179H133_R2.fastq.gz		This Study	-	-	YES	-	-	-	PRJEB44136	SAMEA8653811	ERX9273505	ERR9724233	Pse-ATUE_S179H133_draftAssembly_v2	GCA_942641335	PRJEB44136	ERS6338364	CALOJV020000001-CALOJV020000058	63.95	#N/A	-	-	-	-	-	-
S17H133	This_Study	Pse-ATUE_S17H133	1869227	Pseudomonas	Pseudomonas	Pse-ATUE_S17H133	-	-	Pseudomonas	T.repens	Og34	20180420	isolate	H133	Pse-ATUE_S17H133_R1.fastq.gz	Pse-ATUE_S17H133_R2.fastq.gz		This Study	-	-	-	-	-	-	PRJEB44136	SAMEA8653812	ERX9273506	ERR9724234	Pse-ATUE_S17H133_draftAssembly_v2	GCA_942640895	PRJEB44136	ERS6338365	CALOIL020000001-CALOIL020000063	23.248	#N/A	-	-	-	-	-	-
S180H133	This_Study	Pse-ATUE_S180H133	1869227	Pseudomonas	Pseudomonas	Pse-ATUE_S180H133	Pv-ATUE5	-	Pseudomonas	A.thaliana	Og20	20180420	isolate	H133	Pse-ATUE_S180H133_R1.fastq.gz	Pse-ATUE_S180H133_R2.fastq.gz		This Study	-	-	YES	-	-	-	PRJEB44136	SAMEA8653813	ERX9273507	ERR9724235	Pse-ATUE_S180H133_draftAssembly_v2	GCA_942640885	PRJEB44136	ERS6338366	CALOJD020000001-CALOJD020000070	40.6677	#N/A	-	-	-	-	-	-
S181H133	This_Study	Pse-ATUE_S181H133	1869227	Pseudomonas	Pseudomonas	Pse-ATUE_S181H133	Pv-ATUE5	-	Pseudomonas	A.thaliana	Og20	20180420	isolate	H133	Pse-ATUE_S181H133_R1.fastq.gz	Pse-ATUE_S181H133_R2.fastq.gz		This Study	-	-	YES	-	-	-	PRJEB44136	SAMEA8653814	ERX9273508	ERR9724236	Pse-ATUE_S181H133_draftAssembly_v2	GCA_942641395	PRJEB44136	ERS6338367	CALOKB020000001-CALOKB020000084	39.9627	#N/A	-	-	-	-	-	-
S182H133	This_Study	Pse-ATUE_S182H133	1869227	Pseudomonas	Pseudomonas	Pse-ATUE_S182H133	Pv-ATUE5	-	Pseudomonas	A.thaliana	Og20	20180420	isolate	H133	Pse-ATUE_S182H133_R1.fastq.gz	Pse-ATUE_S182H133_R2.fastq.gz		This Study	-	-	YES	-	-	-	PRJEB44136	SAMEA8653815	ERX9273510	ERR9724238	Pse-ATUE_S182H133_draftAssembly_v2	GCA_942637395	PRJEB44136	ERS6338368	CALOGX020000001-CALOGX020000084	47.9593	#N/A	-	-	-	-	-	-
S183H133	This_Study	Pse-ATUE_S183H133	1869227	Pseudomonas	Pseudomonas	Pse-ATUE_S183H133	Pv-ATUE5	-	Pseudomonas	T.officinale	Og06	20180420	isolate	H133	Pse-ATUE_S183H133_R1.fastq.gz	Pse-ATUE_S183H133_R2.fastq.gz		This Study	-	-	YES	-	-	-	PRJEB44136	SAMEA8653816	ERX9273511	ERR9724239	Pse-ATUE_S183H133_draftAssembly_v2	GCA_942641455	PRJEB44136	ERS6338369	CALOKW020000001-CALOKW020000057	41.1579	#N/A	-	-	-	-	-	-
S184H133	This_Study	Pse-ATUE_S184H133	1869227	Pseudomonas	Pseudomonas	Pse-ATUE_S184H133	Pv-ATUE5	-	Pseudomonas	T.officinale	Og06	20180420	isolate	H133	Pse-ATUE_S184H133_R1.fastq.gz	Pse-ATUE_S184H133_R2.fastq.gz		This Study	-	-	YES	-	-	-	PRJEB44136	SAMEA8653817	ERX9273512	ERR9724240	Pse-ATUE_S184H133_draftAssembly_v2	GCA_942637535	PRJEB44136	ERS6338370	CALOHD020000001-CALOHD020000066	41.9761	#N/A	-	-	-	-	-	-
S185H133	This_Study	Pse-ATUE_S185H133	1869227	Pseudomonas	Pseudomonas	Pse-ATUE_S185H133	Pv-ATUE5	-	Pseudomonas	A.thaliana	Og20	20180420	isolate	H133	Pse-ATUE_S185H133_R1.fastq.gz	Pse-ATUE_S185H133_R2.fastq.gz		This Study	-	-	YES	-	-	-	PRJEB44136	SAMEA8653818	ERX9273513	ERR9724241	Pse-ATUE_S185H133_draftAssembly_v2	GCA_942641465	PRJEB44136	ERS6338371	CALOKV020000001-CALOKV020000065	38.5192	#N/A	-	-	-	-	-	-
S186H133	This_Study	Pse-ATUE_S186H133	1869227	Pseudomonas	Pseudomonas	Pse-ATUE_S186H133	Pv-ATUE5	-	Pseudomonas	T.officinale	Og06	20180420	isolate	H133	Pse-ATUE_S186H133_R1.fastq.gz	Pse-ATUE_S186H133_R2.fastq.gz		This Study	-	-	YES	-	-	-	PRJEB44136	SAMEA8653819	ERX9273514	ERR9724242	Pse-ATUE_S186H133_draftAssembly_v2	GCA_942636925	PRJEB44136	ERS6338372	CALOGG020000001-CALOGG020000051	31.7762	#N/A	-	-	-	-	-	-
S187H133	This_Study	Pse-ATUE_S187H133	1869227	Pseudomonas	Pseudomonas	Pse-ATUE_S187H133	Pv-ATUE5	-	Pseudomonas	A.thaliana	Og20	20180420	isolate	H133	Pse-ATUE_S187H133_R1.fastq.gz	Pse-ATUE_S187H133_R2.fastq.gz		This Study	-	-	YES	-	-	-	PRJEB44136	SAMEA8653820	ERX9273516	ERR9724244	Pse-ATUE_S187H133_draftAssembly_v2	GCA_942641015	PRJEB44136	ERS6338373	CALOIW020000001-CALOIW020000064	35.6477	#N/A	-	-	-	-	-	-
S188H133	This_Study	Pse-ATUE_S188H133	1869227	Pseudomonas	Pseudomonas	Pse-ATUE_S188H133	Pv-ATUE5	-	Pseudomonas	T.officinale	Og06	20180420	isolate	H133	Pse-ATUE_S188H133_R1.fastq.gz	Pse-ATUE_S188H133_R2.fastq.gz		This Study	-	-	YES	-	-	-	PRJEB44136	SAMEA8653821	ERX9273517	ERR9724245	Pse-ATUE_S188H133_draftAssembly_v2	GCA_942637845	PRJEB44136	ERS6338374	CALOHN020000001-CALOHN020000138	29.3849	#N/A	-	-	-	-	-	-
S18H133	This_Study	Pse-ATUE_S18H133	1869227	Pseudomonas	Pseudomonas	Pse-ATUE_S18H133	Pv-ATUE5	-	Pseudomonas	T.repens	Og34	20180420	isolate	H133	Pse-ATUE_S18H133_R1.fastq.gz	Pse-ATUE_S18H133_R2.fastq.gz		This Study	-	-	YES	-	-	-	PRJEB44136	SAMEA8653822	ERX9273518	ERR9724246	Pse-ATUE_S18H133_draftAssembly_v2	GCA_942642735	PRJEB44136	ERS6338375	CALONK020000001-CALONK020000185	22.6171	#N/A	-	-	-	-	-	-
S19H133	This_Study	Pse-ATUE_S19H133	1869227	Pseudomonas	Pseudomonas	Pse-ATUE_S19H133	-	-	Pseudomonas	T.officinale	Og01	20180420	isolate	H133	Pse-ATUE_S19H133_R1.fastq.gz	Pse-ATUE_S19H133_R2.fastq.gz		This Study	-	-	-	-	-	-	PRJEB44136	SAMEA8653823	ERX9273519	ERR9724247	Pse-ATUE_S19H133_draftAssembly_v2	GCA_942641415	PRJEB44136	ERS6338376	CALOKG020000001-CALOKG020000108	20.6502	#N/A	-	-	-	-	-	-
S1H133	This_Study	Pse-ATUE_S1H133	1869227	Pseudomonas	Pseudomonas	Pse-ATUE_S1H133	Pv-ATUE5	-	Pseudomonas	T.officinale	Og01	20180420	isolate	H133	Pse-ATUE_S1H133_R1.fastq.gz	Pse-ATUE_S1H133_R2.fastq.gz		This Study	-	-	YES	-	-	-	PRJEB44136	SAMEA8653824	ERX9273520	ERR9724248	Pse-ATUE_S1H133_draftAssembly_v2	GCA_942641145	PRJEB44136	ERS6338377	CALOJM020000001-CALOJM020000096	25.1469	#N/A	-	-	-	-	-	-
S20H133	This_Study	Pse-ATUE_S20H133	1869227	Pseudomonas	Pseudomonas	Pse-ATUE_S20H133	Pv-ATUE5	-	Pseudomonas	C.hirsuta	Og36	20180420	isolate	H133	Pse-ATUE_S20H133_R1.fastq.gz	Pse-ATUE_S20H133_R2.fastq.gz		This Study	-	-	YES	-	-	-	PRJEB44136	SAMEA8653825	ERX9273521	ERR9724249	Pse-ATUE_S20H133_draftAssembly_v2	GCA_942641245	PRJEB44136	ERS6338378	CALOKI020000001-CALOKI020000270	19.9283	#N/A	-	-	-	-	-	-
S21H133	This_Study	Pse-ATUE_S21H133	1869227	Pseudomonas	Pseudomonas	Pse-ATUE_S21H133	Pv-ATUE5	-	Pseudomonas	A.thaliana	Og16	20180420	isolate	H133	Pse-ATUE_S21H133_R1.fastq.gz	Pse-ATUE_S21H133_R2.fastq.gz		This Study	-	-	YES	-	-	-	PRJEB44136	SAMEA8653826	ERX9273522	ERR9724250	Pse-ATUE_S21H133_draftAssembly_v2	GCA_942641195	PRJEB44136	ERS6338379	CALOJY020000001-CALOJY020000235	25.8047	#N/A	-	-	-	-	-	-
S22H133	This_Study	Pse-ATUE_S22H133	1869227	Pseudomonas	Pseudomonas	Pse-ATUE_S22H133	Pv-ATUE5	-	Pseudomonas	C.hirsuta	Og36	20180420	isolate	H133	Pse-ATUE_S22H133_R1.fastq.gz	Pse-ATUE_S22H133_R2.fastq.gz		This Study	-	-	YES	-	-	-	PRJEB44136	SAMEA8653827	ERX9273523	ERR9724251	Pse-ATUE_S22H133_draftAssembly_v2	GCA_942637285	PRJEB44136	ERS6338380	CALOGZ020000001-CALOGZ020000409	26.3231	#N/A	-	-	-	-	-	-
S23H133	This_Study	Pse-ATUE_S23H133	1869227	Pseudomonas	Pseudomonas	Pse-ATUE_S23H133	-	-	Pseudomonas	T.repens	Og34	20180420	isolate	H133	Pse-ATUE_S23H133_R1.fastq.gz	Pse-ATUE_S23H133_R2.fastq.gz		This Study	-	-	-	-	-	-	PRJEB44136	SAMEA8653828	ERX9273524	ERR9724252	Pse-ATUE_S23H133_draftAssembly_v2	GCA_942636525	PRJEB44136	ERS6338381	CALOGE020000001-CALOGE020000216	17.8967	#N/A	-	-	-	-	-	-
S24H133	This_Study	Pse-ATUE_S24H133	1869227	Pseudomonas	Pseudomonas	Pse-ATUE_S24H133	Pv-ATUE5	-	Pseudomonas	T.repens	Og30	20180420	isolate	H133	Pse-ATUE_S24H133_R1.fastq.gz	Pse-ATUE_S24H133_R2.fastq.gz		This Study	-	-	YES	-	-	-	PRJEB44136	SAMEA8653829	ERX9273525	ERR9724253	Pse-ATUE_S24H133_draftAssembly_v2	GCA_942638415	PRJEB44136	ERS6338382	CALOID020000001-CALOID020000089	20.6166	#N/A	-	-	-	-	-	-
S25H133	This_Study	Pse-ATUE_S25H133	1869227	Pseudomonas	Pseudomonas	Pse-ATUE_S25H133	Pv-ATUE5	-	Pseudomonas	T.officinale	Og01	20180420	isolate	H133	Pse-ATUE_S25H133_R1.fastq.gz	Pse-ATUE_S25H133_R2.fastq.gz		This Study	-	-	YES	-	-	-	PRJEB44136	SAMEA8653830	ERX9273526	ERR9724254	Pse-ATUE_S25H133_draftAssembly_v2	GCA_942639605	PRJEB44136	ERS6338383	CALOIK020000001-CALOIK020000073	23.4633	#N/A	-	-	-	-	-	-
S26H133	This_Study	Pse-ATUE_S26H133	1869227	Pseudomonas	Pseudomonas	Pse-ATUE_S26H133	Pv-ATUE5	-	Pseudomonas	C.hirsuta	Og36	20180420	isolate	H133	Pse-ATUE_S26H133_R1.fastq.gz	Pse-ATUE_S26H133_R2.fastq.gz		This Study	-	-	YES	-	-	-	PRJEB44136	SAMEA8653831	ERX9273527	ERR9724255	Pse-ATUE_S26H133_draftAssembly_v2	GCA_942638685	PRJEB44136	ERS6338384	CALOIJ020000001-CALOIJ020000281	30.4972	#N/A	-	-	-	-	-	-
S27H133	This_Study	Pse-ATUE_S27H133	1869227	Pseudomonas	Pseudomonas	Pse-ATUE_S27H133	Pv-ATUE5	-	Pseudomonas	A.thaliana	Og16	20180420	isolate	H133	Pse-ATUE_S27H133_R1.fastq.gz	Pse-ATUE_S27H133_R2.fastq.gz		This Study	-	-	YES	-	-	-	PRJEB44136	SAMEA8653832	ERX9273529	ERR9724257	Pse-ATUE_S27H133_draftAssembly_v2	GCA_942641205	PRJEB44136	ERS6338385	CALOKC020000001-CALOKC020000251	31.7467	#N/A	-	-	-	-	-	-
S289H133	This_Study	Pse-ATUE_S289H133	1869227	Pseudomonas	Pseudomonas	Pse-ATUE_S289H133	-	-	Pseudomonas	T.officinale	Og06	20180420	isolate	H133	Pse-ATUE_S289H133_R1.fastq.gz	Pse-ATUE_S289H133_R2.fastq.gz		This Study	-	-	-	-	-	-	PRJEB44136	SAMEA8653833	ERX9273531	ERR9724259	Pse-ATUE_S289H133_draftAssembly_v2	GCA_942637045	PRJEB44136	ERS6338386	CALOGJ020000001-CALOGJ020000125	47.0858	#N/A	-	-	-	-	-	-
S28H133	This_Study	Pse-ATUE_S28H133	1869227	Pseudomonas	Pseudomonas	Pse-ATUE_S28H133	-	-	Pseudomonas	T.repens	Og30	20180420	isolate	H133	Pse-ATUE_S28H133_R1.fastq.gz	Pse-ATUE_S28H133_R2.fastq.gz		This Study	-	-	-	-	-	-	PRJEB44136	SAMEA8653834	ERX9273532	ERR9724260	Pse-ATUE_S28H133_draftAssembly_v2	GCA_942636575	PRJEB44136	ERS6338387	CALOGT020000001-CALOGT020000484	33.5018	#N/A	-	-	-	-	-	-
S290H133	This_Study	Pse-ATUE_S290H133	1869227	Pseudomonas	Pseudomonas	Pse-ATUE_S290H133	Pv-ATUE5	-	Pseudomonas	T.officinale	S17	20180914	isolate	H133	Pse-ATUE_S290H133_R1.fastq.gz	Pse-ATUE_S290H133_R2.fastq.gz		This Study	-	-	YES	-	-	-	PRJEB44136	SAMEA8653848	ERX9273533	ERR9724261	Pse-ATUE_S290H133_draftAssembly_v2	GCA_942636465	PRJEB44136	ERS6338401	CALOGD020000001-CALOGD020000080	47.446	#N/A	-	-	-	-	-	-
S291H133	This_Study	Pse-ATUE_S291H133	1869227	Pseudomonas	Pseudomonas	Pse-ATUE_S291H133	Pv-ATUE5	-	Pseudomonas	T.officinale	S17	20180914	isolate	H133	Pse-ATUE_S291H133_R1.fastq.gz	Pse-ATUE_S291H133_R2.fastq.gz		This Study	-	-	YES	-	-	-	PRJEB44136	SAMEA8653849	ERX9273534	ERR9724262	Pse-ATUE_S291H133_draftAssembly_v2	GCA_942638485	PRJEB44136	ERS6338402	CALOIE020000001-CALOIE020000068	55.0987	#N/A	-	-	-	-	-	-
S292H133	This_Study	Pse-ATUE_S292H133	1869227	Pseudomonas	Pseudomonas	Pse-ATUE_S292H133	-	-	Pseudomonas	I.glandulifera	S6	20180914	isolate	H133	Pse-ATUE_S292H133_R1.fastq.gz	Pse-ATUE_S292H133_R2.fastq.gz		This Study	-	-	-	-	-	-	PRJEB44136	SAMEA8653850	ERX9273535	ERR9724263	Pse-ATUE_S292H133_draftAssembly_v2	GCA_942641565	PRJEB44136	ERS6338403	CALOLI020000001-CALOLI020000035	51.3796	#N/A	-	-	-	-	-	-
S293H133	This_Study	Pse-ATUE_S293H133	1869227	Pseudomonas	Pseudomonas	Pse-ATUE_S293H133	Pv-ATUE5	-	Pseudomonas	T.officinale	S17	20180914	isolate	H133	Pse-ATUE_S293H133_R1.fastq.gz	Pse-ATUE_S293H133_R2.fastq.gz		This Study	-	-	YES	-	-	-	PRJEB44136	SAMEA8653851	ERX9273536	ERR9724264	Pse-ATUE_S293H133_draftAssembly_v2	GCA_942638335	PRJEB44136	ERS6338404	CALOIF020000001-CALOIF020000727	39.4759	#N/A	-	-	-	-	-	-
S294H133	This_Study	Pse-ATUE_S294H133	1869227	Pseudomonas	Pseudomonas	Pse-ATUE_S294H133	-	-	Pseudomonas	I.glandulifera	S6	20180914	isolate	H133	Pse-ATUE_S294H133_R1.fastq.gz	Pse-ATUE_S294H133_R2.fastq.gz		This Study	-	-	-	-	-	-	PRJEB44136	SAMEA8653852	ERX9273537	ERR9724265	Pse-ATUE_S294H133_draftAssembly_v2	GCA_942641115	PRJEB44136	ERS6338405	CALOKR020000001-CALOKR020002140	55.4631	#N/A	-	-	-	-	-	-
S295H133	This_Study	Pse-ATUE_S295H133	1869227	Pseudomonas	Pseudomonas	Pse-ATUE_S295H133	-	-	Pseudomonas	C.hirsuta	S25	20180914	isolate	H133	Pse-ATUE_S295H133_R1.fastq.gz	Pse-ATUE_S295H133_R2.fastq.gz		This Study	-	-	-	-	YES	-	PRJEB44136	SAMEA8653853	ERX9273538	ERR9724266	Pse-ATUE_S295H133_draftAssembly_v2	GCA_942641305	PRJEB44136	ERS6338406	CALOKT020000001-CALOKT020002878	44.4495	#N/A	-	-	-	-	-	-
S296H133	This_Study	Pse-ATUE_S296H133	1869227	Pseudomonas	Pseudomonas	Pse-ATUE_S296H133	-	-	Pseudomonas	C.hirsuta	S25	20180914	isolate	H133	Pse-ATUE_S296H133_R1.fastq.gz	Pse-ATUE_S296H133_R2.fastq.gz		This Study	-	-	-	-	-	-	PRJEB44136	SAMEA8653854	ERX9273539	ERR9724267	Pse-ATUE_S296H133_draftAssembly_v2	GCA_942640945	PRJEB44136	ERS6338407	CALOIM020000001-CALOIM020000062	52.698	#N/A	-	-	-	-	-	-
S297H133	This_Study	Pse-ATUE_S297H133	1869227	Pseudomonas	Pseudomonas	Pse-ATUE_S297H133	-	-	Pseudomonas	I.glandulifera	S6	20180914	isolate	H133	Pse-ATUE_S297H133_R1.fastq.gz	Pse-ATUE_S297H133_R2.fastq.gz		This Study	-	-	-	-	-	-	PRJEB44136	SAMEA8653855	ERX9273540	ERR9724268	Pse-ATUE_S297H133_draftAssembly_v2	GCA_942638405	PRJEB44136	ERS6338408	CALOIB020000001-CALOIB020000033	50.7236	#N/A	-	-	-	-	-	-
S298H133	This_Study	Pse-ATUE_S298H133	1869227	Pseudomonas	Pseudomonas	Pse-ATUE_S298H133	-	-	Pseudomonas	T.officinale	S16	20180914	isolate	H133	Pse-ATUE_S298H133_R1.fastq.gz	Pse-ATUE_S298H133_R2.fastq.gz		This Study	-	-	-	-	YES	-	PRJEB44136	SAMEA8653856	ERX9273541	ERR9724269	Pse-ATUE_S298H133_draftAssembly_v2	GCA_942640825	PRJEB44136	ERS6338409	CALOIR020000001-CALOIR020000101	43.7469	#N/A	-	-	-	-	-	-
S299H133	This_Study	Pse-ATUE_S299H133	1869227	Pseudomonas	Pseudomonas	Pse-ATUE_S299H133	Pv-ATUE5	-	Pseudomonas	C.hirsuta	Og36	20180420	isolate	H133	Pse-ATUE_S299H133_R1.fastq.gz	Pse-ATUE_S299H133_R2.fastq.gz		This Study	-	-	YES	-	-	-	PRJEB44136	SAMEA8653835	ERX9273542	ERR9724270	Pse-ATUE_S299H133_draftAssembly_v2	GCA_942640915	PRJEB44136	ERS6338388	CALOIO020000001-CALOIO020000082	56.7743	#N/A	-	-	-	-	-	-
S29H133	This_Study	Pse-ATUE_S29H133	1869227	Pseudomonas	Pseudomonas	Pse-ATUE_S29H133	Pv-ATUE5	-	Pseudomonas	C.hirsuta	Og37	20180420	isolate	H133	Pse-ATUE_S29H133_R1.fastq.gz	Pse-ATUE_S29H133_R2.fastq.gz		This Study	-	-	YES	-	-	-	PRJEB44136	SAMEA8653836	ERX9273543	ERR9724271	Pse-ATUE_S29H133_draftAssembly_v2	GCA_942638125	PRJEB44136	ERS6338389	CALOHX020000001-CALOHX020000242	30.607	#N/A	-	-	-	-	-	-
S2H133	This_Study	Pse-ATUE_S2H133	1869227	Pseudomonas	Pseudomonas	Pse-ATUE_S2H133	Pv-ATUE5	-	Pseudomonas	T.officinale	Og01	20180420	isolate	H133	Pse-ATUE_S2H133_R1.fastq.gz	Pse-ATUE_S2H133_R2.fastq.gz		This Study	-	-	YES	-	-	-	PRJEB44136	SAMEA8653837	ERX9273544	ERR9724272	Pse-ATUE_S2H133_draftAssembly_v2	GCA_942638265	PRJEB44136	ERS6338390	CALOIA020000001-CALOIA020000293	42.2679	#N/A	-	-	-	-	-	-
S300H133	This_Study	Pse-ATUE_S300H133	1869227	Pseudomonas	Pseudomonas	Pse-ATUE_S300H133	-	-	Pseudomonas	I.glandulifera	S6	20180914	isolate	H133	Pse-ATUE_S300H133_R1.fastq.gz	Pse-ATUE_S300H133_R2.fastq.gz		This Study	-	-	-	-	-	-	PRJEB44136	SAMEA8653857	ERX9273545	ERR9724273	Pse-ATUE_S300H133_draftAssembly_v2	GCA_942640865	PRJEB44136	ERS6338410	CALOIN020000001-CALOIN020000046	46.485	#N/A	-	-	-	-	-	-
S301H133	This_Study	Pse-ATUE_S301H133	1869227	Pseudomonas	Pseudomonas	Pse-ATUE_S301H133	-	-	Pseudomonas	C.hirsuta	S25	20180914	isolate	H133	Pse-ATUE_S301H133_R1.fastq.gz	Pse-ATUE_S301H133_R2.fastq.gz		This Study	-	-	-	-	-	-	PRJEB44136	SAMEA8653858	ERX9273966	ERR9724694	Pse-ATUE_S301H133_draftAssembly_v2	GCA_942641095	PRJEB44136	ERS6338411	CALOJH020000001-CALOJH020000056	53.7214	#N/A	-	-	-	-	-	-
S302H133	This_Study	Pse-ATUE_S302H133	1869227	Pseudomonas	Pseudomonas	Pse-ATUE_S302H133	-	-	Pseudomonas	T.repens	S59	20180914	isolate	H133	Pse-ATUE_S302H133_R1.fastq.gz	Pse-ATUE_S302H133_R2.fastq.gz		This Study	-	-	-	-	YES	-	PRJEB44136	SAMEA8653859	ERX9273967	ERR9724695	Pse-ATUE_S302H133_draftAssembly_v2	GCA_942641555	PRJEB44136	ERS6338412	CALOLF020000001-CALOLF020000140	50.3062	#N/A	-	-	-	-	-	-
S303H133	This_Study	Pse-ATUE_S303H133	1869227	Pseudomonas	Pseudomonas	Pse-ATUE_S303H133	-	-	Pseudomonas	T.repens	S63	20180914	isolate	H133	Pse-ATUE_S303H133_R1.fastq.gz	Pse-ATUE_S303H133_R2.fastq.gz		This Study	-	-	-	-	YES	-	PRJEB44136	SAMEA8653860	ERX9273968	ERR9724696	Pse-ATUE_S303H133_draftAssembly_v2	GCA_942641135	PRJEB44136	ERS6338413	CALOJL020000001-CALOJL020000035	53.3831	#N/A	-	-	-	-	-	-
S304H133	This_Study	Pse-ATUE_S304H133	1869227	Pseudomonas	Pseudomonas	Pse-ATUE_S304H133	-	-	Pseudomonas	T.repens	S59	20180914	isolate	H133	Pse-ATUE_S304H133_R1.fastq.gz	Pse-ATUE_S304H133_R2.fastq.gz		This Study	-	-	-	-	-	-	PRJEB44136	SAMEA8653861	ERX9273969	ERR9724697	Pse-ATUE_S304H133_draftAssembly_v2	GCA_942641275	PRJEB44136	ERS6338414	CALOKD020000001-CALOKD020000055	55.5497	#N/A	-	-	-	-	-	-
S305H133	This_Study	Pse-ATUE_S305H133	1869227	Pseudomonas	Pseudomonas	Pse-ATUE_S305H133	-	-	Pseudomonas	T.repens	S63	20180914	isolate	H133	Pse-ATUE_S305H133_R1.fastq.gz	Pse-ATUE_S305H133_R2.fastq.gz		This Study	-	-	-	-	-	-	PRJEB44136	SAMEA8653862	ERX9273982	ERR9724710	Pse-ATUE_S305H133_draftAssembly_v2	GCA_942641735	PRJEB44136	ERS6338415	CALOMD020000001-CALOMD020001268	29.3073	#N/A	-	-	-	-	-	-
S30H133	This_Study	Pse-ATUE_S30H133	1869227	Pseudomonas	Pseudomonas	Pse-ATUE_S30H133	Pv-ATUE5	-	Pseudomonas	C.hirsuta	Og37	20180420	isolate	H133	Pse-ATUE_S30H133_R1.fastq.gz	Pse-ATUE_S30H133_R2.fastq.gz		This Study	-	-	YES	-	-	-	PRJEB44136	SAMEA8653838	ERX9273983	ERR9724711	Pse-ATUE_S30H133_draftAssembly_v2	GCA_942641715	PRJEB44136	ERS6338391	CALOLX020000001-CALOLX020000422	32.876	#N/A	-	-	-	-	-	-
S31H133	This_Study	Pse-ATUE_S31H133	1869227	Pseudomonas	Pseudomonas	Pse-ATUE_S31H133	Pv-ATUE5	-	Pseudomonas	C.hirsuta	Og37	20180420	isolate	H133	Pse-ATUE_S31H133_R1.fastq.gz	Pse-ATUE_S31H133_R2.fastq.gz		This Study	-	-	YES	-	-	-	PRJEB44136	SAMEA8653839	ERX9273984	ERR9724712	Pse-ATUE_S31H133_draftAssembly_v2	GCA_942641745	PRJEB44136	ERS6338392	CALOLY020000001-CALOLY020000060	18.816	#N/A	-	-	-	-	-	-
S32H133	This_Study	Pse-ATUE_S32H133	1869227	Pseudomonas	Pseudomonas	Pse-ATUE_S32H133	-	-	Pseudomonas	T.repens	Og30	20180420	isolate	H133	Pse-ATUE_S32H133_R1.fastq.gz	Pse-ATUE_S32H133_R2.fastq.gz		This Study	-	-	-	-	-	-	PRJEB44136	SAMEA8653840	ERX9273985	ERR9724713	Pse-ATUE_S32H133_draftAssembly_v2	GCA_942641705	PRJEB44136	ERS6338393	CALOLV020000001-CALOLV020000118	32.1435	#N/A	-	-	-	-	-	-
S33H133	This_Study	Pse-ATUE_S33H133	1869227	Pseudomonas	Pseudomonas	Pse-ATUE_S33H133	Pv-ATUE5	-	Pseudomonas	A.thaliana	Og16	20180420	isolate	H133	Pse-ATUE_S33H133_R1.fastq.gz	Pse-ATUE_S33H133_R2.fastq.gz		This Study	-	-	YES	-	-	-	PRJEB44136	SAMEA8653841	ERX9273986	ERR9724714	Pse-ATUE_S33H133_draftAssembly_v2	GCA_942638525	PRJEB44136	ERS6338394	CALOIG020000001-CALOIG020000066	31.83	#N/A	-	-	-	-	-	-
S34H133	This_Study	Pse-ATUE_S34H133	1869227	Pseudomonas	Pseudomonas	Pse-ATUE_S34H133	-	-	Pseudomonas	T.repens	Og30	20180420	isolate	H133	Pse-ATUE_S34H133_R1.fastq.gz	Pse-ATUE_S34H133_R2.fastq.gz		This Study	-	-	-	-	-	-	PRJEB44136	SAMEA8653842	ERX9273987	ERR9724715	Pse-ATUE_S34H133_draftAssembly_v2	GCA_942641485	PRJEB44136	ERS6338395	CALOLB020000001-CALOLB020000576	26.6448	#N/A	-	-	-	-	-	-
S35H133	This_Study	Pse-ATUE_S35H133	1869227	Pseudomonas	Pseudomonas	Pse-ATUE_S35H133	Pv-ATUE5	-	Pseudomonas	A.thaliana	Og16	20180420	isolate	H133	Pse-ATUE_S35H133_R1.fastq.gz	Pse-ATUE_S35H133_R2.fastq.gz		This Study	-	-	YES	-	-	-	PRJEB44136	SAMEA8653843	ERX9273988	ERR9724716	Pse-ATUE_S35H133_draftAssembly_v2	GCA_942638315	PRJEB44136	ERS6338396	CALOIC020000001-CALOIC020000267	29.6265	#N/A	-	-	-	-	-	-
S36H133	This_Study	Pse-ATUE_S36H133	1869227	Pseudomonas	Pseudomonas	Pse-ATUE_S36H133	Pv-ATUE5	-	Pseudomonas	A.thaliana	Og15	20180420	isolate	H133	Pse-ATUE_S36H133_R1.fastq.gz	Pse-ATUE_S36H133_R2.fastq.gz		This Study	-	-	YES	-	-	-	PRJEB44136	SAMEA8653844	ERX9273989	ERR9724717	Pse-ATUE_S36H133_draftAssembly_v2	GCA_942637545	PRJEB44136	ERS6338397	CALOHL020000001-CALOHL020001114	27.8227	#N/A	-	-	-	-	-	-
S37H133	This_Study	Pse-ATUE_S37H133	1869227	Pseudomonas	Pseudomonas	Pse-ATUE_S37H133	Pv-ATUE5	-	Pseudomonas	C.hirsuta	Og37	20180420	isolate	H133	Pse-ATUE_S37H133_R1.fastq.gz	Pse-ATUE_S37H133_R2.fastq.gz		This Study	-	-	YES	-	-	-	PRJEB44136	SAMEA8653845	ERX9273990	ERR9724718	Pse-ATUE_S37H133_draftAssembly_v2	GCA_942641695	PRJEB44136	ERS6338398	CALOLW020000001-CALOLW020000205	33.4342	#N/A	-	-	-	-	-	-
S38H133	This_Study	Pse-ATUE_S38H133	1869227	Pseudomonas	Pseudomonas	Pse-ATUE_S38H133	Pv-ATUE5	-	Pseudomonas	A.thaliana	Og16	20180420	isolate	H133	Pse-ATUE_S38H133_R1.fastq.gz	Pse-ATUE_S38H133_R2.fastq.gz		This Study	-	-	YES	-	-	-	PRJEB44136	SAMEA8653846	ERX9273991	ERR9724719	Pse-ATUE_S38H133_draftAssembly_v2	GCA_942641035	PRJEB44136	ERS6338399	CALOJX020000001-CALOJX020000516	30.4232	#N/A	-	-	-	-	-	-
S39H133	This_Study	Pse-ATUE_S39H133	1869227	Pseudomonas	Pseudomonas	Pse-ATUE_S39H133	Pv-ATUE5	-	Pseudomonas	A.thaliana	Og15	20180420	isolate	H133	Pse-ATUE_S39H133_R1.fastq.gz	Pse-ATUE_S39H133_R2.fastq.gz		This Study	-	-	YES	-	-	-	PRJEB44136	SAMEA8653847	ERX9273992	ERR9724720	Pse-ATUE_S39H133_draftAssembly_v2	GCA_942641285	PRJEB44136	ERS6338400	CALOKF020000001-CALOKF020000060	23.4924	#N/A	-	-	-	-	-	-
S3H133	This_Study	Pse-ATUE_S3H133	1869227	Pseudomonas	Pseudomonas	Pse-ATUE_S3H133	-	-	Pseudomonas	I.glandulifera	S7	20180914	isolate	H133	Pse-ATUE_S3H133_R1.fastq.gz	Pse-ATUE_S3H133_R2.fastq.gz		This Study	-	-	-	-	YES	-	PRJEB44136	SAMEA8653863	ERX9273993	ERR9724721	Pse-ATUE_S3H133_draftAssembly_v2	GCA_942641255	PRJEB44136	ERS6338416	CALOKP020000001-CALOKP020001622	39.5689	#N/A	-	-	-	-	-	-
S40H133	This_Study	Pse-ATUE_S40H133	1869227	Pseudomonas	Pseudomonas	Pse-ATUE_S40H133	Pv-ATUE5	-	Pseudomonas	A.thaliana	Og15	20180420	isolate	H133	Pse-ATUE_S40H133_R1.fastq.gz	Pse-ATUE_S40H133_R2.fastq.gz		This Study	-	-	YES	-	-	-	PRJEB44136	SAMEA8653897	ERX9273994	ERR9724722	Pse-ATUE_S40H133_draftAssembly_v2	GCA_942640995	PRJEB44136	ERS6338450	CALOIZ020000001-CALOIZ020000067	24.5073	#N/A	-	-	-	-	-	-
S41H133	This_Study	Pse-ATUE_S41H133	1869227	Pseudomonas	Pseudomonas	Pse-ATUE_S41H133	Pv-ATUE5	-	Pseudomonas	A.thaliana	Og16	20180420	isolate	H133	Pse-ATUE_S41H133_R1.fastq.gz	Pse-ATUE_S41H133_R2.fastq.gz		This Study	-	-	YES	-	-	-	PRJEB44136	SAMEA8653898	ERX9273995	ERR9724723	Pse-ATUE_S41H133_draftAssembly_v2	GCA_942637125	PRJEB44136	ERS6338451	CALOGH020000001-CALOGH020000056	34.9982	#N/A	-	-	-	-	-	-
S43H133	This_Study	Pse-ATUE_S43H133	1869227	Pseudomonas	Pseudomonas	Pse-ATUE_S43H133	-	-	Pseudomonas	I.glandulifera	S7	20180914	isolate	H133	Pse-ATUE_S43H133_R1.fastq.gz	Pse-ATUE_S43H133_R2.fastq.gz		This Study	-	-	-	-	-	-	PRJEB44136	SAMEA8653864	ERX9273996	ERR9724724	Pse-ATUE_S43H133_draftAssembly_v2	GCA_942637835	PRJEB44136	ERS6338417	CALOHW020000001-CALOHW020001665	52.6669	#N/A	-	-	-	-	-	-
S45H133	This_Study	Pse-ATUE_S45H133	1869227	Pseudomonas	Pseudomonas	Pse-ATUE_S45H133	-	-	Pseudomonas	C.hirsuta	S23	20180914	isolate	H133	Pse-ATUE_S45H133_R1.fastq.gz	Pse-ATUE_S45H133_R2.fastq.gz		This Study	-	-	-	-	-	-	PRJEB44136	SAMEA8653865	ERX9273997	ERR9724725	Pse-ATUE_S45H133_draftAssembly_v2	GCA_942641325	PRJEB44136	ERS6338418	CALOKH020000001-CALOKH020000500	32.7191	#N/A	-	-	-	-	-	-
S47H133	This_Study	Pse-ATUE_S47H133	1869227	Pseudomonas	Pseudomonas	Pse-ATUE_S47H133	-	-	Pseudomonas	C.hirsuta	S23	20180914	isolate	H133	Pse-ATUE_S47H133_R1.fastq.gz	Pse-ATUE_S47H133_R2.fastq.gz		This Study	-	-	-	-	-	-	PRJEB44136	SAMEA8653866	ERX9273998	ERR9724726	Pse-ATUE_S47H133_draftAssembly_v2	GCA_942641345	PRJEB44136	ERS6338419	CALOJZ020000001-CALOJZ020000101	34.0186	#N/A	-	-	-	-	-	-
S48H133	This_Study	Pse-ATUE_S48H133	1869227	Pseudomonas	Pseudomonas	Pse-ATUE_S48H133	Pv-ATUE5	-	Pseudomonas	T.officinale	S17	20180914	isolate	H133	Pse-ATUE_S48H133_R1.fastq.gz	Pse-ATUE_S48H133_R2.fastq.gz		This Study	-	-	YES	-	-	-	PRJEB44136	SAMEA8653867	ERX9273999	ERR9724727	Pse-ATUE_S48H133_draftAssembly_v2	GCA_942641045	PRJEB44136	ERS6338420	CALOJB020000001-CALOJB020000080	27.8566	#N/A	-	-	-	-	-	-
S49H133	This_Study	Pse-ATUE_S49H133	1869227	Pseudomonas	Pseudomonas	Pse-ATUE_S49H133	-	-	Pseudomonas	C.hirsuta	S23	20180914	isolate	H133	Pse-ATUE_S49H133_R1.fastq.gz	Pse-ATUE_S49H133_R2.fastq.gz		This Study	-	-	-	-	-	-	PRJEB44136	SAMEA8653868	ERX9274000	ERR9724728	Pse-ATUE_S49H133_draftAssembly_v2	GCA_942640835	PRJEB44136	ERS6338421	CALOIQ020000001-CALOIQ020000127	26.838	#N/A	-	-	-	-	-	-
S50H133	This_Study	Pse-ATUE_S50H133	1869227	Pseudomonas	Pseudomonas	Pse-ATUE_S50H133	Pv-ATUE5	-	Pseudomonas	A.thaliana	Og15	20180420	isolate	H133	Pse-ATUE_S50H133_R1.fastq.gz	Pse-ATUE_S50H133_R2.fastq.gz		This Study	-	-	YES	-	-	-	PRJEB44136	SAMEA8653899	ERX9274001	ERR9724729	Pse-ATUE_S50H133_draftAssembly_v2	GCA_942640855	PRJEB44136	ERS6338452	CALOJA020000001-CALOJA020000286	29.5873	#N/A	-	-	-	-	-	-
S51H133	This_Study	Pse-ATUE_S51H133	1869227	Pseudomonas	Pseudomonas	Pse-ATUE_S51H133	Pv-ATUE5	-	Pseudomonas	T.officinale	S17	20180914	isolate	H133	Pse-ATUE_S51H133_R1.fastq.gz	Pse-ATUE_S51H133_R2.fastq.gz		This Study	-	-	YES	-	-	-	PRJEB44136	SAMEA8653869	ERX9274002	ERR9724730	Pse-ATUE_S51H133_draftAssembly_v2	GCA_942641435	PRJEB44136	ERS6338422	CALOLA020000001-CALOLA020000505	36.3312	#N/A	-	-	-	-	-	-
S52H133	This_Study	Pse-ATUE_S52H133	1869227	Pseudomonas	Pseudomonas	Pse-ATUE_S52H133	Pv-ATUE5	-	Pseudomonas	C.hirsuta	S25	20180914	isolate	H133	Pse-ATUE_S52H133_R1.fastq.gz	Pse-ATUE_S52H133_R2.fastq.gz		This Study	-	-	YES	-	-	-	PRJEB44136	SAMEA8653870	ERX9274003	ERR9724731	Pse-ATUE_S52H133_draftAssembly_v2	GCA_942636985	PRJEB44136	ERS6338423	CALOGW020000001-CALOGW020000320	32.5889	#N/A	-	-	-	-	-	-
S54H133	This_Study	Pse-ATUE_S54H133	1869227	Pseudomonas	Pseudomonas	Pse-ATUE_S54H133	-	-	Pseudomonas	T.officinale	S16	20180914	isolate	H133	Pse-ATUE_S54H133_R1.fastq.gz	Pse-ATUE_S54H133_R2.fastq.gz		This Study	-	-	-	-	-	-	PRJEB44136	SAMEA8653871	ERX9274004	ERR9724732	Pse-ATUE_S54H133_draftAssembly_v2	GCA_942636665	PRJEB44136	ERS6338424	CALOHB020000001-CALOHB020000623	25.6422	#N/A	-	-	-	-	-	-
S56H133	This_Study	Pse-ATUE_S56H133	1869227	Pseudomonas	Pseudomonas	Pse-ATUE_S56H133	-	-	Pseudomonas	I.glandulifera	S6	20180914	isolate	H133	Pse-ATUE_S56H133_R1.fastq.gz	Pse-ATUE_S56H133_R2.fastq.gz		This Study	-	-	-	-	-	-	PRJEB44136	SAMEA8653872	ERX9274005	ERR9724733	Pse-ATUE_S56H133_draftAssembly_v2	GCA_942637215	PRJEB44136	ERS6338425	CALOGI020000001-CALOGI020000078	30.6773	#N/A	-	-	-	-	-	-
S57H133	This_Study	Pse-ATUE_S57H133	1869227	Pseudomonas	Pseudomonas	Pse-ATUE_S57H133	Pv-ATUE5	-	Pseudomonas	C.hirsuta	S25	20180914	isolate	H133	Pse-ATUE_S57H133_R1.fastq.gz	Pse-ATUE_S57H133_R2.fastq.gz		This Study	-	-	YES	-	-	-	PRJEB44136	SAMEA8653873	ERX9274006	ERR9724734	Pse-ATUE_S57H133_draftAssembly_v2	GCA_942641235	PRJEB44136	ERS6338426	CALOJJ020000001-CALOJJ020000057	21.8667	#N/A	-	-	-	-	-	-
S58H133	This_Study	Pse-ATUE_S58H133	1869227	Pseudomonas	Pseudomonas	Pse-ATUE_S58H133	Pv-ATUE5	-	Pseudomonas	C.hirsuta	Og36	20180420	isolate	H133	Pse-ATUE_S58H133_R1.fastq.gz	Pse-ATUE_S58H133_R2.fastq.gz		This Study	-	-	YES	-	-	-	PRJEB44136	SAMEA8653900	ERX9274007	ERR9724735	Pse-ATUE_S58H133_draftAssembly_v2	GCA_942637755	PRJEB44136	ERS6338453	CALOHO020000001-CALOHO020000227	21.5628	#N/A	-	-	-	-	-	-
S59H133	This_Study	Pse-ATUE_S59H133	1869227	Pseudomonas	Pseudomonas	Pse-ATUE_S59H133	-	-	Pseudomonas	I.glandulifera	S6	20180914	isolate	H133	Pse-ATUE_S59H133_R1.fastq.gz	Pse-ATUE_S59H133_R2.fastq.gz		This Study	-	-	-	-	-	-	PRJEB44136	SAMEA8653874	ERX9274008	ERR9724736	Pse-ATUE_S59H133_draftAssembly_v2	GCA_942641545	PRJEB44136	ERS6338427	CALOLH020000001-CALOLH020000490	31.1977	#N/A	-	-	-	-	-	-
S60H133	This_Study	Pse-ATUE_S60H133	1869227	Pseudomonas	Pseudomonas	Pse-ATUE_S60H133	Pv-ATUE5	-	Pseudomonas	A.thaliana	Og15	20180420	isolate	H133	Pse-ATUE_S60H133_R1.fastq.gz	Pse-ATUE_S60H133_R2.fastq.gz		This Study	-	-	YES	-	-	-	PRJEB44136	SAMEA8653901	ERX9274009	ERR9724737	Pse-ATUE_S60H133_draftAssembly_v2	GCA_942636485	PRJEB44136	ERS6338454	CALOGC020000001-CALOGC020000217	31.6667	#N/A	-	-	-	-	-	-
S62H133	This_Study	Pse-ATUE_S62H133	1869227	Pseudomonas	Pseudomonas	Pse-ATUE_S62H133	-	-	Pseudomonas	C.hirsuta	S23	20180914	isolate	H133	Pse-ATUE_S62H133_R1.fastq.gz	Pse-ATUE_S62H133_R2.fastq.gz		This Study	-	-	-	-	-	-	PRJEB44136	SAMEA8653875	ERX9274010	ERR9724738	Pse-ATUE_S62H133_draftAssembly_v2	GCA_942641405	PRJEB44136	ERS6338428	CALOKO020000001-CALOKO020000954	25.2819	#N/A	-	-	-	-	-	-
S63H133	This_Study	Pse-ATUE_S63H133	1869227	Pseudomonas	Pseudomonas	Pse-ATUE_S63H133	-	-	Pseudomonas	C.hirsuta	S23	20180914	isolate	H133	Pse-ATUE_S63H133_R1.fastq.gz	Pse-ATUE_S63H133_R2.fastq.gz		This Study	-	-	-	-	-	-	PRJEB44136	SAMEA8653876	ERX9274011	ERR9724739	Pse-ATUE_S63H133_draftAssembly_v2	GCA_942641355	PRJEB44136	ERS6338429	CALOKA020000001-CALOKA020000121	32.019	#N/A	-	-	-	-	-	-
S64H133	This_Study	Pse-ATUE_S64H133	1869227	Pseudomonas	Pseudomonas	Pse-ATUE_S64H133	-	-	Pseudomonas	T.officinale	S16	20180914	isolate	H133	Pse-ATUE_S64H133_R1.fastq.gz	Pse-ATUE_S64H133_R2.fastq.gz		This Study	-	-	-	-	-	-	PRJEB44136	SAMEA8653877	ERX9274012	ERR9724740	Pse-ATUE_S64H133_draftAssembly_v2	GCA_942641375	PRJEB44136	ERS6338430	CALOKL020000001-CALOKL020000816	46.9082	#N/A	-	-	-	-	-	-
S66H133	This_Study	Pse-ATUE_S66H133	1869227	Pseudomonas	Pseudomonas	Pse-ATUE_S66H133	-	-	Pseudomonas	T.officinale	S16	20180914	isolate	H133	Pse-ATUE_S66H133_R1.fastq.gz	Pse-ATUE_S66H133_R2.fastq.gz		This Study	-	-	-	-	-	-	PRJEB44136	SAMEA8653878	ERX9274013	ERR9724741	Pse-ATUE_S66H133_draftAssembly_v2	GCA_942642725	PRJEB44136	ERS6338431	CALONL020000001-CALONL020000350	38.1126	#N/A	-	-	-	-	-	-
S68H133	This_Study	Pse-ATUE_S68H133	1869227	Pseudomonas	Pseudomonas	Pse-ATUE_S68H133	-	-	Pseudomonas	C.hirsuta	S25	20180914	isolate	H133	Pse-ATUE_S68H133_R1.fastq.gz	Pse-ATUE_S68H133_R2.fastq.gz		This Study	-	-	-	-	-	-	PRJEB44136	SAMEA8653879	ERX9274014	ERR9724742	Pse-ATUE_S68H133_draftAssembly_v2	GCA_942637655	PRJEB44136	ERS6338432	CALOHI020000001-CALOHI020000489	36.294	#N/A	-	-	-	-	-	-
S69H133	This_Study	Pse-ATUE_S69H133	1869227	Pseudomonas	Pseudomonas	Pse-ATUE_S69H133	-	-	Pseudomonas	C.hirsuta	S23	20180914	isolate	H133	Pse-ATUE_S69H133_R1.fastq.gz	Pse-ATUE_S69H133_R2.fastq.gz		This Study	-	-	-	-	-	-	PRJEB44136	SAMEA8653880	ERX9274015	ERR9724743	Pse-ATUE_S69H133_draftAssembly_v2	GCA_942637825	PRJEB44136	ERS6338433	CALOHS020000001-CALOHS020000343	35.7803	#N/A	-	-	-	-	-	-
S70H133	This_Study	Pse-ATUE_S70H133	1869227	Pseudomonas	Pseudomonas	Pse-ATUE_S70H133	-	-	Pseudomonas	T.officinale	S16	20180914	isolate	H133	Pse-ATUE_S70H133_R1.fastq.gz	Pse-ATUE_S70H133_R2.fastq.gz		This Study	-	-	-	-	-	-	PRJEB44136	SAMEA8653881	ERX9274016	ERR9724744	Pse-ATUE_S70H133_draftAssembly_v2	GCA_942641185	PRJEB44136	ERS6338434	CALOKU020000001-CALOKU020002303	28.9877	#N/A	-	-	-	-	-	-
S71H133	This_Study	Pse-ATUE_S71H133	1869227	Pseudomonas	Pseudomonas	Pse-ATUE_S71H133	-	-	Pseudomonas	I.glandulifera	S7	20180914	isolate	H133	Pse-ATUE_S71H133_R1.fastq.gz	Pse-ATUE_S71H133_R2.fastq.gz		This Study	-	-	-	-	YES	-	PRJEB44136	SAMEA8653882	ERX9274017	ERR9724745	Pse-ATUE_S71H133_draftAssembly_v2	GCA_942640985	PRJEB44136	ERS6338435	CALOIX020000001-CALOIX020000075	28.2782	#N/A	-	-	-	-	-	-
S72H133	This_Study	Pse-ATUE_S72H133	1869227	Pseudomonas	Pseudomonas	Pse-ATUE_S72H133	-	-	Pseudomonas	I.glandulifera	S7	20180914	isolate	H133	Pse-ATUE_S72H133_R1.fastq.gz	Pse-ATUE_S72H133_R2.fastq.gz		This Study	-	-	-	-	YES	-	PRJEB44136	SAMEA8653883	ERX9274018	ERR9724746	Pse-ATUE_S72H133_draftAssembly_v2	GCA_942641665	PRJEB44136	ERS6338436	CALOLS020000001-CALOLS020000167	30.0318	#N/A	-	-	-	-	-	-
S73H133	This_Study	Pse-ATUE_S73H133	1869227	Pseudomonas	Pseudomonas	Pse-ATUE_S73H133	-	-	Pseudomonas	T.officinale	S16	20180914	isolate	H133	Pse-ATUE_S73H133_R1.fastq.gz	Pse-ATUE_S73H133_R2.fastq.gz		This Study	-	-	-	-	-	-	PRJEB44136	SAMEA8653884	ERX9274019	ERR9724747	Pse-ATUE_S73H133_draftAssembly_v2	GCA_942641655	PRJEB44136	ERS6338437	CALOLR020000001-CALOLR020000095	36.8053	#N/A	-	-	-	-	-	-
S75H133	This_Study	Pse-ATUE_S75H133	1869227	Pseudomonas	Pseudomonas	Pse-ATUE_S75H133	-	-	Pseudomonas	I.glandulifera	S7	20180914	isolate	H133	Pse-ATUE_S75H133_R1.fastq.gz	Pse-ATUE_S75H133_R2.fastq.gz		This Study	-	-	-	-	YES	-	PRJEB44136	SAMEA8653885	ERX9274021	ERR9724749	Pse-ATUE_S75H133_draftAssembly_v2	GCA_942637905	PRJEB44136	ERS6338438	CALOHV020000001-CALOHV020000906	88.4926	#N/A	-	-	-	-	-	-
S76H133	This_Study	Pse-ATUE_S76H133	1869227	Pseudomonas	Pseudomonas	Pse-ATUE_S76H133	-	-	Pseudomonas	T.repens	Og34	20180420	isolate	H133	Pse-ATUE_S76H133_R1.fastq.gz	Pse-ATUE_S76H133_R2.fastq.gz		This Study	-	-	-	-	-	-	PRJEB44136	SAMEA8653902	ERX9274022	ERR9724750	Pse-ATUE_S76H133_draftAssembly_v2	GCA_942641685	PRJEB44136	ERS6338455	CALOLU020000001-CALOLU020000636	40.0744	#N/A	-	-	-	-	-	-
S77H133	This_Study	Pse-ATUE_S77H133	1869227	Pseudomonas	Pseudomonas	Pse-ATUE_S77H133	-	-	Pseudomonas	C.hirsuta	S25	20180914	isolate	H133	Pse-ATUE_S77H133_R1.fastq.gz	Pse-ATUE_S77H133_R2.fastq.gz		This Study	-	-	-	-	-	-	PRJEB44136	SAMEA8653886	ERX9274023	ERR9724751	Pse-ATUE_S77H133_draftAssembly_v2	GCA_942641675	PRJEB44136	ERS6338439	CALOLT020000001-CALOLT020000121	82.7228	#N/A	-	-	-	-	-	-
S78H133	This_Study	Pse-ATUE_S78H133	1869227	Pseudomonas	Pseudomonas	Pse-ATUE_S78H133	-	-	Pseudomonas	I.glandulifera	S7	20180914	isolate	H133	Pse-ATUE_S78H133_R1.fastq.gz	Pse-ATUE_S78H133_R2.fastq.gz		This Study	-	-	-	-	-	-	PRJEB44136	SAMEA8653887	ERX9274024	ERR9724752	Pse-ATUE_S78H133_draftAssembly_v2	GCA_942641315	PRJEB44136	ERS6338440	CALOKM020000001-CALOKM020000808	288.759	#N/A	-	-	-	-	-	-
S79H133	This_Study	Pse-ATUE_S79H133	1869227	Pseudomonas	Pseudomonas	Pse-ATUE_S79H133	Pv-ATUE5	-	Pseudomonas	T.officinale	S17	20180914	isolate	H133	Pse-ATUE_S79H133_R1.fastq.gz	Pse-ATUE_S79H133_R2.fastq.gz		This Study	-	-	YES	-	-	-	PRJEB44136	SAMEA8653888	ERX9274025	ERR9724753	Pse-ATUE_S79H133_draftAssembly_v2	GCA_942641165	PRJEB44136	ERS6338441	CALOJN020000001-CALOJN020000084	235.901	#N/A	-	-	-	-	-	-
S7H133	This_Study	Pse-ATUE_S7H133	1869227	Pseudomonas	Pseudomonas	Pse-ATUE_S7H133	-	-	Pseudomonas	T.officinale	Og02	20180420	isolate	H133	Pse-ATUE_S7H133_R1.fastq.gz	Pse-ATUE_S7H133_R2.fastq.gz		This Study	-	-	-	-	-	-	PRJEB44136	SAMEA8653903	ERX9274026	ERR9724754	Pse-ATUE_S7H133_draftAssembly_v2	GCA_942641125	PRJEB44136	ERS6338456	CALOJU020000001-CALOJU020000144	37.255	#N/A	-	-	-	-	-	-
S80H133	This_Study	Pse-ATUE_S80H133	1869227	Pseudomonas	Pseudomonas	Pse-ATUE_S80H133	-	-	Pseudomonas	C.hirsuta	S23	20180914	isolate	H133	Pse-ATUE_S80H133_R1.fastq.gz	Pse-ATUE_S80H133_R2.fastq.gz		This Study	-	-	-	-	-	-	PRJEB44136	SAMEA8653889	ERX9274028	ERR9724756	Pse-ATUE_S80H133_draftAssembly_v2	GCA_942636475	PRJEB44136	ERS6338442	CALOFZ020000001-CALOFZ020000092	242.517	#N/A	-	-	-	-	-	-
S82H133	This_Study	Pse-ATUE_S82H133	1869227	Pseudomonas	Pseudomonas	Pse-ATUE_S82H133	-	-	Pseudomonas	T.repens	S59	20180914	isolate	H133	Pse-ATUE_S82H133_R1.fastq.gz	Pse-ATUE_S82H133_R2.fastq.gz		This Study	-	-	-	-	-	-	PRJEB44136	SAMEA8653890	ERX9274029	ERR9724757	Pse-ATUE_S82H133_draftAssembly_v2	GCA_942640905	PRJEB44136	ERS6338443	CALOJG020000001-CALOJG020000387	32.1052	#N/A	-	-	-	-	-	-
S83H133	This_Study	Pse-ATUE_S83H133	1869227	Pseudomonas	Pseudomonas	Pse-ATUE_S83H133	-	-	Pseudomonas	T.repens	S63	20180914	isolate	H133	Pse-ATUE_S83H133_R1.fastq.gz	Pse-ATUE_S83H133_R2.fastq.gz		This Study	-	-	-	-	-	-	PRJEB44136	SAMEA8653891	ERX9274030	ERR9724758	Pse-ATUE_S83H133_draftAssembly_v2	GCA_942636875	PRJEB44136	ERS6338444	CALOGO020000001-CALOGO020000433	33.1547	#N/A	-	-	-	-	-	-
S84H133	This_Study	Pse-ATUE_S84H133	1869227	Pseudomonas	Pseudomonas	Pse-ATUE_S84H133	-	-	Pseudomonas	T.repens	S63	20180914	isolate	H133	Pse-ATUE_S84H133_R1.fastq.gz	Pse-ATUE_S84H133_R2.fastq.gz		This Study	-	-	-	-	-	-	PRJEB44136	SAMEA8653892	ERX9274031	ERR9724759	Pse-ATUE_S84H133_draftAssembly_v2	GCA_942636615	PRJEB44136	ERS6338445	CALOGF020000001-CALOGF020000245	30.6082	#N/A	-	-	-	-	-	-
S85H133	This_Study	Pse-ATUE_S85H133	1869227	Pseudomonas	Pseudomonas	Pse-ATUE_S85H133	-	-	Pseudomonas	T.repens	S59	20180914	isolate	H133	Pse-ATUE_S85H133_R1.fastq.gz	Pse-ATUE_S85H133_R2.fastq.gz		This Study	-	-	-	-	-	-	PRJEB44136	SAMEA8653893	ERX9274032	ERR9724760	Pse-ATUE_S85H133_draftAssembly_v2	GCA_942637005	PRJEB44136	ERS6338446	CALOHA020000001-CALOHA020000563	32.6269	#N/A	-	-	-	-	-	-
S86H133	This_Study	Pse-ATUE_S86H133	1869227	Pseudomonas	Pseudomonas	Pse-ATUE_S86H133	-	-	Pseudomonas	T.repens	S59	20180914	isolate	H133	Pse-ATUE_S86H133_R1.fastq.gz	Pse-ATUE_S86H133_R2.fastq.gz		This Study	-	-	-	-	-	-	PRJEB44136	SAMEA8653894	ERX9274033	ERR9724761	Pse-ATUE_S86H133_draftAssembly_v2	GCA_942641295	PRJEB44136	ERS6338447	CALOKN020000001-CALOKN020001076	37.022	#N/A	-	-	-	-	-	-
S88H133	This_Study	Pse-ATUE_S88H133	1869227	Pseudomonas	Pseudomonas	Pse-ATUE_S88H133	-	-	Pseudomonas	T.repens	S59	20180914	isolate	H133	Pse-ATUE_S88H133_R1.fastq.gz	Pse-ATUE_S88H133_R2.fastq.gz		This Study	-	-	-	-	-	-	PRJEB44136	SAMEA8653895	ERX9274034	ERR9724762	Pse-ATUE_S88H133_draftAssembly_v2	GCA_942637055	PRJEB44136	ERS6338448	CALOGL020000001-CALOGL020000200	39.8963	#N/A	-	-	-	-	-	-
S8H133	This_Study	Pse-ATUE_S8H133	1869227	Pseudomonas	Pseudomonas	Pse-ATUE_S8H133	Pv-ATUE5	-	Pseudomonas	T.officinale	Og01	20180420	isolate	H133	Pse-ATUE_S8H133_R1.fastq.gz	Pse-ATUE_S8H133_R2.fastq.gz		This Study	-	-	YES	-	-	-	PRJEB44136	SAMEA8653904	ERX9274035	ERR9724763	Pse-ATUE_S8H133_draftAssembly_v2	GCA_942637405	PRJEB44136	ERS6338457	CALOGU020000001-CALOGU020000076	37.9189	#N/A	-	-	-	-	-	-
S90H133	This_Study	Pse-ATUE_S90H133	1869227	Pseudomonas	Pseudomonas	Pse-ATUE_S90H133	-	-	Pseudomonas	T.repens	S63	20180914	isolate	H133	Pse-ATUE_S90H133_R1.fastq.gz	Pse-ATUE_S90H133_R2.fastq.gz		This Study	-	-	-	-	-	-	PRJEB44136	SAMEA8653896	ERX9274036	ERR9724764	Pse-ATUE_S90H133_draftAssembly_v2	GCA_942641085	PRJEB44136	ERS6338449	CALOJR020000001-CALOJR020000273	39.0867	#N/A	-	-	-	-	-	-
S9H133	This_Study	Pse-ATUE_S9H133	1869227	Pseudomonas	Pseudomonas	Pse-ATUE_S9H133	Pv-ATUE5	-	Pseudomonas	C.hirsuta	Og37	20180420	isolate	H133	Pse-ATUE_S9H133_R1.fastq.gz	Pse-ATUE_S9H133_R2.fastq.gz		This Study	-	-	YES	-	-	-	PRJEB44136	SAMEA8653905	ERX9274037	ERR9724765	Pse-ATUE_S9H133_draftAssembly_v2	GCA_942641215	PRJEB44136	ERS6338458	CALOJO020000001-CALOJO020000064	27.0208	#N/A	-	-	-	-	-	-
S100H113	This_Study	Sph-ATUE_S100H113	1869227	Sphingomonas	Sphingomonas	Sph-ATUE_S100H113	-	-	Sphingomonas	A.thaliana	N62	2016	isolate	H113	Sph-ATUE_S100H113_R1.fastq.gz	Sph-ATUE_S100H113_R2.fastq.gz		This Study	YES	-	-	YES	-	TGGGGAATATTGGACAATGGGCGAAAGCCTGATCCAGCAATGCCGCGTGAGTGATGAAGGCCTTAGGGTTGTAAAGCTCTTTTACCCGGGATGATAATGACAGTACCGGGAGAATAAGCTCCGGCTAACTCCGTGCCAGCAGCCGCGGTAATACGGAGGGAGCTAGCGTTGTTCGGAATTACTGGGCGTAAAGCGCACGTAGGCGGCTTTGTAAGTTAGAGGTGAAAGCCTGGAGCTCAACTCCAGAATTGCCTTTAAGACTGCATCGCTTGAATCCAGGAGAGGTGAGTGGAATTCCGAGTGTAGAGGTGAAATTCGTAGATATTCGGAAGAACACCAGTGGCGAAGGCGGCTCACTGGACTGGTATTGACGCTGAGGTGCGAAAGCGTGGGGAGCAA…	PRJEB44136	SAMEA8653385	ERX9274038	ERR9724766	Sph-ATUE_S100H113_draftAssembly_v2	GCA_942641225	PRJEB44136	ERS6337938	CALOJQ020000001-CALOJQ020000135	52.6551	C:93.2%[S:93.2%,D:0.0%],F:2.7%,M:4.1%,n:221	-	-	-	-	-	-
S101H113	This_Study	Sph-ATUE_S101H113	1869227	Sphingomonas	Sphingomonas	Sph-ATUE_S101H113	-	-	Sphingomonas	A.thaliana	N62	2016	isolate	H113	Sph-ATUE_S101H113_R1.fastq.gz	Sph-ATUE_S101H113_R2.fastq.gz		This Study	YES	-	-	-	-	TGGGGAATATTGGACAATGGGCGAAAGCCTGATCCAGCAATGCCGCGTGAGTGATGAAGGCCTTAGGGTTGTAAAGCTCTTTTACCCGGGATGATAATGACAGTACCGGGAGAATAAGCTCCGGCTAACTCCGTGCCAGCAGCCGCGGTAATACGGAGGGAGCTAGCGTTGTTCGGAATTACTGGGCGTAAAGCGCACGTAGGCGGCTTTGTAAGTTAGAGGTGAAAGCCTGGAGCTCAACTCCAGAATTGCCTTTAAGACTGCATCGCTTGAATCCAGGAGAGGTGAGTGGAATTCCGAGTGTAGAGGTGAAATTCGTAGATATTCGGAAGAACACCAGTGGCGAAGGCGGCTCACTGGACTGGTATTGACGCTGAGGTGCGAAAGCGTGGGGAGCAA…	PRJEB44136	SAMEA8653386	ERX9274039	ERR9724767	Sph-ATUE_S101H113_draftAssembly_v2	GCA_942642465	PRJEB44136	ERS6337939	CALONH020000001-CALONH020000402	73.8978	C:93.2%[S:93.2%,D:0.0%],F:2.7%,M:4.1%,n:221	-	-	-	-	-	-
S102H113	This_Study	Sph-ATUE_S102H113	1869227	Sphingomonas	Sphingomonas	Sph-ATUE_S102H113	-	-	Sphingomonas	A.thaliana	N62	2016	isolate	H113	Sph-ATUE_S102H113_R1.fastq.gz	Sph-ATUE_S102H113_R2.fastq.gz		This Study	YES	-	-	-	-	TGGGGAATATTGGACAATGGGCGAAAGCCTGATCCAGCAATGCCGCGTGAGTGATGAAGGCCTTAGGGTTGTAAAGCTCTTTTACCCGGGATGATAATGACAGTACCGGGAGAATAAGCTCCGGCTAACTCCGTGCCAGCAGCCGCGGTAATACGGAGGGAGCTAGCGTTGTTCGGAATTACTGGGCGTAAAGCGCACGTAGGCGGCTTTGTAAGTTAGAGGTGAAAGCCTGGAGCTCAACTCCAGAATTGCCTTTAAGACTGCATCGCTTGAATCCAGGAGAGGTGAGTGGAATTCCGAGTGTAGAGGTGAAATTCGTAGATATTCGGAAGAACACCAGTGGCGAAGGCGGCTCACTGGACTGGTATTGACGCTGAGGTGCGAAAGCGTGGGGAGCAA…	PRJEB44136	SAMEA8653387	ERX9274040	ERR9724768	Sph-ATUE_S102H113_draftAssembly_v2	GCA_942640925	PRJEB44136	ERS6337940	CALOIS020000001-CALOIS020000185	68.5853	C:93.2%[S:93.2%,D:0.0%],F:2.7%,M:4.1%,n:221	-	-	-	-	-	-
S102H133	This_Study	Sph-ATUE_S102H133	1869227	Sphingomonas	Sphingomonas	Sph-ATUE_S102H133	-	-	Sphingomonas	C.hirsuta	S23	20180914	isolate	H133	Sph-ATUE_S102H133_R1.fastq.gz	Sph-ATUE_S102H133_R2.fastq.gz		This Study	YES	YES	-	YES	-	TGGGGAATATTGGACAATGGGCGAAAGCCTGATCCAGCAATGCCGCGTGAGTGATGAAGGCCTTAGGGTTGTAAAGCTCTTTTACCCGGGATGATAATGACAGTACCGGGAGAATAAGCTCCGGCTAACTCCGTGCCAGCAGCCGCGGTAATACGGAGGGAGCTAGCGTTATTCGGAATTACTGGGCGTAAAGCGCACGTAGGCGGCTTTGTAAGTAAGAGGTGAAAGCCCAGAGCTCAACTCTGGAATTGCCTTTTAGACTGCATCGCTTGAATCATGGAGAGGTCAGTGGAATTCCGAGTGTAGAGGTGAAATTCGTAGATATTCGGAAGAACACCAGTGGCGAAGGCGGCTGACTGGACATGTATTGACGCTGAGGTGCGAAAGCGTGGGGAGCAA…	PRJEB44136	SAMEA8653658	ERX9274041	ERR9724769	Sph-ATUE_S102H133_draftAssembly_v2	GCA_942636755	PRJEB44136	ERS6338211	CALOGR020000001-CALOGR020000610	74.4643	C:86.0%[S:85.1%,D:0.9%],F:5.9%,M:8.1%,n:221	-	-	-	-	-	-
S103H113	This_Study	Sph-ATUE_S103H113	1869227	Sphingomonas	Sphingomonas	Sph-ATUE_S103H113	-	-	Sphingomonas	A.thaliana	N62	2016	isolate	H113	Sph-ATUE_S103H113_R1.fastq.gz	Sph-ATUE_S103H113_R2.fastq.gz		This Study	YES	-	-	-	-	TGGGGAATATTGGACAATGGGCGAAAGCCTGATCCAGCAATGCCGCGTGAGTGATGAAGGCCTTAGGGTTGTAAAGCTCTTTTACCCGGGATGATAATGACAGTACCGGGAGAATAAGCTCCGGCTAACTCCGTGCCAGCAGCCGCGGTAATACGGAGGGAGCTAGCGTTGTTCGGAATTACTGGGCGTAAAGCGCACGTAGGCGGCTTTGTAAGTTAGAGGTGAAAGCCTGGAGCTCAACTCCAGAATTGCCTTTAAGACTGCATCGCTTGAATCCAGGAGAGGTGAGTGGAATTCCGAGTGTAGAGGTGAAATTCGTAGATATTCGGAAGAACACCAGTGGCGAAGGCGGCTCACTGGACTGGTATTGACGCTGAGGTGCGAAAGCGTGGGGAGCAA…	PRJEB44136	SAMEA8653388	ERX9274042	ERR9724770	Sph-ATUE_S103H113_draftAssembly_v2	GCA_942638655	PRJEB44136	ERS6337941	CALOII020000001-CALOII020000181	46.6211	C:93.2%[S:93.2%,D:0.0%],F:2.7%,M:4.1%,n:221	-	-	-	-	-	-
S103H133	This_Study	Sph-ATUE_S103H133	1869227	Sphingomonas	Sphingomonas	Sph-ATUE_S103H133	-	-	Sphingomonas	C.hirsuta	S25	20180914	isolate	H133	Sph-ATUE_S103H133_R1.fastq.gz	Sph-ATUE_S103H133_R2.fastq.gz		This Study	YES	-	-	YES	-	TGGGGAATATTGGACAATGGGCGCAAGCCTGATCCAGCAATGCCGCGTGAGTGATGAAGGCCTTAGGGTTGTAAAGCTCTTTTACCCGGGATGATAATGACAGTACCGGGAGAATAAGCCCCGGCTAACTCCGTGCCAGCAGCCGCGGTAATACGGAGGGGGCTAGCGTTGTTCGGAATTACTGGGCGTAAAGCGCACGTAGGCGGCTTTGTAAGTTAGAGGTGAAAGCCTGGAGCTCAACTCCAGAACTGCCTTTAAGACTGCATCGCTTGAATCCAGGAGAGGTGAGTGGAATTCCGAGTGTAGAGGTGAAATTCGTAGATATTCGGAAGAACACCAGTGGCGAAGGCGGCTCACTGGACTGGTATTGACGCTGAGGTGCGAAAGCGTGGGGAGCAA…	PRJEB44136	SAMEA8653659	ERX9274043	ERR9724771	Sph-ATUE_S103H133_draftAssembly_v2	GCA_942636745	PRJEB44136	ERS6338212	CALOGY020000001-CALOGY020000758	87.6819	C:86.5%[S:86.0%,D:0.5%],F:4.1%,M:9.4%,n:221	-	-	-	-	-	-
S105H113	This_Study	Sph-ATUE_S105H113	1869227	Sphingomonas	Sphingomonas	Sph-ATUE_S105H113	-	-	Sphingomonas	A.thaliana	N109	2016	isolate	H113	Sph-ATUE_S105H113_R1.fastq.gz	Sph-ATUE_S105H113_R2.fastq.gz		This Study	YES	-	-	YES	-	TGGGGAATATTGGACAATGGGCGAAAGCCTGATCCAGCAATGCCGCGTGAGTGATGAAGGCCTTAGGGTTGTAAAGCTCTTTTACCCGGGATGATAATGACAGTACCGGGAGAATAAGCTCCGGCTAACTCCGTGCCAGCAGCCGCGGTAATACGGAGGGAGCTAGCGTTATTCGGAATTACTGGGCGTAAAGCGCACGTAGGCGGCTTTGTAAGTAAGAGGTGAAAGCCCAGAGCTCAACTCTGGAATTGCCTTTTAGACTGCATCGCTTGAATCATGGAGAGGTCAGTGGAATTCCGAGTGTAGAGGTGAAATTCGTAGATATTCGGAAGAACACCAGTGGCGAAGGCGGCTGACTGGACATGTATTGACGCTGAGGTGCGAAAGCGTGGGGAGCAA…	PRJEB44136	SAMEA8653389	ERX9274044	ERR9724772	Sph-ATUE_S105H113_draftAssembly_v2	GCA_942641005	PRJEB44136	ERS6337942	CALOJE020000001-CALOJE020000176	50.1788	C:95.5%[S:95.0%,D:0.5%],F:0.5%,M:4.0%,n:221	-	-	-	-	-	-
S106H133	This_Study	Sph-ATUE_S106H133	1869227	Sphingomonas	Sphingomonas	Sph-ATUE_S106H133	-	-	Sphingomonas	C.hirsuta	S25	20180914	isolate	H133	Sph-ATUE_S106H133_R1.fastq.gz	Sph-ATUE_S106H133_R2.fastq.gz		This Study	YES	YES	-	YES	-	TGGGGAATATTGGACAATGGGCGAAAGCCTGATCCAGCAATGCCGCGTGAGTGATGAAGGCCTTAGGGTTGTAAAGCTCTTTTACCCGGGATGATAATGACAGTACCGGGAGAATAAGCTCCGGCTAACTCCGTGCCAGCAGCCGCGGTAATACGGAGGGAGCTAGCGTTATTCGGAATTACTGGGCGTAAAGCGCACGTAGGCGGCTTTGTAAGTAAGAGGTGAAAGCCCAGAGCTCAACTCTGGAATTGCCTTTTAGACTGCATCGCTTGAATCATGGAGAGGTCAGTGGAATTCCGAGTGTAGAGGTGAAATTCGTAGATATTCGGAAGAACACCAGTGGCGAAGGCGGCTGACTGGACATGTATTGACGCTGAGGTGCGAAAGCGTGGGGAGCAA…	PRJEB44136	SAMEA8653660	ERX9274045	ERR9724773	Sph-ATUE_S106H133_draftAssembly_v2	GCA_942637355	PRJEB44136	ERS6338213	CALOGK020000001-CALOGK020000077	41.1755	C:94.6%[S:94.6%,D:0.0%],F:0.9%,M:4.5%,n:221	-	-	-	-	-	-
S108H113	This_Study	Sph-ATUE_S108H113	1869227	Sphingomonas	Sphingomonas	Sph-ATUE_S108H113	-	-	Sphingomonas	A.thaliana	N109	2016	isolate	H113	Sph-ATUE_S108H113_R1.fastq.gz	Sph-ATUE_S108H113_R2.fastq.gz		This Study	YES	-	-	YES	-	TGGGGAATATTGGACAATGGGCGAAAGCCTGATCCAGCAATGCCGCGTGAGTGATGAAGGCCTTAGGGTTGTAAAGCTCTTTTACCCGGGATGATAATGACAGTACCGGGAGAATAAGCTCCGGCTAACTCCGTGCCAGCAGCCGCGGTAATACGGAGGGAGCTAGCGTTATTCGGAATTACTGGGCGTAAAGCGCACGTAGGCGGCTTTGTAAGTAAGAGGTGAAAGCCCAGAGCTCAACTCTGGAATTGCCTTTTAGACTGCATCGCTTGAATCATGGAGAGGTCAGTGGAATTCCGAGTGTAGAGGTGAAATTCGTAGATATTCGGAAGAACACCAGTGGCGAAGGCGGCTGACTGGACATGTATTGACGCTGAGGTGCGAAAGCGTGGGGAGCAA…	PRJEB44136	SAMEA8653390	ERX9274046	ERR9724774	Sph-ATUE_S108H113_draftAssembly_v2	GCA_942642475	PRJEB44136	ERS6337943	CALONI020000001-CALONI020000581	65.9374	C:94.6%[S:94.6%,D:0.0%],F:0.9%,M:4.5%,n:221	-	-	-	-	-	-
S108H133	This_Study	Sph-ATUE_S108H133	1869227	Sphingomonas	Sphingomonas	Sph-ATUE_S108H133	-	-	Sphingomonas	C.hirsuta	S25	20180914	isolate	H133	Sph-ATUE_S108H133_R1.fastq.gz	Sph-ATUE_S108H133_R2.fastq.gz		This Study	YES	-	-	YES	-	TGGGGAATATTGGACAATGGGCGCAAGCCTGATCCAGCAATGCCGCGTGAGTGATGAAGGCCTTAGGGTTGTAAAGCTCTTTTACCCGTGATGATAATGACAGTAGCGGGAGAATAAGCCCCGGCTAACTCCGTGCCAGCAGCCGCGGTAATACGGAGGGGGCTAGCGTTGTTCGGAATTACTGGGCGTAAAGCGCACGTAGGCGGCTTTGTAAGTTAGAGGTGAAAGCCTGGAGCTCAACTCCAGAACTGCCTTTAAGACTGCATCGCTTGAATCCAGGAGAGGTGAGTGGAATTCCGAGTGTAGAGGTGAAATTCGTAGATATTCGGAAGAACACCAGTGGCGAAGGCGGCTCACTGGACTGGTATTGACGCTGAGGTGCGAAAGCGTGGGGAGCAA…	PRJEB44136	SAMEA8653661	ERX9274047	ERR9724775	Sph-ATUE_S108H133_draftAssembly_v2	GCA_942641875	PRJEB44136	ERS6338214	CALOMN020000001-CALOMN020000338	46.4801	C:92.3%[S:92.3%,D:0.0%],F:2.3%,M:5.4%,n:221	-	-	-	-	-	-
S109H113	This_Study	Sph-ATUE_S109H113	1869227	Sphingomonas	Sphingomonas	Sph-ATUE_S109H113	-	-	Sphingomonas	A.thaliana	N109	2016	isolate	H113	Sph-ATUE_S109H113_R1.fastq.gz	Sph-ATUE_S109H113_R2.fastq.gz		This Study	YES	-	-	-	-	TGGGGAATATTGGACAATGGGCGAAAGCCTGATCCAGCAATGCCGCGTGAGTGATGAAGGCCTTAGGGTTGTAAAGCTCTTTTACCCGGGATGATAATGACAGTACCGGGAGAATAAGCTCCGGCTAACTCCGTGCCAGCAGCCGCGGTAATACGGAGGGAGCTAGCGTTATTCGGAATTACTGGGCGTAAAGCGCACGTAGGCGGCTTTGTAAGTAAGAGGTGAAAGCCCAGAGCTCAACTCTGGAATTGCCTTTTAGACTGCATCGCTTGAATCATGGAGAGGTCAGTGGAATTCCGAGTGTAGAGGTGAAATTCGTAGATATTCGGAAGAACACCAGTGGCGAAGGCGGCTGACTGGACATGTATTGACGCTGAGGTGCGAAAGCGTGGGGAGCAA…	PRJEB44136	SAMEA8653391	ERX9274048	ERR9724776	Sph-ATUE_S109H113_draftAssembly_v2	GCA_942637145	PRJEB44136	ERS6337944	CALOGS020000001-CALOGS020000120	51.1216	C:95.0%[S:95.0%,D:0.0%],F:0.9%,M:4.1%,n:221	-	-	-	-	-	-
S109H133	This_Study	Sph-ATUE_S109H133	1869227	Sphingomonas	Sphingomonas	Sph-ATUE_S109H133	-	-	Sphingomonas	T.officinale	S16	20180914	isolate	H133	Sph-ATUE_S109H133_R1.fastq.gz	Sph-ATUE_S109H133_R2.fastq.gz		This Study	YES	-	-	YES	-	TGGGGAATATTGGACAATGGGCGCAAGCCTGATCCAGCAATGCCGCGTGAGTGATGAAGGCCTTAGGGTTGTAAAGCTCTTTTACCCGTGATGATAATGACAGTAGCGGGAGAATAAGCCCCGGCTAACTCCGTGCCAGCAGCCGCGGTAATACGGAGGGGGCTAGCGTTGTTCGGAATTACTGGGCGTAAAGCGCACGTAGGCGGCTTTGTAAGTTAGAGGTGAAAGCCTGGAGCTCAACTCCAGAACTGCCTTTAAGACTGCATCGCTTGAATCCAGGAGAGGTGAGTGGAATTCCGAGTGTAGAGGTGAAATTCGTAGATATTCGGAAGAACACCAGTGGCGAAGGCGGCTCACTGGACTGGTATTGACGCTGAGGTGCGAAAGCGTGGGGAGCAA…	PRJEB44136	SAMEA8653662	ERX9274049	ERR9724777	Sph-ATUE_S109H133_draftAssembly_v2	GCA_942637085	PRJEB44136	ERS6338215	CALOGM020000001-CALOGM020000291	55.8933	C:92.8%[S:92.3%,D:0.5%],F:1.8%,M:5.4%,n:221	-	-	-	-	-	-
S110H113	This_Study	Sph-ATUE_S110H113	1869227	Sphingomonas	Sphingomonas	Sph-ATUE_S110H113	-	-	Sphingomonas	A.thaliana	N109	2016	isolate	H113	Sph-ATUE_S110H113_R1.fastq.gz	Sph-ATUE_S110H113_R2.fastq.gz		This Study	YES	-	-	YES	-	TGGGGAATATTGGACAATGGGCGAAAGCCTGATCCAGCAATGCCGCGTGAGTGATGAAGGCCTTAGGGTTGTAAAGCTCTTTTACCCGGGATGATAATGACAGTACCGGGAGAATAAGCTCCGGCTAACTCCGTGCCAGCAGCCGCGGTAATACGGAGGGAGCTAGCGTTATTCGGAATTACTGGGCGTAAAGCGCACGTAGGCGGCTTTGTAAGTAAGAGGTGAAAGCCCAGAGCTCAACTCTGGAATTGCCTTTTAGACTGCATCGCTTGAATCATGGAGAGGTCAGTGGAATTCCGAGTGTAGAGGTGAAATTCGTAGATATTCGGAAGAACACCAGTGGCGAAGGCGGCTGACTGGACATGTATTGACGCTGAGGTGCGAAAGCGTGGGGAGCAA…	PRJEB44136	SAMEA8653392	ERX9274050	ERR9724778	Sph-ATUE_S110H113_draftAssembly_v2	GCA_942641885	PRJEB44136	ERS6337945	CALOMP020000001-CALOMP020001055	68.3812	C:95.0%[S:95.0%,D:0.0%],F:0.5%,M:4.5%,n:221	-	-	-	-	-	-
S110H133	This_Study	Sph-ATUE_S110H133	1869227	Sphingomonas	Sphingomonas	Sph-ATUE_S110H133	-	-	Sphingomonas	T.officinale	S16	20180914	isolate	H133	Sph-ATUE_S110H133_R1.fastq.gz	Sph-ATUE_S110H133_R2.fastq.gz		This Study	YES	-	-	-	-	TGGGGAATATTGGACAATGGGCGCAAGCCTGATCCAGCAATGCCGCGTGAGTGATGAAGGCCTTAGGGTTGTAAAGCTCTTTTACCCGTGATGATAATGACAGTAGCGGGAGAATAAGCCCCGGCTAACTCCGTGCCAGCAGCCGCGGTAATACGGAGGGGGCTAGCGTTGTTCGGAATTACTGGGCGTAAAGCGCACGTAGGCGGCTTTGTAAGTTAGAGGTGAAAGCCTGGAGCTCAACTCCAGAACTGCCTTTAAGACTGCATCGCTTGAATCCAGGAGAGGTGAGTGGAATTCCGAGTGTAGAGGTGAAATTCGTAGATATTCGGAAGAACACCAGTGGCGAAGGCGGCTCACTGGACTGGTATTGACGCTGAGGTGCGAAAGCGTGGGGAGCAA…	PRJEB44136	SAMEA8653663	ERX9274051	ERR9724779	Sph-ATUE_S110H133_draftAssembly_v2	GCA_942640815	PRJEB44136	ERS6338216	CALOJI020000001-CALOJI020000406	55.8182	C:90.5%[S:90.5%,D:0.0%],F:3.6%,M:5.9%,n:221	-	-	-	-	-	-
S111H113	This_Study	Sph-ATUE_S111H113	1869227	Sphingomonas	Sphingomonas	Sph-ATUE_S111H113	-	-	Sphingomonas	A.thaliana	N109	2016	isolate	H113	Sph-ATUE_S111H113_R1.fastq.gz	Sph-ATUE_S111H113_R2.fastq.gz		This Study	YES	-	-	YES	-	TGGGGAATATTGGACAATGGGCGAAAGCCTGATCCAGCAATGCCGCGTGAGTGATGAAGGCCTTAGGGTTGTAAAGCTCTTTTACCCGGGATGATAATGACAGTACCGGGAGAATAAGCTCCGGCTAACTCCGTGCCAGCAGCCGCGGTAATACGGAGGGAGCTAGCGTTATTCGGAATTACTGGGCGTAAAGCGCACGTAGGCGGCTTTGTAAGTAAGAGGTGAAAGCCCAGAGCTCAACTCTGGAATTGCCTTTTAGACTGCATCGCTTGAATCATGGAGAGGTCAGTGGAATTCCGAGTGTAGAGGTGAAATTCGTAGATATTCGGAAGAACACCAGTGGCGAAGGCGGCTGACTGGACATGTATTGACGCTGAGGTGCGAAAGCGTGGGGAGCAA…	PRJEB44136	SAMEA8653393	ERX9274052	ERR9724780	Sph-ATUE_S111H113_draftAssembly_v2	GCA_942636505	PRJEB44136	ERS6337946	CALOGB020000001-CALOGB020000226	30.637	C:94.1%[S:94.1%,D:0.0%],F:1.4%,M:4.5%,n:221	-	-	-	-	-	-
S111H133	This_Study	Sph-ATUE_S111H133	1869227	Sphingomonas	Sphingomonas	Sph-ATUE_S111H133	-	-	Sphingomonas	T.officinale	S16	20180914	isolate	H133	Sph-ATUE_S111H133_R1.fastq.gz	Sph-ATUE_S111H133_R2.fastq.gz		This Study	YES	-	-	YES	-	TGGGGAATATTGGACAATGGGCGCAAGCCTGATCCAGCAATGCCGCGTGAGTGATGAAGGCCTTAGGGTTGTAAAGCTCTTTTACCCGTGATGATAATGACAGTAGCGGGAGAATAAGCCCCGGCTAACTCCGTGCCAGCAGCCGCGGTAATACGGAGGGGGCTAGCGTTGTTCGGAATTACTGGGCGTAAAGCGTACGTAGGCGGCTTTGTAAGTTAGAGGTGAAAGCCTGGAGCTCAACTCCAGAACTGCCTTTAAGACTGCATCGCTTGAATCCAGGAGAGGTGAGTGGAATTCCGAGTGTAGAGGTGAAATTCGTAGATATTCGGAAGAACACCAGTGGCGAAGGCGGCTCACTGGACTGGTATTGACGCTGAGGTACGAAAGCGTGGGGAGCAA…	PRJEB44136	SAMEA8653664	ERX9274090	ERR9724818	Sph-ATUE_S111H133_draftAssembly_v2	GCA_942637555	PRJEB44136	ERS6338217	CALOHG020000001-CALOHG020000415	43.4612	C:88.2%[S:88.2%,D:0.0%],F:3.2%,M:8.6%,n:221	-	-	-	-	-	-
S113H133	This_Study	Sph-ATUE_S113H133	1869227	Sphingomonas	Sphingomonas	Sph-ATUE_S113H133	-	-	Sphingomonas	T.officinale	S16	20180914	isolate	H133	Sph-ATUE_S113H133_R1.fastq.gz	Sph-ATUE_S113H133_R2.fastq.gz		This Study	YES	-	-	-	-	TGGGGAATATTGGACAATGGGCGCAAGCCTGATCCAGCAATGCCGCGTGAGTGATGAAGGCCTTAGGGTTGTAAAGCTCTTTTACCCGTGATGATAATGACAGTAGCGGGAGAATAAGCCCCGGCTAACTCCGTGCCAGCAGCCGCGGTAATACGGAGGGGGCTAGCGTTGTTCGGAATTACTGGGCGTAAAGCGCACGTAGGCGGCTTTGTAAGTTAGAGGTGAAAGCCTGGAGCTCAACTCCAGAACTGCCTTTAAGACTGCATCGCTTGAATCCAGGAGAGGTGAGTGGAATTCCGAGTGTAGAGGTGAAATTCGTAGATATTCGGAAGAACACCAGTGGCGAAGGCGGCTCACTGGACTGGTATTGACGCTGAGGTGCGAAAGCGTGGGGAGCAA…	PRJEB44136	SAMEA8653665	ERX9274091	ERR9724819	Sph-ATUE_S113H133_draftAssembly_v2	GCA_942641895	PRJEB44136	ERS6338218	CALOMO020000001-CALOMO020000493	73.5306	C:90.5%[S:90.5%,D:0.0%],F:2.7%,M:6.8%,n:221	-	-	-	-	-	-
S114H133	This_Study	Sph-ATUE_S114H133	1869227	Sphingomonas	Sphingomonas	Sph-ATUE_S114H133	-	-	Sphingomonas	I.glandulifera	S7	20180914	isolate	H133	Sph-ATUE_S114H133_R1.fastq.gz	Sph-ATUE_S114H133_R2.fastq.gz		This Study	YES	-	-	YES	-	TGGGGAATATTGGACAATGGGCGCAAGCCTGATCCAGCAATGCCGCGTGAGTGATGAAGGCCTTAGGGTTGTAAAGCTCTTTTACCCGTGATGATAATGACAGTAGCGGGAGAATAAGCCCCGGCTAACTCCGTGCCAGCAGCCGCGGTAATACGGAGGGGGCTAGCGTTGTTCGGAATTACTGGGCGTAAAGCGTACGTAGGCGGCTTTGTAAGTTAGAGGTGAAAGCCTGGAGCTCAACTCCAGAACTGCCTTTAAGACTGCATCGCTTGAATCCAGGAGAGGTGAGTGGAATTCCGAGTGTAGAGGTGAAATTCGTAGATATTCGGAAGAACACCAGTGGCGAAGGCGGCTCACTGGACTGGTATTGACGCTGAGGTACGAAAGCGTGGGGAGCAA…	PRJEB44136	SAMEA8653666	ERX9274092	ERR9724820	Sph-ATUE_S114H133_draftAssembly_v2	GCA_942641725	PRJEB44136	ERS6338219	CALOMC020000001-CALOMC020000609	56.4217	C:91.9%[S:91.9%,D:0.0%],F:1.4%,M:6.7%,n:221	-	-	-	-	-	-
S115H133	This_Study	Sph-ATUE_S115H133	1869227	Sphingomonas	Sphingomonas	Sph-ATUE_S115H133	-	-	Sphingomonas	I.glandulifera	S6	20180914	isolate	H133	Sph-ATUE_S115H133_R1.fastq.gz	Sph-ATUE_S115H133_R2.fastq.gz		This Study	YES	YES	-	YES	-	TGGGGAATATTGGACAATGGGCGAAAGCCTGATCCAGCAATGCCGCGTGAGTGATGAAGGCCTTAGGGTTGTAAAGCTCTTTTACCCGGGATGATAATGACAGTACCGGGAGAATAAGCTCCGGCTAACTCCGTGCCAGCAGCCGCGGTAATACGGAGGGAGCTAGCGTTATTCGGAATTACTGGGCGTAAAGCGCACGTAGGCGGCTTTGTAAGTAAGAGGTGAAAGCCCAGAGCTCAACTCTGGAATTGCCTTTTAGACTGCATCGCTTGAATCATGGAGAGGTCAGTGGAATTCCGAGTGTAGAGGTGAAATTCGTAGATATTCGGAAGAACACCAGTGGCGAAGGCGGCTGACTGGACATGTATTGACGCTGAGGTGCGAAAGCGTGGGGAGCAA…	PRJEB44136	SAMEA8653667	ERX9274093	ERR9724821	Sph-ATUE_S115H133_draftAssembly_v2	GCA_942637435	PRJEB44136	ERS6338220	CALOHE020000001-CALOHE020000253	54.6763	C:92.8%[S:92.3%,D:0.5%],F:2.3%,M:4.9%,n:221	-	-	-	-	-	-
S116H113	This_Study	Sph-ATUE_S116H113	1869227	Sphingomonas	Sphingomonas	Sph-ATUE_S116H113	-	-	Sphingomonas	A.thaliana	N109	2016	isolate	H113	Sph-ATUE_S116H113_R1.fastq.gz	Sph-ATUE_S116H113_R2.fastq.gz		This Study	YES	-	-	-	-	TGGGGAATATTGGACAATGGGCGAAAGCCTGATCCAGCAATGCCGCGTGAGTGATGAAGGCCTTAGGGTTGTAAAGCTCTTTTACCCGGGATGATAATGACAGTACCGGGAGAATAAGCTCCGGCTAACTCCGTGCCAGCAGCCGCGGTAATACGGAGGGAGCTAGCGTTATTCGGAATTACTGGGCGTAAAGCGCACGTAGGCGGCTTTGTAAGTAAGAGGTGAAAGCCCAGAGCTCAACTCTGGAATTGCCTTTTAGACTGCATCGCTTGAATCATGGAGAGGTCAGTGGAATTCCGAGTGTAGAGGTGAAATTCGTAGATATTCGGAAGAACACCAGTGGCGAAGGCGGCTGACTGGACATGTATTGACGCTGAGGTGCGAAAGCGTGGGGAGCAA…	PRJEB44136	SAMEA8653394	ERX9274094	ERR9724822	Sph-ATUE_S116H113_draftAssembly_v2	GCA_942641765	PRJEB44136	ERS6337947	CALOMB020000001-CALOMB020000189	54.5417	C:95.0%[S:95.0%,D:0.0%],F:0.5%,M:4.5%,n:221	-	-	-	-	-	-
S116H133	This_Study	Sph-ATUE_S116H133	1869227	Sphingomonas	Sphingomonas	Sph-ATUE_S116H133	-	-	Sphingomonas	I.glandulifera	S6	20180914	isolate	H133	Sph-ATUE_S116H133_R1.fastq.gz	Sph-ATUE_S116H133_R2.fastq.gz		This Study	YES	YES	-	YES	-	TGGGGAATATTGGACAATGGGCGAAAGCCTGATCCAGCAATGCCGCGTGAGTGATGAAGGCCTTAGGGTTGTAAAGCTCTTTTACCCGGGATGATAATGACAGTACCGGGAGAATAAGCTCCGGCTAACTCCGTGCCAGCAGCCGCGGTAATACGGAGGGAGCTAGCGTTATTCGGAATTACTGGGCGTAAAGCGCACGTAGGCGGCTTTGTAAGTAAGAGGTGAAAGCCCAGAGCTCAACTCTGGAATTGCCTTTTAGACTGCATCGCTTGAATCATGGAGAGGTCAGTGGAATTCCGAGTGTAGAGGTGAAATTCGTAGATATTCGGAAGAACACCAGTGGCGAAGGCGGCTGACTGGACATGTATTGACGCTGAGGTGCGAAAGCGTGGGGAGCAA…	PRJEB44136	SAMEA8653668	ERX9274095	ERR9724823	Sph-ATUE_S116H133_draftAssembly_v2	GCA_942641755	PRJEB44136	ERS6338221	CALOLZ020000001-CALOLZ020000129	43.1105	C:94.1%[S:94.1%,D:0.0%],F:1.4%,M:4.5%,n:221	-	-	-	-	-	-
S117H113	This_Study	Sph-ATUE_S117H113	1869227	Sphingomonas	Sphingomonas	Sph-ATUE_S117H113	-	-	Sphingomonas	A.thaliana	N109	2016	isolate	H113	Sph-ATUE_S117H113_R1.fastq.gz	Sph-ATUE_S117H113_R2.fastq.gz		This Study	YES	-	-	-	-	TGGGGAATATTGGACAATGGGCGAAAGCCTGATCCAGCAATGCCGCGTGAGTGATGAAGGCCTTAGGGTTGTAAAGCTCTTTTACCCGGGATGATAATGACAGTACCGGGAGAATAAGCTCCGGCTAACTCCGTGCCAGCAGCCGCGGTAATACGGAGGGAGCTAGCGTTATTCGGAATTACTGGGCGTAAAGCGCACGTAGGCGGCTTTGTAAGTAAGAGGTGAAAGCCCAGAGCTCAACTCTGGAATTGCCTTTTAGACTGCATCGCTTGAATCATGGAGAGGTCAGTGGAATTCCGAGTGTAGAGGTGAAATTCGTAGATATTCGGAAGAACACCAGTGGCGAAGGCGGCTGACTGGACATGTATTGACGCTGAGGTGCGAAAGCGTGGGGAGCAA…	PRJEB44136	SAMEA8653395	ERX9274096	ERR9724824	Sph-ATUE_S117H113_draftAssembly_v2	GCA_942641945	PRJEB44136	ERS6337948	CALOMQ020000001-CALOMQ020000126	58.0543	C:95.0%[S:95.0%,D:0.0%],F:0.9%,M:4.1%,n:221	-	-	-	-	-	-
S117H133	This_Study	Sph-ATUE_S117H133	1869227	Sphingomonas	Sphingomonas	Sph-ATUE_S117H133	-	-	Sphingomonas	I.glandulifera	S6	20180914	isolate	H133	Sph-ATUE_S117H133_R1.fastq.gz	Sph-ATUE_S117H133_R2.fastq.gz		This Study	YES	YES	-	-	-	TGGGGAATATTGGACAATGGGCGAAAGCCTGATCCAGCAATGCCGCGTGAGTGATGAAGGCCTTAGGGTTGTAAAGCTCTTTTACCCGGGATGATAATGACAGTACCGGGAGAATAAGCTCCGGCTAACTCCGTGCCAGCAGCCGCGGTAATACGGAGGGAGCTAGCGTTATTCGGAATTACTGGGCGTAAAGCGCACGTAGGCGGCTTTGTAAGTAAGAGGTGAAAGCCCAGAGCTCAACTCTGGAATTGCCTTTTAGACTGCATCGCTTGAATCATGGAGAGGTCAGTGGAATTCCGAGTGTAGAGGTGAAATTCGTAGATATTCGGAAGAACACCAGTGGCGAAGGCGGCTGACTGGACATGTATTGACGCTGAGGTGCGAAAGCGTGGGGAGCAA…	PRJEB44136	SAMEA8653669	ERX9274097	ERR9724825	Sph-ATUE_S117H133_draftAssembly_v2	GCA_942641775	PRJEB44136	ERS6338222	CALOMA020000001-CALOMA020000172	47.3717	C:93.7%[S:93.7%,D:0.0%],F:1.8%,M:4.5%,n:221	-	-	-	-	-	-
S118H113	This_Study	Sph-ATUE_S118H113	1869227	Sphingomonas	Sphingomonas	Sph-ATUE_S118H113	-	-	Sphingomonas	A.thaliana	N109	2016	isolate	H113	Sph-ATUE_S118H113_R1.fastq.gz	Sph-ATUE_S118H113_R2.fastq.gz		This Study	YES	-	-	YES	-	TGGGGAATATTGGACAATGGGCGAAAGCCTGATCCAGCAATGCCGCGTGAGTGATGAAGGCCTTAGGGTTGTAAAGCTCTTTTACCCGGGATGATAATGACAGTACCGGGAGAATAAGCTCCGGCTAACTCCGTGCCAGCAGCCGCGGTAATACGGAGGGAGCTAGCGTTATTCGGAATTACTGGGCGTAAAGCGCACGTAGGCGGCTTTGTAAGTAAGAGGTGAAAGCCCAGAGCTCAACTCTGGAATTGCCTTTTAGACTGCATCGCTTGAATCATGGAGAGGTCAGTGGAATTCCGAGTGTAGAGGTGAAATTCGTAGATATTCGGAAGAACACCAGTGGCGAAGGCGGCTGACTGGACATGTATTGACGCTGAGGTGCGAAAGCGTGGGGAGCAA…	PRJEB44136	SAMEA8653396	ERX9274098	ERR9724826	Sph-ATUE_S118H113_draftAssembly_v2	GCA_942641965	PRJEB44136	ERS6337949	CALOMS020000001-CALOMS020000284	76.5041	C:95.0%[S:94.1%,D:0.9%],F:0.9%,M:4.1%,n:221	-	-	-	-	-	-
S118H133	This_Study	Sph-ATUE_S118H133	1869227	Sphingomonas	Sphingomonas	Sph-ATUE_S118H133	-	-	Sphingomonas	I.glandulifera	S6	20180914	isolate	H133	Sph-ATUE_S118H133_R1.fastq.gz	Sph-ATUE_S118H133_R2.fastq.gz		This Study	YES	YES	-	-	-	TGGGGAATATTGGACAATGGGCGAAAGCCTGATCCAGCAATGCCGCGTGAGTGATGAAGGCCTTAGGGTTGTAAAGCTCTTTTACCCGGGATGATAATGACAGTACCGGGAGAATAAGCTCCGGCTAACTCCGTGCCAGCAGCCGCGGTAATACGGAGGGAGCTAGCGTTATTCGGAATTACTGGGCGTAAAGCGCACGTAGGCGGCTTTGTAAGTAAGAGGTGAAAGCCCAGAGCTCAACTCTGGAATTGCCTTTTAGACTGCATCGCTTGAATCATGGAGAGGTCAGTGGAATTCCGAGTGTAGAGGTGAAATTCGTAGATATTCGGAAGAACACCAGTGGCGAAGGCGGCTGACTGGACATGTATTGACGCTGAGGTGCGAAAGCGTGGGGAGCAA…	PRJEB44136	SAMEA8653670	ERX9274099	ERR9724827	Sph-ATUE_S118H133_draftAssembly_v2	GCA_942640845	PRJEB44136	ERS6338223	CALOIP020000001-CALOIP020000122	51.54	C:94.1%[S:94.1%,D:0.0%],F:1.4%,M:4.5%,n:221	-	-	-	-	-	-
S119H113	This_Study	Sph-ATUE_S119H113	1869227	Sphingomonas	Sphingomonas	Sph-ATUE_S119H113	-	-	Sphingomonas	A.thaliana	N139	2016	isolate	H113	Sph-ATUE_S119H113_R1.fastq.gz	Sph-ATUE_S119H113_R2.fastq.gz		This Study	YES	-	-	YES	-	TGGGGAATATTGGACAATGGGCGAAAGCCTGATCCAGCAATGCCGCGTGAGTGATGAAGGCCTTAGGGTTGTAAAGCTCTTTTACCCGGGATGATAATGACAGTACCGGGAGAATAAGCTCCGGCTAACTCCGTGCCAGCAGCCGCGGTAATACGGAGGGAGCTAGCGTTATTCGGAATTACTGGGCGTAAAGCGCACGTAGGCGGCTTTGTAAGTAAGAGGTGAAAGCCCAGAGCTCAACTCTGGAATTGCCTTTTAGACTGCATCGCTTGAATCATGGAGAGGTCAGTGGAATTCCGAGTGTAGAGGTGAAATTCGTAGATATTCGGAAGAACACCAGTGGCGAAGGCGGCTGACTGGACATGTATTGACGCTGAGGTGCGAAAGCGTGGGGAGCAA…	PRJEB44136	SAMEA8653397	ERX9274100	ERR9724828	Sph-ATUE_S119H113_draftAssembly_v2	GCA_942641955	PRJEB44136	ERS6337950	CALOMR020000001-CALOMR020000147	43.3209	C:94.6%[S:94.1%,D:0.5%],F:0.9%,M:4.5%,n:221	-	-	-	-	-	-
S119H133	This_Study	Sph-ATUE_S119H133	1869227	Sphingomonas	Sphingomonas	Sph-ATUE_S119H133	-	-	Sphingomonas	I.glandulifera	S6	20180914	isolate	H133	Sph-ATUE_S119H133_R1.fastq.gz	Sph-ATUE_S119H133_R2.fastq.gz		This Study	YES	YES	-	-	-	TGGGGAATATTGGACAATGGGCGAAAGCCTGATCCAGCAATGCCGCGTGAGTGATGAAGGCCTTAGGGTTGTAAAGCTCTTTTACCCGGGATGATAATGACAGTACCGGGAGAATAAGCTCCGGCTAACTCCGTGCCAGCAGCCGCGGTAATACGGAGGGAGCTAGCGTTATTCGGAATTACTGGGCGTAAAGCGCACGTAGGCGGCTTTGTAAGTAAGAGGTGAAAGCCCAGAGCTCAACTCTGGAATTGCCTTTTAGACTGCATCGCTTGAATCATGGAGAGGTCAGTGGAATTCCGAGTGTAGAGGTGAAATTCGTAGATATTCGGAAGAACACCAGTGGCGAAGGCGGCTGACTGGACATGTATTGACGCTGAGGTGCGAAAGCGTGGGGAGCAA…	PRJEB44136	SAMEA8653671	ERX9274101	ERR9724829	Sph-ATUE_S119H133_draftAssembly_v2	GCA_942641985	PRJEB44136	ERS6338224	CALOMT020000001-CALOMT020000135	49.6867	C:95.0%[S:95.0%,D:0.0%],F:0.9%,M:4.1%,n:221	-	-	-	-	-	-
S11H113	This_Study	Sph-ATUE_S11H113	1869227	Sphingomonas	Sphingomonas	Sph-ATUE_S11H113	-	-	Sphingomonas	A.thaliana	N93	2016	isolate	H113	Sph-ATUE_S11H113_R1.fastq.gz	Sph-ATUE_S11H113_R2.fastq.gz		This Study	YES	-	-	-	-	TGGGGAATATTGGACAATGGGCGCAAGCCTGATCCAGCAATGCCGCGTGAGTGATGAAGGCCTTAGGGTTGTAAAGCTCTTTTACCCGGGATGATAATGACAGTACCGGGAGAATAAGCCCCGGCTAACTCCGTGCCAGCAGCCGCGGTAATACGGAGGGGGCTAGCGTTGTTCGGAATTACTGGGCGTAAAGCGCACGTAGGCGGCTTTGTAAGTCAGGGGTGAAAGCCTGGAGCTCAACTCCAGAACTGCCTTTGAGACTGCATCGCTTGAATCCGGGAGAGGTAAGTGGAATTCCGAGTGTAGAGGTGAAATTCGTAGATATTCGGAAGAACACCAGTGGCGAAGGCGGCTTACTGGACCGGAATTGACGCTGAGGTGCGAAAGCGTGGGGAGCAA…	PRJEB44136	SAMEA8653398	ERX9274102	ERR9724830	Sph-ATUE_S11H113_draftAssembly_v2	GCA_942641975	PRJEB44136	ERS6337951	CALOMU020000001-CALOMU020000718	49.0785	C:94.1%[S:93.2%,D:0.9%],F:0.9%,M:5.0%,n:221	-	-	-	-	-	-
S120H113	This_Study	Sph-ATUE_S120H113	1869227	Sphingomonas	Sphingomonas	Sph-ATUE_S120H113	-	-	Sphingomonas	A.thaliana	N139	2016	isolate	H113	Sph-ATUE_S120H113_R1.fastq.gz	Sph-ATUE_S120H113_R2.fastq.gz		This Study	YES	-	-	-	-	TGGGGAATATTGGACAATGGGCGCAAGCCTGATCCAGCAATGCCGCGTGAGTGATGAAGGCCTTAGGGTTGTAAAGCTCTTTTACCCGGGATGATAATGACAGTACCGGGAGAATAAGCCCCGGCTAACTCCGTGCCAGCAGCCGCGGTAATACGGAGGGGGCTAGCGTTGTTCGGAATTACTGGGCGTAAAGCGCACGTAGGCGGCTTTGTAAGTCAGGGGTGAAAGCCTGGAGCTCAACTCCAGAACTGCCTTTGAGACTGCATCGCTTGAATCCGGGAGAGGTAAGTGGAATTCCGAGTGTAGAGGTGAAATTCGTAGATATTCGGAAGAACACCAGTGGCGAAGGCGGCTTACTGGACCGGAATTGACGCTGAGGTGCGAAAGCGTGGGGAGCAA…	PRJEB44136	SAMEA8653399	ERX9274103	ERR9724831	Sph-ATUE_S120H113_draftAssembly_v2	GCA_942641785	PRJEB44136	ERS6337952	CALOMF020000001-CALOMF020000198	36.79	C:94.1%[S:94.1%,D:0.0%],F:1.4%,M:4.5%,n:221	-	-	-	-	-	-
S120H133	This_Study	Sph-ATUE_S120H133	1869227	Sphingomonas	Sphingomonas	Sph-ATUE_S120H133	-	-	Sphingomonas	I.glandulifera	S6	20180914	isolate	H133	Sph-ATUE_S120H133_R1.fastq.gz	Sph-ATUE_S120H133_R2.fastq.gz		This Study	YES	YES	-	YES	-	TGGGGAATATTGGACAATGGGCGAAAGCCTGATCCAGCAATGCCGCGTGAGTGATGAAGGCCTTAGGGTTGTAAAGCTCTTTTACCCGGGATGATAATGACAGTACCGGGAGAATAAGCTCCGGCTAACTCCGTGCCAGCAGCCGCGGTAATACGGAGGGAGCTAGCGTTATTCGGAATTACTGGGCGTAAAGCGCACGTAGGCGGCTTTGTAAGTAAGAGGTGAAAGCCCAGAGCTCAACTCTGGAATTGCCTTTTAGACTGCATCGCTTGAATCATGGAGAGGTCAGTGGAATTCCGAGTGTAGAGGTGAAATTCGTAGATATTCGGAAGAACACCAGTGGCGAAGGCGGCTGACTGGACATGTATTGACGCTGAGGTGCGAAAGCGTGGGGAGCAA…	PRJEB44136	SAMEA8653672	ERX9274104	ERR9724832	Sph-ATUE_S120H133_draftAssembly_v2	GCA_942642035	PRJEB44136	ERS6338225	CALOMV020000001-CALOMV020000287	65.4578	C:92.3%[S:92.3%,D:0.0%],F:2.3%,M:5.4%,n:221	-	-	-	-	-	-
S121H113	This_Study	Sph-ATUE_S121H113	1869227	Sphingomonas	Sphingomonas	Sph-ATUE_S121H113	-	-	Sphingomonas	A.thaliana	N139	2016	isolate	H113	Sph-ATUE_S121H113_R1.fastq.gz	Sph-ATUE_S121H113_R2.fastq.gz		This Study	YES	-	-	-	-	TGGGGAATATTGGACAATGGGCGCAAGCCTGATCCAGCAATGCCGCGTGAGTGATGAAGGCCTTAGGGTTGTAAAGCTCTTTTACCCGGGATGATAATGACAGTACCGGGAGAATAAGCCCCGGCTAACTCCGTGCCAGCAGCCGCGGTAATACGGAGGGGGCTAGCGTTGTTCGGAATTACTGGGCGTAAAGCGCACGTAGGCGGCTTTGTAAGTCAGGGGTGAAAGCCTGGAGCTCAACTCCAGAACTGCCTTTGAGACTGCATCGCTTGAATCCGGGAGAGGTAAGTGGAATTCCGAGTGTAGAGGTGAAATTCGTAGATATTCGGAAGAACACCAGTGGCGAAGGCGGCTTACTGGACCGGAATTGACGCTGAGGTGCGAAAGCGTGGGGAGCAA…	PRJEB44136	SAMEA8653400	ERX9274105	ERR9724833	Sph-ATUE_S121H113_draftAssembly_v2	GCA_942637425	PRJEB44136	ERS6337953	CALOHC020000001-CALOHC020000162	73.616	C:94.1%[S:94.1%,D:0.0%],F:0.9%,M:5.0%,n:221	-	-	-	-	-	-
S121H133	This_Study	Sph-ATUE_S121H133	1869227	Sphingomonas	Sphingomonas	Sph-ATUE_S121H133	-	-	Sphingomonas	I.glandulifera	S7	20180914	isolate	H133	Sph-ATUE_S121H133_R1.fastq.gz	Sph-ATUE_S121H133_R2.fastq.gz		This Study	YES	YES	-	-	-	TGGGGAATATTGGACAATGGGCGAAAGCCTGATCCAGCAATGCCGCGTGAGTGATGAAGGCCTTAGGGTTGTAAAGCTCTTTTACCCGGGATGATAATGACAGTACCGGGAGAATAAGCTCCGGCTAACTCCGTGCCAGCAGCCGCGGTAATACGGAGGGAGCTAGCGTTATTCGGAATTACTGGGCGTAAAGCGCACGTAGGCGGCTTTGTAAGTAAGAGGTGAAAGCCCAGAGCTCAACTCTGGAATTGCCTTTTAGACTGCATCGCTTGAATCATGGAGAGGTCAGTGGAATTCCGAGTGTAGAGGTGAAATTCGTAGATATTCGGAAGAACACCAGTGGCGAAGGCGGCTGACTGGACATGTATTGACGCTGAGGTGCGAAAGCGTGGGGAGCAA…	PRJEB44136	SAMEA8653673	ERX9274106	ERR9724834	Sph-ATUE_S121H133_draftAssembly_v2	GCA_942641075	PRJEB44136	ERS6338226	CALOJK020000001-CALOJK020000259	58.55	C:92.8%[S:92.8%,D:0.0%],F:2.3%,M:4.9%,n:221	-	-	-	-	-	-
S122H113	This_Study	Sph-ATUE_S122H113	1869227	Sphingomonas	Sphingomonas	Sph-ATUE_S122H113	-	-	Sphingomonas	A.thaliana	N139	2016	isolate	H113	Sph-ATUE_S122H113_R1.fastq.gz	Sph-ATUE_S122H113_R2.fastq.gz		This Study	YES	-	-	-	-	TGGGGAATATTGGACAATGGGCGCAAGCCTGATCCAGCAATGCCGCGTGAGTGATGAAGGCCTTAGGGTTGTAAAGCTCTTTTACCCGGGATGATAATGACAGTACCGGGAGAATAAGCCCCGGCTAACTCCGTGCCAGCAGCCGCGGTAATACGGAGGGGGCTAGCGTTGTTCGGAATTACTGGGCGTAAAGCGCACGTAGGCGGCTTTGTAAGTCAGGGGTGAAAGCCTGGAGCTCAACTCCAGAACTGCCTTTGAGACTGCATCGCTTGAATCCGGGAGAGGTAAGTGGAATTCCGAGTGTAGAGGTGAAATTCGTAGATATTCGGAAGAACACCAGTGGCGAAGGCGGCTTACTGGACCGGAATTGACGCTGAGGTGCGAAAGCGTGGGGAGCAA…	PRJEB44136	SAMEA8653401	ERX9274107	ERR9724835	Sph-ATUE_S122H113_draftAssembly_v2	GCA_942641425	PRJEB44136	ERS6337954	CALOKS020000001-CALOKS020000227	72.4598	C:94.2%[S:93.7%,D:0.5%],F:1.4%,M:4.4%,n:221	-	-	-	-	-	-
S122H133	This_Study	Sph-ATUE_S122H133	1869227	Sphingomonas	Sphingomonas	Sph-ATUE_S122H133	-	-	Sphingomonas	T.officinale	S16	20180914	isolate	H133	Sph-ATUE_S122H133_R1.fastq.gz	Sph-ATUE_S122H133_R2.fastq.gz		This Study	YES	-	-	-	-	TGGGGAATATTGGACAATGGGCGCAAGCCTGATCCAGCAATGCCGCGTGAGTGATGAAGGCCTTAGGGTTGTAAAGCTCTTTTACCCGTGATGATAATGACAGTAGCGGGAGAATAAGCCCCGGCTAACTCCGTGCCAGCAGCCGCGGTAATACGGAGGGGGCTAGCGTTGTTCGGAATTACTGGGCGTAAAGCGCACGTAGGCGGCTTTGTAAGTTAGAGGTGAAAGCCTGGAGCTCAACTCCAGAACTGCCTTTAAGACTGCATCGCTTGAATCCAGGAGAGGTGAGTGGAATTCCGAGTGTAGAGGTGAAATTCGTAGATATTCGGAAGAACACCAGTGGCGAAGGCGGCTCACTGGACTGGTATTGACGCTGAGGTGCGAAAGCGTGGGGAGCAA…	PRJEB44136	SAMEA8653674	ERX9274109	ERR9724837	Sph-ATUE_S122H133_draftAssembly_v2	GCA_942638635	PRJEB44136	ERS6338227	CALOIH020000001-CALOIH020000185	81.7239	C:92.8%[S:92.3%,D:0.5%],F:2.7%,M:4.5%,n:221	-	-	-	-	-	-
S123H113	This_Study	Sph-ATUE_S123H113	1869227	Sphingomonas	Sphingomonas	Sph-ATUE_S123H113	-	-	Sphingomonas	A.thaliana	N139	2016	isolate	H113	Sph-ATUE_S123H113_R1.fastq.gz	Sph-ATUE_S123H113_R2.fastq.gz		This Study	YES	-	-	-	-	TGGGGAATATTGGACAATGGGCGCAAGCCTGATCCAGCAATGCCGCGTGAGTGATGAAGGCCTTAGGGTTGTAAAGCTCTTTTACCCGGGATGATAATGACAGTACCGGGAGAATAAGCCCCGGCTAACTCCGTGCCAGCAGCCGCGGTAATACGGAGGGGGCTAGCGTTGTTCGGAATTACTGGGCGTAAAGCGCACGTAGGCGGCTTTGTAAGTCAGGGGTGAAAGCCTGGAGCTCAACTCCAGAACTGCCTTTGAGACTGCATCGCTTGAATCCGGGAGAGGTAAGTGGAATTCCGAGTGTAGAGGTGAAATTCGTAGATATTCGGAAGAACACCAGTGGCGAAGGCGGCTTACTGGACCGGAATTGACGCTGAGGTGCGAAAGCGTGGGGAGCAA…	PRJEB44136	SAMEA8653402	ERX9274110	ERR9724838	Sph-ATUE_S123H113_draftAssembly_v2	GCA_942637075	PRJEB44136	ERS6337955	CALOGP020000001-CALOGP020000357	65.6887	C:94.2%[S:93.7%,D:0.5%],F:1.4%,M:4.4%,n:221	-	-	-	-	-	-
S123H133	This_Study	Sph-ATUE_S123H133	1869227	Sphingomonas	Sphingomonas	Sph-ATUE_S123H133	-	-	Sphingomonas	I.glandulifera	S7	20180914	isolate	H133	Sph-ATUE_S123H133_R1.fastq.gz	Sph-ATUE_S123H133_R2.fastq.gz		This Study	YES	YES	-	-	-	TGGGGAATATTGGACAATGGGCGAAAGCCTGATCCAGCAATGCCGCGTGAGTGATGAAGGCCTTAGGGTTGTAAAGCTCTTTTACCCGGGATGATAATGACAGTACCGGGAGAATAAGCTCCGGCTAACTCCGTGCCAGCAGCCGCGGTAATACGGAGGGAGCTAGCGTTATTCGGAATTACTGGGCGTAAAGCGCACGTAGGCGGCTTTGTAAGTAAGAGGTGAAAGCCCAGAGCTCAACTCTGGAATTGCCTTTTAGACTGCATCGCTTGAATCATGGAGAGGTCAGTGGAATTCCGAGTGTAGAGGTGAAATTCGTAGATATTCGGAAGAACACCAGTGGCGAAGGCGGCTGACTGGACATGTATTGACGCTGAGGTGCGAAAGCGTGGGGAGCAA…	PRJEB44136	SAMEA8653675	ERX9274111	ERR9724839	Sph-ATUE_S123H133_draftAssembly_v2	GCA_942637945	PRJEB44136	ERS6338228	CALOHR020000001-CALOHR020000133	54.0294	C:95.0%[S:95.0%,D:0.0%],F:1.4%,M:3.6%,n:221	-	-	-	-	-	-
S124H113	This_Study	Sph-ATUE_S124H113	1869227	Sphingomonas	Sphingomonas	Sph-ATUE_S124H113	-	-	Sphingomonas	A.thaliana	N139	2016	isolate	H113	Sph-ATUE_S124H113_R1.fastq.gz	Sph-ATUE_S124H113_R2.fastq.gz		This Study	YES	-	-	-	-	TGGGGAATATTGGACAATGGGCGCAAGCCTGATCCAGCAATGCCGCGTGAGTGATGAAGGCCTTAGGGTTGTAAAGCTCTTTTACCCGGGATGATAATGACAGTACCGGGAGAATAAGCCCCGGCTAACTCCGTGCCAGCAGCCGCGGTAATACGGAGGGGGCTAGCGTTGTTCGGAATTACTGGGCGTAAAGCGCACGTAGGCGGCTTTGTAAGTCAGGGGTGAAAGCCTGGAGCTCAACTCCAGAACTGCCTTTGAGACTGCATCGCTTGAATCCGGGAGAGGTAAGTGGAATTCCGAGTGTAGAGGTGAAATTCGTAGATATTCGGAAGAACACCAGTGGCGAAGGCGGCTTACTGGACCGGAATTGACGCTGAGGTGCGAAAGCGTGGGGAGCAA…	PRJEB44136	SAMEA8653403	ERX9274112	ERR9724840	Sph-ATUE_S124H113_draftAssembly_v2	GCA_942642075	PRJEB44136	ERS6337956	CALOMX020000001-CALOMX020000212	52.6943	C:94.1%[S:94.1%,D:0.0%],F:0.9%,M:5.0%,n:221	-	-	-	-	-	-
S124H133	This_Study	Sph-ATUE_S124H133	1869227	Sphingomonas	Sphingomonas	Sph-ATUE_S124H133	-	-	Sphingomonas	I.glandulifera	S7	20180914	isolate	H133	Sph-ATUE_S124H133_R1.fastq.gz	Sph-ATUE_S124H133_R2.fastq.gz		This Study	YES	YES	-	-	-	TGGGGAATATTGGACAATGGGCGAAAGCCTGATCCAGCAATGCCGCGTGAGTGATGAAGGCCTTAGGGTTGTAAAGCTCTTTTACCCGGGATGATAATGACAGTACCGGGAGAATAAGCTCCGGCTAACTCCGTGCCAGCAGCCGCGGTAATACGGAGGGAGCTAGCGTTATTCGGAATTACTGGGCGTAAAGCGCACGTAGGCGGCTTTGTAAGTAAGAGGTGAAAGCCCAGAGCTCAACTCTGGAATTGCCTTTTAGACTGCATCGCTTGAATCATGGAGAGGTCAGTGGAATTCCGAGTGTAGAGGTGAAATTCGTAGATATTCGGAAGAACACCAGTGGCGAAGGCGGCTGACTGGACATGTATTGACGCTGAGGTGCGAAAGCGTGGGGAGCAA…	PRJEB44136	SAMEA8653676	ERX9274113	ERR9724841	Sph-ATUE_S124H133_draftAssembly_v2	GCA_942641265	PRJEB44136	ERS6338229	CALOJT020000001-CALOJT020000135	52.3992	C:95.0%[S:95.0%,D:0.0%],F:0.9%,M:4.1%,n:221	-	-	-	-	-	-
S125H113	This_Study	Sph-ATUE_S125H113	1869227	Sphingomonas	Sphingomonas	Sph-ATUE_S125H113	-	-	Sphingomonas	A.thaliana	N139	2016	isolate	H113	Sph-ATUE_S125H113_R1.fastq.gz	Sph-ATUE_S125H113_R2.fastq.gz		This Study	YES	-	-	YES	-	TGGGGAATATTGGACAATGGGCGAAAGCCTGATCCAGCAATGCCGCGTGAGTGATGAAGGCCTTAGGGTTGTAAAGCTCTTTTACCCGGGATGATAATGACAGTACCGGGAGAATAAGCTCCGGCTAACTCCGTGCCAGCAGCCGCGGTAATACGGAGGGAGCTAGCGTTGTTCGGAATTACTGGGCGTAAAGCGCACGTAGGCGGCTTTGTAAGTTAGAGGTGAAAGCCTGGAGCTCAACTCCAGAATTGCCTTTAAGACTGCATCGCTTGAATCCAGGAGAGGTGAGTGGAATTCCGAGTGTAGAGGTGAAATTCGTAGATATTCGGAAGAACACCAGTGGCGAAGGCGGCTCACTGGACTGGTATTGACGCTGAGGTGCGAAAGCGTGGGGAGCAA…	PRJEB44136	SAMEA8653404	ERX9274114	ERR9724842	Sph-ATUE_S125H113_draftAssembly_v2	GCA_942641575	PRJEB44136	ERS6337957	CALOLJ020000001-CALOLJ020000128	45.5655	C:93.7%[S:93.7%,D:0.0%],F:1.8%,M:4.5%,n:221	-	-	-	-	-	-
S125H133	This_Study	Sph-ATUE_S125H133	1869227	Sphingomonas	Sphingomonas	Sph-ATUE_S125H133	-	-	Sphingomonas	I.glandulifera	S7	20180914	isolate	H133	Sph-ATUE_S125H133_R1.fastq.gz	Sph-ATUE_S125H133_R2.fastq.gz		This Study	YES	YES	-	-	-	TGGGGAATATTGGACAATGGGCGAAAGCCTGATCCAGCAATGCCGCGTGAGTGATGAAGGCCTTAGGGTTGTAAAGCTCTTTTACCCGGGATGATAATGACAGTACCGGGAGAATAAGCTCCGGCTAACTCCGTGCCAGCAGCCGCGGTAATACGGAGGGAGCTAGCGTTATTCGGAATTACTGGGCGTAAAGCGCACGTAGGCGGCTTTGTAAGTAAGAGGTGAAAGCCCAGAGCTCAACTCTGGAATTGCCTTTTAGACTGCATCGCTTGAATCATGGAGAGGTCAGTGGAATTCCGAGTGTAGAGGTGAAATTCGTAGATATTCGGAAGAACACCAGTGGCGAAGGCGGCTGACTGGACATGTATTGACGCTGAGGTGCGAAAGCGTGGGGAGCAA…	PRJEB44136	SAMEA8653677	ERX9274115	ERR9724843	Sph-ATUE_S125H133_draftAssembly_v2	GCA_942642055	PRJEB44136	ERS6338230	CALOMW020000001-CALOMW020000132	52.2199	C:94.6%[S:94.6%,D:0.0%],F:1.4%,M:4.0%,n:221	-	-	-	-	-	-
S126H113	This_Study	Sph-ATUE_S126H113	1869227	Sphingomonas	Sphingomonas	Sph-ATUE_S126H113	-	-	Sphingomonas	A.thaliana	N139	2016	isolate	H113	Sph-ATUE_S126H113_R1.fastq.gz	Sph-ATUE_S126H113_R2.fastq.gz		This Study	YES	-	-	-	-	TGGGGAATATTGGACAATGGGCGCAAGCCTGATCCAGCAATGCCGCGTGAGTGATGAAGGCCTTAGGGTTGTAAAGCTCTTTTACCCGGGATGATAATGACAGTACCGGGAGAATAAGCCCCGGCTAACTCCGTGCCAGCAGCCGCGGTAATACGGAGGGGGCTAGCGTTGTTCGGAATTACTGGGCGTAAAGCGCACGTAGGCGGCTTTGTAAGTCAGGGGTGAAAGCCTGGAGCTCAACTCCAGAACTGCCTTTGAGACTGCATCGCTTGAATCCGGGAGAGGTAAGTGGAATTCCGAGTGTAGAGGTGAAATTCGTAGATATTCGGAAGAACACCAGTGGCGAAGGCGGCTTACTGGACCGGAATTGACGCTGAGGTGCGAAAGCGTGGGGAGCAA…	PRJEB44136	SAMEA8653405	ERX9274116	ERR9724844	Sph-ATUE_S126H113_draftAssembly_v2	GCA_942642115	PRJEB44136	ERS6337958	CALONA020000001-CALONA020001152	49.2544	C:94.2%[S:93.7%,D:0.5%],F:1.8%,M:4.0%,n:221	-	-	-	-	-	-
S126H133	This_Study	Sph-ATUE_S126H133	1869227	Sphingomonas	Sphingomonas	Sph-ATUE_S126H133	-	-	Sphingomonas	I.glandulifera	S7	20180914	isolate	H133	Sph-ATUE_S126H133_R1.fastq.gz	Sph-ATUE_S126H133_R2.fastq.gz		This Study	YES	YES	-	-	-	TGGGGAATATTGGACAATGGGCGAAAGCCTGATCCAGCAATGCCGCGTGAGTGATGAAGGCCTTAGGGTTGTAAAGCTCTTTTACCCGGGATGATAATGACAGTACCGGGAGAATAAGCTCCGGCTAACTCCGTGCCAGCAGCCGCGGTAATACGGAGGGAGCTAGCGTTATTCGGAATTACTGGGCGTAAAGCGCACGTAGGCGGCTTTGTAAGTAAGAGGTGAAAGCCCAGAGCTCAACTCTGGAATTGCCTTTTAGACTGCATCGCTTGAATCATGGAGAGGTCAGTGGAATTCCGAGTGTAGAGGTGAAATTCGTAGATATTCGGAAGAACACCAGTGGCGAAGGCGGCTGACTGGACATGTATTGACGCTGAGGTGCGAAAGCGTGGGGAGCAA…	PRJEB44136	SAMEA8653678	ERX9274118	ERR9724846	Sph-ATUE_S126H133_draftAssembly_v2	GCA_942641585	PRJEB44136	ERS6338231	CALOLK020000001-CALOLK020000086	66.3456	C:95.5%[S:95.5%,D:0.0%],F:0.9%,M:3.6%,n:221	-	-	-	-	-	-
S128H113	This_Study	Sph-ATUE_S128H113	1869227	Sphingomonas	Sphingomonas	Sph-ATUE_S128H113	-	-	Sphingomonas	A.thaliana	N139	2016	isolate	H113	Sph-ATUE_S128H113_R1.fastq.gz	Sph-ATUE_S128H113_R2.fastq.gz		This Study	YES	-	-	YES	-	TGGGGAATATTGGACAATGGGCGAAAGCCTGATCCAGCAATGCCGCGTGAGTGATGAAGGCCTTAGGGTTGTAAAGCTCTTTTACCCGGGATGATAATGACAGTACCGGGAGAATAAGCTCCGGCTAACTCCGTGCCAGCAGCCGCGGTAATACGGAGGGAGCTAGCGTTATTCGGAATTACTGGGCGTAAAGCGCACGTAGGCGGCTTTGTAAGTAAGAGGTGAAAGCCCAGAGCTCAACTCTGGAATTGCCTTTTAGACTGCATCGCTTGAATCATGGAGAGGTCAGTGGAATTCCGAGTGTAGAGGTGAAATTCGTAGATATTCGGAAGAACACCAGTGGCGAAGGCGGCTGACTGGACATGTATTGACGCTGAGGTGCGAAAGCGTGGGGAGCAA…	PRJEB44136	SAMEA8653407	ERX9274120	ERR9724848	Sph-ATUE_S128H113_draftAssembly_v2	GCA_942641595	PRJEB44136	ERS6337960	CALOLL020000001-CALOLL020000189	39.6636	C:95.5%[S:95.5%,D:0.0%],F:0.5%,M:4.0%,n:221	-	-	-	-	-	-
S128H133	This_Study	Sph-ATUE_S128H133	1869227	Sphingomonas	Sphingomonas	Sph-ATUE_S128H133	-	-	Sphingomonas	T.officinale	S17	20180914	isolate	H133	Sph-ATUE_S128H133_R1.fastq.gz	Sph-ATUE_S128H133_R2.fastq.gz		This Study	YES	-	-	-	-	TGGGGAATATTGGACAATGGGCGCAAGCCTGATCCAGCAATGCCGCGTGAGTGATGAAGGCCTTAGGGTTGTAAAGCTCTTTTACCCGGGATGATAATGACAGTACCGGGAGAATAAGCCCCGGCTAACTCCGTGCCAGCAGCCGCGGTAATACGGAGGGGGCTAGCGTTGTTCGGAATTACTGGGCGTAAAGCGCACGTAGGCGGCTTTGTAAGTTAGAGGTGAAAGCCTGGAGCTCAACTCCAGAACTGCCTTTAAGACTGCATCGCTTGAATCCAGGAGAGGTGAGTGGAATTCCGAGTGTAGAGGTGAAATTCGTAGATATTCGGAAGAACACCAGTGGCGAAGGCGGCTCACTGGACTGGTATTGACGCTGAGGTGCGAAAGCGTGGGGAGCAA…	PRJEB44136	SAMEA8653679	ERX9274121	ERR9724849	Sph-ATUE_S128H133_draftAssembly_v2	GCA_942641795	PRJEB44136	ERS6338232	CALOMH020000001-CALOMH020000536	102.081	C:89.6%[S:89.6%,D:0.0%],F:2.3%,M:8.1%,n:221	-	-	-	-	-	-
S129H113	This_Study	Sph-ATUE_S129H113	1869227	Sphingomonas	Sphingomonas	Sph-ATUE_S129H113	-	-	Sphingomonas	A.thaliana	N139	2016	isolate	H113	Sph-ATUE_S129H113_R1.fastq.gz	Sph-ATUE_S129H113_R2.fastq.gz		This Study	YES	-	-	-	-	TGGGGAATATTGGACAATGGGCGCAAGCCTGATCCAGCAATGCCGCGTGAGTGATGAAGGCCTTAGGGTTGTAAAGCTCTTTTACCCGGGATGATAATGACAGTACCGGGAGAATAAGCCCCGGCTAACTCCGTGCCAGCAGCCGCGGTAATACGGAGGGGGCTAGCGTTGTTCGGAATTACTGGGCGTAAAGCGCACGTAGGCGGCTTTGTAAGTCAGGGGTGAAAGCCTGGAGCTCAACTCCAGAACTGCCTTTGAGACTGCATCGCTTGAATCCGGGAGAGGTAAGTGGAATTCCGAGTGTAGAGGTGAAATTCGTAGATATTCGGAAGAACACCAGTGGCGAAGGCGGCTTACTGGACCGGAATTGACGCTGAGGTGCGAAAGCGTGGGGAGCAA…	PRJEB44136	SAMEA8653408	ERX9274122	ERR9724850	Sph-ATUE_S129H113_draftAssembly_v2	GCA_942641525	PRJEB44136	ERS6337961	CALOLE020000001-CALOLE020000140	39.6271	C:94.1%[S:94.1%,D:0.0%],F:0.9%,M:5.0%,n:221	-	-	-	-	-	-
S130H113	This_Study	Sph-ATUE_S130H113	1869227	Sphingomonas	Sphingomonas	Sph-ATUE_S130H113	-	-	Sphingomonas	A.thaliana	N139	2016	isolate	H113	Sph-ATUE_S130H113_R1.fastq.gz	Sph-ATUE_S130H113_R2.fastq.gz		This Study	YES	-	-	YES	-	TGGGGAATATTGGACAATGGGCGAAAGCCTGATCCAGCAATGCCGCGTGAGTGATGAAGGCCTTAGGGTTGTAAAGCTCTTTTACCCGGGATGATAATGACAGTACCGGGAGAATAAGCTCCGGCTAACTCCGTGCCAGCAGCCGCGGTAATACGGAGGGAGCTAGCGTTATTCGGAATTACTGGGCGTAAAGCGCACGTAGGCGGCTTTGTAAGTAAGAGGTGAAAGCCCAGAGCTCAACTCTGGAATTGCCTTTTAGACTGCATCGCTTGAATCATGGAGAGGTCAGTGGAATTCCGAGTGTAGAGGTGAAATTCGTAGATATTCGGAAGAACACCAGTGGCGAAGGCGGCTGACTGGACATGTATTGACGCTGAGGTGCGAAAGCGTGGGGAGCAA…	PRJEB44136	SAMEA8653409	ERX9274123	ERR9724851	Sph-ATUE_S130H113_draftAssembly_v2	GCA_942642155	PRJEB44136	ERS6337962	CALOMY020000001-CALOMY020000143	43.2462	C:95.5%[S:95.0%,D:0.5%],F:0.5%,M:4.0%,n:221	-	-	-	-	-	-
S130H133	This_Study	Sph-ATUE_S130H133	1869227	Sphingomonas	Sphingomonas	Sph-ATUE_S130H133	-	-	Sphingomonas	T.officinale	S17	20180914	isolate	H133	Sph-ATUE_S130H133_R1.fastq.gz	Sph-ATUE_S130H133_R2.fastq.gz		This Study	YES	YES	-	-	-	TGGGGAATATTGGACAATGGGCGAAAGCCTGATCCAGCAATGCCGCGTGAGTGATGAAGGCCTTAGGGTTGTAAAGCTCTTTTACCCGGGATGATAATGACAGTACCGGGAGAATAAGCTCCGGCTAACTCCGTGCCAGCAGCCGCGGTAATACGGAGGGAGCTAGCGTTATTCGGAATTACTGGGCGTAAAGCGCACGTAGGCGGCTTTGTAAGTAAGAGGTGAAAGCCCAGAGCTCAACTCTGGAATTGCCTTTTAGACTGCATCGCTTGAATCATGGAGAGGTCAGTGGAATTCCGAGTGTAGAGGTGAAATTCGTAGATATTCGGAAGAACACCAGTGGCGAAGGCGGCTGACTGGACATGTATTGACGCTGAGGTGCGAAAGCGTGGGGAGCAA…	PRJEB44136	SAMEA8653680	ERX9274124	ERR9724852	Sph-ATUE_S130H133_draftAssembly_v2	GCA_942637325	PRJEB44136	ERS6338233	CALOGN020000001-CALOGN020000166	48.8723	C:94.6%[S:94.6%,D:0.0%],F:1.4%,M:4.0%,n:221	-	-	-	-	-	-
S131H113	This_Study	Sph-ATUE_S131H113	1869227	Sphingomonas	Sphingomonas	Sph-ATUE_S131H113	-	-	Sphingomonas	A.thaliana	N139	2016	isolate	H113	Sph-ATUE_S131H113_R1.fastq.gz	Sph-ATUE_S131H113_R2.fastq.gz		This Study	YES	-	-	YES	-	TGGGGAATATTGGACAATGGGCGAAAGCCTGATCCAGCAATGCCGCGTGAGTGATGAAGGCCTTAGGGTTGTAAAGCTCTTTTACCCGGGATGATAATGACAGTACCGGGAGAATAAGCTCCGGCTAACTCCGTGCCAGCAGCCGCGGTAATACGGAGGGAGCTAGCGTTATTCGGAATTACTGGGCGTAAAGCGCACGTAGGCGGCTTTGTAAGTTAGAGGTGAAAGCCCAGAGCTCAACTCTGGAATTGCCTTTGATACTGCATCGCTTGAATCCAGGAGAGGTGAGTGGAATTCCGAGTGTAGAGGTGAAATTCGTAGATATTCGGAAGAACACCAGTGGCGAAGGCGGCTCACTGGACTGGTATTGACGCTGAGGTGCGAAAGCGTGGGGAGCAA…	PRJEB44136	SAMEA8653410	ERX9274125	ERR9724853	Sph-ATUE_S131H113_draftAssembly_v2	GCA_942642105	PRJEB44136	ERS6337963	CALOMZ020000001-CALOMZ020000197	62.1745	C:93.7%[S:93.7%,D:0.0%],F:1.4%,M:4.9%,n:221	-	-	-	-	-	-
S131H133	This_Study	Sph-ATUE_S131H133	1869227	Sphingomonas	Sphingomonas	Sph-ATUE_S131H133	-	-	Sphingomonas	T.officinale	S17	20180914	isolate	H133	Sph-ATUE_S131H133_R1.fastq.gz	Sph-ATUE_S131H133_R2.fastq.gz		This Study	YES	-	-	-	-	TGGGGAATATTGGACAATGGGCGCAAGCCTGATCCAGCAATGCCGCGTGAGTGATGAAGGCCTTAGGGTTGTAAAGCTCTTTTACCCGTGATGATAATGACAGTAGCGGGAGAATAAGCCCCGGCTAACTCCGTGCCAGCAGCCGCGGTAATACGGAGGGGGCTAGCGTTGTTCGGAATTACTGGGCGTAAAGCGCACGTAGGCGGCTTTGTAAGTTAGAGGTGAAAGCCTGGAGCTCAACTCCAGAACTGCCTTTAAGACTGCATCGCTTGAATCCAGGAGAGGTGAGTGGAATTCCGAGTGTAGAGGTGAAATTCGTAGATATTCGGAAGAACACCAGTGGCGAAGGCGGCTCACTGGACTGGTATTGACGCTGAGGTGCGAAAGCGTGGGGAGCAA…	PRJEB44136	SAMEA8653681	ERX9274126	ERR9724854	Sph-ATUE_S131H133_draftAssembly_v2	GCA_942641805	PRJEB44136	ERS6338234	CALOMG020000001-CALOMG020000274	60.931	C:91.5%[S:91.0%,D:0.5%],F:3.6%,M:4.9%,n:221	-	-	-	-	-	-
S132H133	This_Study	Sph-ATUE_S132H133	1869227	Sphingomonas	Sphingomonas	Sph-ATUE_S132H133	-	-	Sphingomonas	T.officinale	S17	20180914	isolate	H133	Sph-ATUE_S132H133_R1.fastq.gz	Sph-ATUE_S132H133_R2.fastq.gz		This Study	YES	-	-	YES	-	TGGGGAATATTGGACAATGGGCGCAAGCCTGATCCAGCAATGCCGCGTGAGTGATGAAGGCCTTAGGGTTGTAAAGCTCTTTTACCCGTGATGATAATGACAGTAGCGGGAGAATAAGCCCCGGCTAACTCCGTGCCAGCAGCCGCGGTAATACGGAGGGGGCTAGCGTTGTTCGGAATTACTGGGCGTAAAGCGTACGTAGGCGGCTTTGTAAGTTAGAGGTGAAAGCCTGGAGCTCAACTCCAGAACTGCCTTTAAGACTGCATCGCTTGAATCCAGGAGAGGTGAGTGGAATTCCGAGTGTAGAGGTGAAATTCGTAGATATTCGGAAGAACACCAGTGGCGAAGGCGGCTCACTGGACTGGTATTGACGCTGAGGTACGAAAGCGTGGGGAGCAA…	PRJEB44136	SAMEA8653682	ERX9274128	ERR9724856	Sph-ATUE_S132H133_draftAssembly_v2	GCA_942637195	PRJEB44136	ERS6338235	CALOGV020000001-CALOGV020000360	53.7986	C:91.0%[S:91.0%,D:0.0%],F:1.4%,M:7.6%,n:221	-	-	-	-	-	-
S133H133	This_Study	Sph-ATUE_S133H133	1869227	Sphingomonas	Sphingomonas	Sph-ATUE_S133H133	-	-	Sphingomonas	T.repens	S59	20180914	isolate	H133	Sph-ATUE_S133H133_R1.fastq.gz	Sph-ATUE_S133H133_R2.fastq.gz		This Study	YES	-	-	YES	-	TGGGGAATATTGGACAATGGGCGCAAGCCTGATCCAGCAATGCCGCGTGAGTGATGAAGGCCTTAGGGTTGTAAAGCTCTTTTACCCGGGATGATAATGACAGTACCGGGAGAATAAGCCCCGGCTAACTCCGTGCCAGCAGCCGCGGTAATACGGAGGGGGCTAGCGTTGTTCGGAATTACTGGGCGTAAAGCGCACGTAGGCGGCTTTGTAAGTTAGAGGTGAAAGCCTGGAGCTCAACTCCAGAACTGCCTTTAAGACTGCATCGCTTGAATCCAGGAGAGGTGAGTGGAATTCCGAGTGTAGAGGTGAAATTCGTAGATATTCGGAAGAACACCAGTGGCGAAGGCGGCTCACTGGACTGGTATTGACGCTGAGGTGCGAAAGCGTGGGGAGCAA…	PRJEB44136	SAMEA8653683	ERX9274130	ERR9724858	Sph-ATUE_S133H133_draftAssembly_v2	GCA_942637305	PRJEB44136	ERS6338236	CALOGQ020000001-CALOGQ020000362	78.1332	C:89.6%[S:89.6%,D:0.0%],F:2.7%,M:7.7%,n:221	-	-	-	-	-	-
S134H113	This_Study	Sph-ATUE_S134H113	1869227	Sphingomonas	Sphingomonas	Sph-ATUE_S134H113	-	-	Sphingomonas	A.thaliana	N62	2016	isolate	H113	Sph-ATUE_S134H113_R1.fastq.gz	Sph-ATUE_S134H113_R2.fastq.gz		This Study	YES	-	-	-	-	TGGGGAATATTGGACAATGGGCGAAAGCCTGATCCAGCAATGCCGCGTGAGTGATGAAGGCCTTAGGGTTGTAAAGCTCTTTTACCCGGGATGATAATGACAGTACCGGGAGAATAAGCTCCGGCTAACTCCGTGCCAGCAGCCGCGGTAATACGGAGGGAGCTAGCGTTGTTCGGAATTACTGGGCGTAAAGCGCACGTAGGCGGCTTTGTAAGTTAGAGGTGAAAGCCTGGAGCTCAACTCCAGAATTGCCTTTAAGACTGCATCGCTTGAATCCAGGAGAGGTGAGTGGAATTCCGAGTGTAGAGGTGAAATTCGTAGATATTCGGAAGAACACCAGTGGCGAAGGCGGCTCACTGGACTGGTATTGACGCTGAGGTGCGAAAGCGTGGGGAGCAA…	PRJEB44136	SAMEA8653413	ERX9274131	ERR9724859	Sph-ATUE_S134H113_draftAssembly_v2	GCA_942636495	PRJEB44136	ERS6337966	CALOGA020000001-CALOGA020000153	61.0487	C:93.2%[S:93.2%,D:0.0%],F:2.7%,M:4.1%,n:221	-	-	-	-	-	-
S134H133	This_Study	Sph-ATUE_S134H133	1869227	Sphingomonas	Sphingomonas	Sph-ATUE_S134H133	-	-	Sphingomonas	T.repens	S59	20180914	isolate	H133	Sph-ATUE_S134H133_R1.fastq.gz	Sph-ATUE_S134H133_R2.fastq.gz		This Study	YES	-	-	YES	-	TGGGGAATATTGGACAATGGGCGCAAGCCTGATCCAGCAATGCCGCGTGAGTGATGAAGGCCTTAGGGTTGTAAAGCTCTTTTACCCGGGATGATAATGACAGTACCGGGAGAATAAGCCCCGGCTAACTCCGTGCCAGCAGCCGCGGTAATACGGAGGGGGCTAGCGTTGTTCGGAATTACTGGGCGTAAAGCGCACGTAGGCGGCTTTGTAAGTCAGGGGTGAAAGCCTGGAGCTCAACTCCAGAACTGCCTTTGAGACTGCATCGCTTGAATCCGGGAGAGGTAAGTGGAATTCCGAGTGTAGAGGTGAAATTCGTAGATATTCGGAAGAACACCAGTGGCGAAGGCGGCTTACTGGACCGGGATTGACGCTGAGGTGCGAAAGCGTGGGGAGCAA…	PRJEB44136	SAMEA8653684	ERX9274132	ERR9724860	Sph-ATUE_S134H133_draftAssembly_v2	GCA_942641475	PRJEB44136	ERS6338237	CALOLC020000001-CALOLC020000741	75.9738	C:86.9%[S:86.9%,D:0.0%],F:4.1%,M:9.0%,n:221	-	-	-	-	-	-
S135H113	This_Study	Sph-ATUE_S135H113	1869227	Sphingomonas	Sphingomonas	Sph-ATUE_S135H113	-	-	Sphingomonas	A.thaliana	N62	2016	isolate	H113	Sph-ATUE_S135H113_R1.fastq.gz	Sph-ATUE_S135H113_R2.fastq.gz		This Study	YES	-	-	-	-	TGGGGAATATTGGACAATGGGCGAAAGCCTGATCCAGCAATGCCGCGTGAGTGATGAAGGCCTTAGGGTTGTAAAGCTCTTTTACCCGGGATGATAATGACAGTACCGGGAGAATAAGCTCCGGCTAACTCCGTGCCAGCAGCCGCGGTAATACGGAGGGAGCTAGCGTTGTTCGGAATTACTGGGCGTAAAGCGCACGTAGGCGGCTTTGTAAGTTAGAGGTGAAAGCCTGGAGCTCAACTCCAGAATTGCCTTTAAGACTGCATCGCTTGAATCCAGGAGAGGTGAGTGGAATTCCGAGTGTAGAGGTGAAATTCGTAGATATTCGGAAGAACACCAGTGGCGAAGGCGGCTCACTGGACTGGTATTGACGCTGAGGTGCGAAAGCGTGGGGAGCAA…	PRJEB44136	SAMEA8653414	ERX9274133	ERR9724861	Sph-ATUE_S135H113_draftAssembly_v2	GCA_942641605	PRJEB44136	ERS6337967	CALOLM020000001-CALOLM020000093	22.9255	C:93.2%[S:93.2%,D:0.0%],F:2.7%,M:4.1%,n:221	-	-	-	-	-	-
S135H133	This_Study	Sph-ATUE_S135H133	1869227	Sphingomonas	Sphingomonas	Sph-ATUE_S135H133	-	-	Sphingomonas	T.repens	S59	20180914	isolate	H133	Sph-ATUE_S135H133_R1.fastq.gz	Sph-ATUE_S135H133_R2.fastq.gz		This Study	YES	-	-	-	-	TGGGGAATATTGGACAATGGGCGCAAGCCTGATCCAGCAATGCCGCGTGAGTGATGAAGGCCTTAGGGTTGTAAAGCTCTTTTACCCGGGATGATAATGACAGTACCGGGAGAATAAGCCCCGGCTAACTCCGTGCCAGCAGCCGCGGTAATACGGAGGGGGCTAGCGTTGTTCGGAATTACTGGGCGTAAAGCGCACGTAGGCGGCTTTGTAAGTTAGAGGTGAAAGCCTGGAGCTCAACTCCAGAACTGCCTTTAAGACTGCATCGCTTGAATCCAGGAGAGGTGAGTGGAATTCCGAGTGTAGAGGTGAAATTCGTAGATATTCGGAAGAACACCAGTGGCGAAGGCGGCTCACTGGACTGGTATTGACGCTGAGGTGCGAAAGCGTGGGGAGCAA…	PRJEB44136	SAMEA8653685	ERX9274134	ERR9724862	Sph-ATUE_S135H133_draftAssembly_v2	GCA_942640975	PRJEB44136	ERS6338238	CALOJP020000001-CALOJP020000398	78.4623	C:89.6%[S:89.6%,D:0.0%],F:3.2%,M:7.2%,n:221	-	-	-	-	-	-
S137H113	This_Study	Sph-ATUE_S137H113	1869227	Sphingomonas	Sphingomonas	Sph-ATUE_S137H113	-	-	Sphingomonas	A.thaliana	N62	2016	isolate	H113	Sph-ATUE_S137H113_R1.fastq.gz	Sph-ATUE_S137H113_R2.fastq.gz		This Study	YES	-	-	-	-	TGGGGAATATTGGACAATGGGCGAAAGCCTGATCCAGCAATGCCGCGTGAGTGATGAAGGCCTTAGGGTTGTAAAGCTCTTTTACCCGGGATGATAATGACAGTACCGGGAGAATAAGCTCCGGCTAACTCCGTGCCAGCAGCCGCGGTAATACGGAGGGAGCTAGCGTTGTTCGGAATTACTGGGCGTAAAGCGCACGTAGGCGGCTTTGTAAGTTAGAGGTGAAAGCCTGGAGCTCAACTCCAGAATTGCCTTTAAGACTGCATCGCTTGAATCCAGGAGAGGTGAGTGGAATTCCGAGTGTAGAGGTGAAATTCGTAGATATTCGGAAGAACACCAGTGGCGAAGGCGGCTCACTGGACTGGTATTGACGCTGAGGTGCGAAAGCGTGGGGAGCAA…	PRJEB44136	SAMEA8653416	ERX9274136	ERR9724864	Sph-ATUE_S137H113_draftAssembly_v2	GCA_942637765	PRJEB44136	ERS6337969	CALOHJ020000001-CALOHJ020000073	43.1621	C:93.2%[S:93.2%,D:0.0%],F:2.7%,M:4.1%,n:221	-	-	-	-	-	-
S137H133	This_Study	Sph-ATUE_S137H133	1869227	Sphingomonas	Sphingomonas	Sph-ATUE_S137H133	-	-	Sphingomonas	T.repens	S59	20180914	isolate	H133	Sph-ATUE_S137H133_R1.fastq.gz	Sph-ATUE_S137H133_R2.fastq.gz		This Study	YES	-	-	YES	-	TGGGGAATATTGGACAATGGGCGCAAGCCTGATCCAGCAATGCCGCGTGAGTGATGAAGGCCTTAGGGTTGTAAAGCTCTTTTACCCGTGATGATAATGACAGTAGCGGGAGAATAAGCCCCGGCTAACTCCGTGCCAGCAGCCGCGGTAATACGGAGGGGGCTAGCGTTGTTCGGAATTACTGGGCGTAAAGCGTACGTAGGCGGCTTTGTAAGTTAGAGGTGAAAGCCTGGAGCTCAACTCCAGAACTGCCTTTAAGACTGCATCGCTTGAATCCAGGAGAGGTGAGTGGAATTCCGAGTGTAGAGGTGAAATTCGTAGATATTCGGAAGAACACCAGTGGCGAAGGCGGCTCACTGGACTGGTATTGACGCTGAGGTACGAAAGCGTGGGGAGCAA…	PRJEB44136	SAMEA8653686	ERX9274137	ERR9724865	Sph-ATUE_S137H133_draftAssembly_v2	GCA_942637775	PRJEB44136	ERS6338239	CALOHT020000001-CALOHT020000567	70.8106	C:86.0%[S:86.0%,D:0.0%],F:3.6%,M:10.4%,n:221	-	-	-	-	-	-
S138H113	This_Study	Sph-ATUE_S138H113	1869227	Sphingomonas	Sphingomonas	Sph-ATUE_S138H113	-	-	Sphingomonas	A.thaliana	N62	2016	isolate	H113	Sph-ATUE_S138H113_R1.fastq.gz	Sph-ATUE_S138H113_R2.fastq.gz		This Study	YES	-	-	-	-	TGGGGAATATTGGACAATGGGCGAAAGCCTGATCCAGCAATGCCGCGTGAGTGATGAAGGCCTTAGGGTTGTAAAGCTCTTTTACCCGGGATGATAATGACAGTACCGGGAGAATAAGCTCCGGCTAACTCCGTGCCAGCAGCCGCGGTAATACGGAGGGAGCTAGCGTTGTTCGGAATTACTGGGCGTAAAGCGCACGTAGGCGGCTTTGTAAGTTAGAGGTGAAAGCCTGGAGCTCAACTCCAGAATTGCCTTTAAGACTGCATCGCTTGAATCCAGGAGAGGTGAGTGGAATTCCGAGTGTAGAGGTGAAATTCGTAGATATTCGGAAGAACACCAGTGGCGAAGGCGGCTCACTGGACTGGTATTGACGCTGAGGTGCGAAAGCGTGGGGAGCAA…	PRJEB44136	SAMEA8653417	ERX9274138	ERR9724866	Sph-ATUE_S138H113_draftAssembly_v2	GCA_942642165	PRJEB44136	ERS6337970	CALONB020000001-CALONB020000069	46.81	C:93.2%[S:93.2%,D:0.0%],F:2.7%,M:4.1%,n:221	-	-	-	-	-	-
S138H133	This_Study	Sph-ATUE_S138H133	1869227	Sphingomonas	Sphingomonas	Sph-ATUE_S138H133	-	-	Sphingomonas	T.repens	S59	20180914	isolate	H133	Sph-ATUE_S138H133_R1.fastq.gz	Sph-ATUE_S138H133_R2.fastq.gz		This Study	YES	YES	-	-	-	TGGGGAATATTGGACAATGGGCGAAAGCCTGATCCAGCAATGCCGCGTGAGTGATGAAGGCCTTAGGGTTGTAAAGCTCTTTTACCCGGGATGATAATGACAGTACCGGGAGAATAAGCTCCGGCTAACTCCGTGCCAGCAGCCGCGGTAATACGGAGGGAGCTAGCGTTATTCGGAATTACTGGGCGTAAAGCGCACGTAGGCGGCTTTGTAAGTAAGAGGTGAAAGCCCAGAGCTCAACTCTGGAATTGCCTTTTAGACTGCATCGCTTGAATCATGGAGAGGTCAGTGGAATTCCGAGTGTAGAGGTGAAATTCGTAGATATTCGGAAGAACACCAGTGGCGAAGGCGGCTGACTGGACATGTATTGACGCTGAGGTGCGAAAGCGTGGGGAGCAA…	PRJEB44136	SAMEA8653687	ERX9274139	ERR9724867	Sph-ATUE_S138H133_draftAssembly_v2	GCA_942641815	PRJEB44136	ERS6338240	CALOME020000001-CALOME020000118	62.3341	C:94.1%[S:94.1%,D:0.0%],F:0.5%,M:5.4%,n:221	-	-	-	-	-	-
S139H113	This_Study	Sph-ATUE_S139H113	1869227	Sphingomonas	Sphingomonas	Sph-ATUE_S139H113	-	-	Sphingomonas	A.thaliana	N62	2016	isolate	H113	Sph-ATUE_S139H113_R1.fastq.gz	Sph-ATUE_S139H113_R2.fastq.gz		This Study	YES	-	-	-	-	TGGGGAATATTGGACAATGGGCGCAAGCCTGATCCAGCAATGCCGCGTGAGTGATGAAGGCCTTAGGGTTGTAAAGCTCTTTTACCCGGGATGATAATGACAGTACCGGGAGAATAAGCCCCGGCTAACTCCGTGCCAGCAGCCGCGGTAATACGGAGGGGGCTAGCGTTGTTCGGAATTACTGGGCGTAAAGCGCACGTAGGCGGCTTTGTAAGTCAGGGGTGAAAGCCTGGAGCTCAACTCCAGAACTGCCTTTGAGACTGCATCGCTTGAATCCGGGAGAGGTAAGTGGAATTCCGAGTGTAGAGGTGAAATTCGTAGATATTCGGAAGAACACCAGTGGCGAAGGCGGCTTACTGGACCGGAATTGACGCTGAGGTGCGAAAGCGTGGGGAGCAA…	PRJEB44136	SAMEA8653418	ERX9274140	ERR9724868	Sph-ATUE_S139H113_draftAssembly_v2	GCA_942641825	PRJEB44136	ERS6337971	CALOMI020000001-CALOMI020000176	46.0021	C:94.6%[S:94.6%,D:0.0%],F:0.9%,M:4.5%,n:221	-	-	-	-	-	-
S139H133	This_Study	Sph-ATUE_S139H133	1869227	Sphingomonas	Sphingomonas	Sph-ATUE_S139H133	-	-	Sphingomonas	T.repens	S63	20180914	isolate	H133	Sph-ATUE_S139H133_R1.fastq.gz	Sph-ATUE_S139H133_R2.fastq.gz		This Study	YES	-	-	YES	-	TGGGGAATATTGGACAATGGGCGAAAGCCTGATCCAGCAATGCCGCGTGAGTGATGAAGGCCTTAGGGTTGTAAAGCTCTTTTACCCGGGAAGATAATGACTGTACCGGGAGAATAAGCCCCGGCTAACTCCGTGCCAGCAGCCGCGGTAATACGGAGGGGGCTAGCGTTGTTCGGAATTACTGGGCGTAAAGCGCACGTAGGCGGCTTTGTAAGTCAGAGGTGAAAGCCTGGAGCTCAACTCCAGAACTGCCTTTGAGACTGCATCGCTTGAATCCAGGAGAGGTGAGTGGAATTCCGAGTGTAGAGGTGAAATTCGTAGATATTCGGAAGAACACCAGTGGCGAAGGCGGCTCACTGGACTGGTATTGACGCTGAGGTGCGAAAGCGTGGGGAGCAA…	PRJEB44136	SAMEA8653688	ERX9274141	ERR9724869	Sph-ATUE_S139H133_draftAssembly_v2	GCA_942641385	PRJEB44136	ERS6338241	CALOKJ020000001-CALOKJ020000729	66.8776	C:89.6%[S:89.6%,D:0.0%],F:3.2%,M:7.2%,n:221	-	-	-	-	-	-
S140H113	This_Study	Sph-ATUE_S140H113	1869227	Sphingomonas	Sphingomonas	Sph-ATUE_S140H113	-	-	Sphingomonas	A.thaliana	N62	2016	isolate	H113	Sph-ATUE_S140H113_R1.fastq.gz	Sph-ATUE_S140H113_R2.fastq.gz		This Study	YES	-	-	-	-	TGGGGAATATTGGACAATGGGCGAAAGCCTGATCCAGCAATGCCGCGTGAGTGATGAAGGCCTTAGGGTTGTAAAGCTCTTTTACCCGGGATGATAATGACAGTACCGGGAGAATAAGCTCCGGCTAACTCCGTGCCAGCAGCCGCGGTAATACGGAGGGAGCTAGCGTTGTTCGGAATTACTGGGCGTAAAGCGCACGTAGGCGGCTTTGTAAGTTAGAGGTGAAAGCCTGGAGCTCAACTCCAGAATTGCCTTTAAGACTGCATCGCTTGAATCCAGGAGAGGTGAGTGGAATTCCGAGTGTAGAGGTGAAATTCGTAGATATTCGGAAGAACACCAGTGGCGAAGGCGGCTCACTGGACTGGTATTGACGCTGAGGTGCGAAAGCGTGGGGAGCAA…	PRJEB44136	SAMEA8653419	ERX9274142	ERR9724870	Sph-ATUE_S140H113_draftAssembly_v2	GCA_942637865	PRJEB44136	ERS6337972	CALOHP020000001-CALOHP020000073	38.3012	C:93.2%[S:93.2%,D:0.0%],F:2.7%,M:4.1%,n:221	-	-	-	-	-	-
S140H133	This_Study	Sph-ATUE_S140H133	1869227	Sphingomonas	Sphingomonas	Sph-ATUE_S140H133	-	-	Sphingomonas	T.repens	S63	20180914	isolate	H133	Sph-ATUE_S140H133_R1.fastq.gz	Sph-ATUE_S140H133_R2.fastq.gz		This Study	YES	-	-	-	-	TGGGGAATATTGGACAATGGGCGCAAGCCTGATCCAGCAATGCCGCGTGAGTGATGAAGGCCTTAGGGTTGTAAAGCTCTTTTACCCGGGATGATAATGACAGTACCGGGAGAATAAGCCCCGGCTAACTCCGTGCCAGCAGCCGCGGTAATACGGAGGGGGCTAGCGTTGTTCGGAATTACTGGGCGTAAAGCGCACGTAGGCGGCTTTGTAAGTTAGAGGTGAAAGCCTGGAGCTCAACTCCAGAACTGCCTTTAAGACTGCATCGCTTGAATCCAGGAGAGGTGAGTGGAATTCCGAGTGTAGAGGTGAAATTCGTAGATATTCGGAAGAACACCAGTGGCGAAGGCGGCTCACTGGACTGGTATTGACGCTGAGGTGCGAAAGCGTGGGGAGCAA…	PRJEB44136	SAMEA8653689	ERX9274143	ERR9724871	Sph-ATUE_S140H133_draftAssembly_v2	GCA_942637965	PRJEB44136	ERS6338242	CALOHQ020000001-CALOHQ020000307	61.9153	C:90.5%[S:90.5%,D:0.0%],F:2.3%,M:7.2%,n:221	-	-	-	-	-	-
S141H113	This_Study	Sph-ATUE_S141H113	1869227	Sphingomonas	Sphingomonas	Sph-ATUE_S141H113	-	-	Sphingomonas	A.thaliana	N62	2016	isolate	H113	Sph-ATUE_S141H113_R1.fastq.gz	Sph-ATUE_S141H113_R2.fastq.gz		This Study	YES	-	-	-	-	TGGGGAATATTGGACAATGGGCGAAAGCCTGATCCAGCAATGCCGCGTGAGTGATGAAGGCCTTAGGGTTGTAAAGCTCTTTTACCCGGGATGATAATGACAGTACCGGGAGAATAAGCTCCGGCTAACTCCGTGCCAGCAGCCGCGGTAATACGGAGGGAGCTAGCGTTGTTCGGAATTACTGGGCGTAAAGCGCACGTAGGCGGCTTTGTAAGTTAGAGGTGAAAGCCTGGAGCTCAACTCCAGAATTGCCTTTAAGACTGCATCGCTTGAATCCAGGAGAGGTGAGTGGAATTCCGAGTGTAGAGGTGAAATTCGTAGATATTCGGAAGAACACCAGTGGCGAAGGCGGCTCACTGGACTGGTATTGACGCTGAGGTGCGAAAGCGTGGGGAGCAA…	PRJEB44136	SAMEA8653420	ERX9274144	ERR9724872	Sph-ATUE_S141H113_draftAssembly_v2	GCA_942641615	PRJEB44136	ERS6337973	CALOLN020000001-CALOLN020000112	38.7185	C:93.2%[S:93.2%,D:0.0%],F:2.7%,M:4.1%,n:221	-	-	-	-	-	-
S141H133	This_Study	Sph-ATUE_S141H133	1869227	Sphingomonas	Sphingomonas	Sph-ATUE_S141H133	-	-	Sphingomonas	T.repens	S63	20180914	isolate	H133	Sph-ATUE_S141H133_R1.fastq.gz	Sph-ATUE_S141H133_R2.fastq.gz		This Study	YES	-	-	-	-	TGGGGAATATTGGACAATGGGCGCAAGCCTGATCCAGCAATGCCGCGTGAGTGATGAAGGCCTTAGGGTTGTAAAGCTCTTTTACCCGGGATGATAATGACAGTACCGGGAGAATAAGCCCCGGCTAACTCCGTGCCAGCAGCCGCGGTAATACGGAGGGGGCTAGCGTTGTTCGGAATTACTGGGCGTAAAGCGCACGTAGGCGGCTTTGTAAGTTAGAGGTGAAAGCCTGGAGCTCAACTCCAGAACTGCCTTTAAGACTGCATCGCTTGAATCCAGGAGAGGTGAGTGGAATTCCGAGTGTAGAGGTGAAATTCGTAGATATTCGGAAGAACACCAGTGGCGAAGGCGGCTCACTGGACTGGTATTGACGCTGAGGTGCGAAAGCGTGGGGAGCAA…	PRJEB44136	SAMEA8653690	ERX9274145	ERR9724873	Sph-ATUE_S141H133_draftAssembly_v2	GCA_942641625	PRJEB44136	ERS6338243	CALOLO020000001-CALOLO020000358	72.6708	C:90.5%[S:90.5%,D:0.0%],F:2.3%,M:7.2%,n:221	-	-	-	-	-	-
S142H113	This_Study	Sph-ATUE_S142H113	1869227	Sphingomonas	Sphingomonas	Sph-ATUE_S142H113	-	-	Sphingomonas	A.thaliana	N62	2016	isolate	H113	Sph-ATUE_S142H113_R1.fastq.gz	Sph-ATUE_S142H113_R2.fastq.gz		This Study	YES	-	-	-	-	TGGGGAATATTGGACAATGGGCGAAAGCCTGATCCAGCAATGCCGCGTGAGTGATGAAGGCCTTAGGGTTGTAAAGCTCTTTTACCCGGGATGATAATGACAGTACCGGGAGAATAAGCTCCGGCTAACTCCGTGCCAGCAGCCGCGGTAATACGGAGGGAGCTAGCGTTGTTCGGAATTACTGGGCGTAAAGCGCACGTAGGCGGCTTTGTAAGTTAGAGGTGAAAGCCTGGAGCTCAACTCCAGAATTGCCTTTAAGACTGCATCGCTTGAATCCAGGAGAGGTGAGTGGAATTCCGAGTGTAGAGGTGAAATTCGTAGATATTCGGAAGAACACCAGTGGCGAAGGCGGCTCACTGGACTGGTATTGACGCTGAGGTGCGAAAGCGTGGGGAGCAA…	PRJEB44136	SAMEA8653421	ERX9274146	ERR9724874	Sph-ATUE_S142H113_draftAssembly_v2	GCA_942641635	PRJEB44136	ERS6337974	CALOLP020000001-CALOLP020000188	53.1727	C:93.2%[S:93.2%,D:0.0%],F:2.7%,M:4.1%,n:221	-	-	-	-	-	-
S142H133	This_Study	Sph-ATUE_S142H133	1869227	Sphingomonas	Sphingomonas	Sph-ATUE_S142H133	-	-	Sphingomonas	T.repens	S63	20180914	isolate	H133	Sph-ATUE_S142H133_R1.fastq.gz	Sph-ATUE_S142H133_R2.fastq.gz		This Study	YES	-	-	YES	-	TGGGGAATATTGGACAATGGGCGAAAGCCTGATCCAGCAATGCCGCGTGAGTGATGAAGGCCTTAGGGTTGTAAAGCTCTTTTACCCGGGATGATAATGACAGTACCGGGAGAATAAGCTCCGGCTAACTCCGTGCCAGCAGCCGCGGTAATACGGAGGGAGCTAGCGTTGTTCGGAATTACTGGGCGTAAAGCGCGCGTAGGCGGCTGCTCAAGTCAGAGGTGAAAGCCCGGGGCTCAACCCCGGAACTGCCTTTGAAACTAGGTAGCTAGAATCTTGGAGAGGTCAGTGGAATTCCGAGTGTAGAGGTGAAATTCGTAGATATTCGGAAGAACACCAGTGGCGAAGGCGACTGACTGGACAAGTATTGACGCTGAGGTGCGAAAGCGTGGGGAGCAA…	PRJEB44136	SAMEA8653691	ERX9274147	ERR9724875	Sph-ATUE_S142H133_draftAssembly_v2	GCA_942642195	PRJEB44136	ERS6338244	CALONC020000001-CALONC020000182	40.1834	C:96.0%[S:95.5%,D:0.5%],F:0.9%,M:3.1%,n:221	-	-	-	-	-	-
S143H113	This_Study	Sph-ATUE_S143H113	1869227	Sphingomonas	Sphingomonas	Sph-ATUE_S143H113	-	-	Sphingomonas	A.thaliana	N62	2016	isolate	H113	Sph-ATUE_S143H113_R1.fastq.gz	Sph-ATUE_S143H113_R2.fastq.gz		This Study	YES	-	-	-	-	TGGGGAATATTGGACAATGGGCGAAAGCCTGATCCAGCAATGCCGCGTGAGTGATGAAGGCCTTAGGGTTGTAAAGCTCTTTTACCCGGGATGATAATGACAGTACCGGGAGAATAAGCTCCGGCTAACTCCGTGCCAGCAGCCGCGGTAATACGGAGGGAGCTAGCGTTGTTCGGAATTACTGGGCGTAAAGCGCACGTAGGCGGCTTTGTAAGTTAGAGGTGAAAGCCTGGAGCTCAACTCCAGAATTGCCTTTAAGACTGCATCGCTTGAATCCAGGAGAGGTGAGTGGAATTCCGAGTGTAGAGGTGAAATTCGTAGATATTCGGAAGAACACCAGTGGCGAAGGCGGCTCACTGGACTGGTATTGACGCTGAGGTGCGAAAGCGTGGGGAGCAA…	PRJEB44136	SAMEA8653422	ERX9274148	ERR9724876	Sph-ATUE_S143H113_draftAssembly_v2	GCA_942641535	PRJEB44136	ERS6337975	CALOLD020000001-CALOLD020000098	25.8696	C:93.2%[S:93.2%,D:0.0%],F:2.7%,M:4.1%,n:221	-	-	-	-	-	-
S143H133	This_Study	Sph-ATUE_S143H133	1869227	Sphingomonas	Sphingomonas	Sph-ATUE_S143H133	-	-	Sphingomonas	T.repens	S63	20180914	isolate	H133	Sph-ATUE_S143H133_R1.fastq.gz	Sph-ATUE_S143H133_R2.fastq.gz		This Study	YES	YES	-	YES	-	TGGGGAATATTGGACAATGGGCGAAAGCCTGATCCAGCAATGCCGCGTGAGTGATGAAGGCCTTAGGGTTGTAAAGCTCTTTTACCCGGGATGATAATGACAGTACCGGGAGAATAAGCTCCGGCTAACTCCGTGCCAGCAGCCGCGGTAATACGGAGGGAGCTAGCGTTATTCGGAATTACTGGGCGTAAAGCGCACGTAGGCGGCTTTGTAAGTAAGAGGTGAAAGCCCAGAGCTCAACTCTGGAATTGCCTTTTAGACTGCATCGCTTGAATCATGGAGAGGTCAGTGGAATTCCGAGTGTAGAGGTGAAATTCGTAGATATTCGGAAGAACACCAGTGGCGAAGGCGGCTGACTGGACATGTATTGACGCTGAGGTGCGAAAGCGTGGGGAGCAA…	PRJEB44136	SAMEA8653692	ERX9274149	ERR9724877	Sph-ATUE_S143H133_draftAssembly_v2	GCA_942642235	PRJEB44136	ERS6338245	CALOND020000001-CALOND020000333	59.1705	C:89.6%[S:89.6%,D:0.0%],F:3.6%,M:6.8%,n:221	-	-	-	-	-	-
S144H113	This_Study	Sph-ATUE_S144H113	1869227	Sphingomonas	Sphingomonas	Sph-ATUE_S144H113	-	-	Sphingomonas	A.thaliana	N62	2016	isolate	H113	Sph-ATUE_S144H113_R1.fastq.gz	Sph-ATUE_S144H113_R2.fastq.gz		This Study	YES	-	-	-	-	TGGGGAATATTGGACAATGGGCGAAAGCCTGATCCAGCAATGCCGCGTGAGTGATGAAGGCCTTAGGGTTGTAAAGCTCTTTTACCCGGGATGATAATGACAGTACCGGGAGAATAAGCTCCGGCTAACTCCGTGCCAGCAGCCGCGGTAATACGGAGGGAGCTAGCGTTGTTCGGAATTACTGGGCGTAAAGCGCACGTAGGCGGCTTTGTAAGTTAGAGGTGAAAGCCTGGAGCTCAACTCCAGAATTGCCTTTAAGACTGCATCGCTTGAATCCAGGAGAGGTGAGTGGAATTCCGAGTGTAGAGGTGAAATTCGTAGATATTCGGAAGAACACCAGTGGCGAAGGCGGCTCACTGGACTGGTATTGACGCTGAGGTGCGAAAGCGTGGGGAGCAA…	PRJEB44136	SAMEA8653423	ERX9274150	ERR9724878	Sph-ATUE_S144H113_draftAssembly_v2	GCA_942637665	PRJEB44136	ERS6337976	CALOHH020000001-CALOHH020000134	31.3856	C:93.2%[S:93.2%,D:0.0%],F:2.7%,M:4.1%,n:221	-	-	-	-	-	-
S145H113	This_Study	Sph-ATUE_S145H113	1869227	Sphingomonas	Sphingomonas	Sph-ATUE_S145H113	-	-	Sphingomonas	A.thaliana	N62	2016	isolate	H113	Sph-ATUE_S145H113_R1.fastq.gz	Sph-ATUE_S145H113_R2.fastq.gz		This Study	YES	-	-	-	-	TGGGGAATATTGGACAATGGGCGAAAGCCTGATCCAGCAATGCCGCGTGAGTGATGAAGGCCTTAGGGTTGTAAAGCTCTTTTACCCGGGATGATAATGACAGTACCGGGAGAATAAGCTCCGGCTAACTCCGTGCCAGCAGCCGCGGTAATACGGAGGGAGCTAGCGTTGTTCGGAATTACTGGGCGTAAAGCGCACGTAGGCGGCTTTGTAAGTTAGAGGTGAAAGCCTGGAGCTCAACTCCAGAATTGCCTTTAAGACTGCATCGCTTGAATCCAGGAGAGGTGAGTGGAATTCCGAGTGTAGAGGTGAAATTCGTAGATATTCGGAAGAACACCAGTGGCGAAGGCGGCTCACTGGACTGGTATTGACGCTGAGGTGCGAAAGCGTGGGGAGCAA…	PRJEB44136	SAMEA8653424	ERX9274151	ERR9724879	Sph-ATUE_S145H113_draftAssembly_v2	GCA_942641025	PRJEB44136	ERS6337977	CALOIY020000001-CALOIY020000087	49.7435	C:93.2%[S:93.2%,D:0.0%],F:2.7%,M:4.1%,n:221	-	-	-	-	-	-
S145H133	This_Study	Sph-ATUE_S145H133	1869227	Sphingomonas	Sphingomonas	Sph-ATUE_S145H133	-	-	Sphingomonas	A.thaliana	Og21	20180420	isolate	H133	Sph-ATUE_S145H133_R1.fastq.gz	Sph-ATUE_S145H133_R2.fastq.gz		This Study	YES	-	-	-	-	TGGGGAATATTGGACAATGGGCGCAAGCCTGATCCAGCAATGCCGCGTGAGTGATGAAGGCCTTAGGGTTGTAAAGCTCTTTTACCCGGGATGATAATGACAGTACCGGGAGAATAAGCCCCGGCTAACTCCGTGCCAGCAGCCGCGGTAATACGGAGGGGGCTAGCGTTGTTCGGAATTACTGGGCGTAAAGCGCACGTAGGCGGCTTTGTAAGTCAGGGGTGAAAGCCTGGAGCTCAACTCCAGAACTGCCTTTGAGACTGCATCGCTTGAATCCGGGAGAGGTAAGTGGAATTCCGAGTGTAGAGGTGAAATTCGTAGATATTCGGAAGAACACCAGTGGCGAAGGCGGCTTACTGGACCGGAATTGACGCTGAGGTGCGAAAGCGTGGGGAGCAA…	PRJEB44136	SAMEA8653693	ERX9274152	ERR9724880	Sph-ATUE_S145H133_draftAssembly_v2	GCA_942637895	PRJEB44136	ERS6338246	CALOHU020000001-CALOHU020000651	137.037	C:90.0%[S:90.0%,D:0.0%],F:2.7%,M:7.3%,n:221	-	-	-	-	-	-
S146H113	This_Study	Sph-ATUE_S146H113	1869227	Sphingomonas	Sphingomonas	Sph-ATUE_S146H113	-	-	Sphingomonas	A.thaliana	N62	2016	isolate	H113	Sph-ATUE_S146H113_R1.fastq.gz	Sph-ATUE_S146H113_R2.fastq.gz		This Study	YES	-	-	-	-	TGGGGAATATTGGACAATGGGCGAAAGCCTGATCCAGCAATGCCGCGTGAGTGATGAAGGCCTTAGGGTTGTAAAGCTCTTTTACCCGGGATGATAATGACAGTACCGGGAGAATAAGCTCCGGCTAACTCCGTGCCAGCAGCCGCGGTAATACGGAGGGAGCTAGCGTTGTTCGGAATTACTGGGCGTAAAGCGCACGTAGGCGGCTTTGTAAGTTAGAGGTGAAAGCCTGGAGCTCAACTCCAGAATTGCCTTTAAGACTGCATCGCTTGAATCCAGGAGAGGTGAGTGGAATTCCGAGTGTAGAGGTGAAATTCGTAGATATTCGGAAGAACACCAGTGGCGAAGGCGGCTCACTGGACTGGTATTGACGCTGAGGTGCGAAAGCGTGGGGAGCAA…	PRJEB44136	SAMEA8653425	ERX9274153	ERR9724881	Sph-ATUE_S146H113_draftAssembly_v2	GCA_942638105	PRJEB44136	ERS6337978	CALOHM020000001-CALOHM020000084	55.1561	C:93.2%[S:93.2%,D:0.0%],F:2.7%,M:4.1%,n:221	-	-	-	-	-	-
S146H133	This_Study	Sph-ATUE_S146H133	1869227	Sphingomonas	Sphingomonas	Sph-ATUE_S146H133	-	-	Sphingomonas	A.thaliana	Og21	20180420	isolate	H133	Sph-ATUE_S146H133_R1.fastq.gz	Sph-ATUE_S146H133_R2.fastq.gz		This Study	YES	-	-	YES	-	TGGGGAATATTGGACAATGGGCGCAAGCCTGATCCAGCAATGCCGCGTGAGTGATGAAGGCCTTAGGGTTGTAAAGCTCTTTTACCCGGGATGATAATGACAGTACCGGGAGAATAAGCTCCGGCTAACTCCGTGCCAGCAGCCGCGGTAATACGGAGGGAGCTAGCGTTATTCGGAATTACTGGGCGTAAAGCGCACGTAGGCGGCTTTGTAAGTTAGAGGTGAAAGCCCAGAGCTCAACTCTGGAATTGCCTTTGATACTGCATCGCTTGAATCCAGGAGAGGTGAGTGGAATTCCGAGTGTAGAGGTGAAATTCGTAGATATTCGGAAGAACACCAGTGGCGAAGGCGGCTCACTGGACTGGTATTGACGCTGAGGTGCGAAAGCGTGGGGAGCAA…	PRJEB44136	SAMEA8653694	ERX9274154	ERR9724882	Sph-ATUE_S146H133_draftAssembly_v2	GCA_942641835	PRJEB44136	ERS6338247	CALOML020000001-CALOML020000503	154.048	C:88.7%[S:88.7%,D:0.0%],F:3.6%,M:7.7%,n:221	-	-	-	-	-	-
S147H113	This_Study	Sph-ATUE_S147H113	1869227	Sphingomonas	Sphingomonas	Sph-ATUE_S147H113	-	-	Sphingomonas	A.thaliana	N62	2016	isolate	H113	Sph-ATUE_S147H113_R1.fastq.gz	Sph-ATUE_S147H113_R2.fastq.gz		This Study	YES	-	-	-	-	TGGGGAATATTGGACAATGGGCGAAAGCCTGATCCAGCAATGCCGCGTGAGTGATGAAGGCCTTAGGGTTGTAAAGCTCTTTTACCCGGGATGATAATGACAGTACCGGGAGAATAAGCTCCGGCTAACTCCGTGCCAGCAGCCGCGGTAATACGGAGGGAGCTAGCGTTGTTCGGAATTACTGGGCGTAAAGCGCACGTAGGCGGCTTTGTAAGTTAGAGGTGAAAGCCTGGAGCTCAACTCCAGAATTGCCTTTAAGACTGCATCGCTTGAATCCAGGAGAGGTGAGTGGAATTCCGAGTGTAGAGGTGAAATTCGTAGATATTCGGAAGAACACCAGTGGCGAAGGCGGCTCACTGGACTGGTATTGACGCTGAGGTGCGAAAGCGTGGGGAGCAA…	PRJEB44136	SAMEA8653426	ERX9274155	ERR9724883	Sph-ATUE_S147H113_draftAssembly_v2	GCA_942637625	PRJEB44136	ERS6337979	CALOHF020000001-CALOHF020000101	63.0351	C:93.2%[S:93.2%,D:0.0%],F:2.7%,M:4.1%,n:221	-	-	-	-	-	-
S148H113	This_Study	Sph-ATUE_S148H113	1869227	Sphingomonas	Sphingomonas	Sph-ATUE_S148H113	-	-	Sphingomonas	A.thaliana	N62	2016	isolate	H113	Sph-ATUE_S148H113_R1.fastq.gz	Sph-ATUE_S148H113_R2.fastq.gz		This Study	YES	-	-	-	-	TGGGGAATATTGGACAATGGGCGAAAGCCTGATCCAGCAATGCCGCGTGAGTGATGAAGGCCTTAGGGTTGTAAAGCTCTTTTACCCGGGATGATAATGACAGTACCGGGAGAATAAGCTCCGGCTAACTCCGTGCCAGCAGCCGCGGTAATACGGAGGGAGCTAGCGTTGTTCGGAATTACTGGGCGTAAAGCGCACGTAGGCGGCTTTGTAAGTTAGAGGTGAAAGCCTGGAGCTCAACTCCAGAATTGCCTTTAAGACTGCATCGCTTGAATCCAGGAGAGGTGAGTGGAATTCCGAGTGTAGAGGTGAAATTCGTAGATATTCGGAAGAACACCAGTGGCGAAGGCGGCTCACTGGACTGGTATTGACGCTGAGGTGCGAAAGCGTGGGGAGCAA…	PRJEB44136	SAMEA8653427	ERX9274156	ERR9724884	Sph-ATUE_S148H113_draftAssembly_v2	GCA_942641855	PRJEB44136	ERS6337980	CALOMK020000001-CALOMK020000133	59.1715	C:93.2%[S:93.2%,D:0.0%],F:2.7%,M:4.1%,n:221	-	-	-	-	-	-
S148H133	This_Study	Sph-ATUE_S148H133	1869227	Sphingomonas	Sphingomonas	Sph-ATUE_S148H133	-	-	Sphingomonas	A.thaliana	Og19	20180420	isolate	H133	Sph-ATUE_S148H133_R1.fastq.gz	Sph-ATUE_S148H133_R2.fastq.gz		This Study	YES	YES	-	YES	-	TGGGGAATATTGGACAATGGGCGAAAGCCTGATCCAGCAATGCCGCGTGAGTGATGAAGGCCTTAGGGTTGTAAAGCTCTTTTACCCGGGATGATAATGACAGTACCGGGAGAATAAGCTCCGGCTAACTCCGTGCCAGCAGCCGCGGTAATACGGAGGGAGCTAGCGTTATTCGGAATTACTGGGCGTAAAGCGCACGTAGGCGGCTTTGTAAGTAAGAGGTGAAAGCCCAGAGCTCAACTCTGGAATTGCCTTTTAGACTGCATCGCTTGAATCATGGAGAGGTCAGTGGAATTCCGAGTGTAGAGGTGAAATTCGTAGATATTCGGAAGAACACCAGTGGCGAAGGCGGCTGACTGGACATGTATTGACGCTGAGGTGCGAAAGCGTGGGGAGCAA…	PRJEB44136	SAMEA8653695	ERX9274157	ERR9724885	Sph-ATUE_S148H133_draftAssembly_v2	GCA_942640965	PRJEB44136	ERS6338248	CALOIV020000001-CALOIV020000098	58.1405	C:93.2%[S:93.2%,D:0.0%],F:1.4%,M:5.4%,n:221	-	-	-	-	-	-
S149H133	This_Study	Sph-ATUE_S149H133	1869227	Sphingomonas	Sphingomonas	Sph-ATUE_S149H133	-	-	Sphingomonas	A.thaliana	Og17	20180420	isolate	H133	Sph-ATUE_S149H133_R1.fastq.gz	Sph-ATUE_S149H133_R2.fastq.gz		This Study	YES	YES	-	YES	-	TGGGGAATATTGGACAATGGGCGAAAGCCTGATCCAGCAATGCCGCGTGAGTGATGAAGGCCTTAGGGTTGTAAAGCTCTTTTACCCGGGATGATAATGACAGTACCGGGAGAATAAGCTCCGGCTAACTCCGTGCCAGCAGCCGCGGTAATACGGAGGGAGCTAGCGTTATTCGGAATTACTGGGCGTAAAGCGCACGTAGGCGGCTTTGTAAGTAAGAGGTGAAAGCCCAGAGCTCAACTCTGGAATTGCCTTTTAGACTGCATCGCTTGAATCATGGAGAGGTCAGTGGAATTCCGAGTGTAGAGGTGAAATTCGTAGATATTCGGAAGAACACCAGTGGCGAAGGCGGCTGACTGGACATGTATTGACGCTGAGGTGCGAAAGCGTGGGGAGCAA…	PRJEB44136	SAMEA8653696	ERX9274158	ERR9724886	Sph-ATUE_S149H133_draftAssembly_v2	GCA_942637635	PRJEB44136	ERS6338249	CALOHK020000001-CALOHK020000102	74.9588	C:95.0%[S:95.0%,D:0.0%],F:0.5%,M:4.5%,n:221	-	-	-	-	-	-
S150H113	This_Study	Sph-ATUE_S150H113	1869227	Sphingomonas	Sphingomonas	Sph-ATUE_S150H113	-	-	Sphingomonas	A.thaliana	N143	2016	isolate	H113	Sph-ATUE_S150H113_R1.fastq.gz	Sph-ATUE_S150H113_R2.fastq.gz		This Study	YES	-	-	-	-	-	PRJEB44136	SAMEA8653428	ERX9274159	ERR9724887	Sph-ATUE_S150H113_draftAssembly_v2	GCA_942638225	PRJEB44136	ERS6337981	CALOHY020000001-CALOHY020000145	56.8555	C:94.2%[S:93.7%,D:0.5%],F:1.8%,M:4.0%,n:221	-	-	-	-	-	-
S150H133	This_Study	Sph-ATUE_S150H133	1869227	Sphingomonas	Sphingomonas	Sph-ATUE_S150H133	-	-	Sphingomonas	A.thaliana	Og21	20180420	isolate	H133	Sph-ATUE_S150H133_R1.fastq.gz	Sph-ATUE_S150H133_R2.fastq.gz		This Study	YES	-	-	YES	-	TGGGGAATATTGGACAATGGGCGAAAGCCTGATCCAGCAATGCCGCGTGAGTGATGAAGGCCTTAGGGTTGTAAAGCTCTTTTACCCGGGATGATAATGACAGTACCGGGAGAATAAGCTCCGGCTAACTCCGTGCCAGCAGCCGCGGTAATACGGAGGGAGCTAGCGTTATTCGGAATTACTGGGCGTAAAGCGCACGTAGGCGGCTTTGTAAGTAAGAGGTGAAAGCCTGGGGCTCAACCCCAGAATTGCCTTTTAGACTGCATCGCTTGAATCATGGAGAGGTCAGTGGAATTCCGAGTGTAGAGGTGAAATTCGTAGATATTCGGAAGAACACCAGTGGCGAAGGCGGCTGACTGGACATGTATTGACGCTGAGGTGCGAAAGCGTGGGGAGCAA…	PRJEB44136	SAMEA8653697	ERX9274160	ERR9724888	Sph-ATUE_S150H133_draftAssembly_v2	GCA_942642255	PRJEB44136	ERS6338250	CALONE020000001-CALONE020000198	99.1698	C:92.8%[S:92.8%,D:0.0%],F:1.8%,M:5.4%,n:221	-	-	-	-	-	-
S151H113	This_Study	Sph-ATUE_S151H113	1869227	Sphingomonas	Sphingomonas	Sph-ATUE_S151H113	-	-	Sphingomonas	A.thaliana	N143	2016	isolate	H113	Sph-ATUE_S151H113_R1.fastq.gz	Sph-ATUE_S151H113_R2.fastq.gz		This Study	YES	-	-	YES	-	TGGGGAATATTGGACAATGGGCGCAAGCCTGATCCAGCAATGCCGCGTGAGTGATGAAGGCCTTAGGGTTGTAAAGCTCTTTTACCCGGGATGATAATGACAGTACCGGGAGAATAAGCCCCGGCTAACTCCGTGCCAGCAGCCGCGGTAATACGGAGGGGGCTAGCGTTGTTCGGAATTACTGGGCGTAAAGCGTACGTAGGCGGCTTTGTAAGTTAGAGGTGAAAGCCTGGAGCTCAACTCCAGAACTGCCTTTAAGACTGCATCGCTTGAATCCAGGAGAGGTGAGTGGAATTCCGAGTGTAGAGGTGAAATTCGTAGATATTCGGAAGAACACCAGTGGCGAAGGCGGCTCACTGGACTGGTATTGACGCTGAGGTACGAAAGCGTGGGGAGCAA…	PRJEB44136	SAMEA8653429	ERX9274161	ERR9724889	Sph-ATUE_S151H113_draftAssembly_v2	GCA_942641055	PRJEB44136	ERS6337982	CALOJF020000001-CALOJF020000202	33.116	C:95.0%[S:95.0%,D:0.0%],F:1.4%,M:3.6%,n:221	-	-	-	-	-	-
S151H133	This_Study	Sph-ATUE_S151H133	1869227	Sphingomonas	Sphingomonas	Sph-ATUE_S151H133	-	-	Sphingomonas	A.thaliana	Og21	20180420	isolate	H133	Sph-ATUE_S151H133_R1.fastq.gz	Sph-ATUE_S151H133_R2.fastq.gz		This Study	YES	YES	-	YES	-	TGGGGAATATTGGACAATGGGCGAAAGCCTGATCCAGCAATGCCGCGTGAGTGATGAAGGCCTTAGGGTTGTAAAGCTCTTTTACCCGGGATGATAATGACAGTACCGGGAGAATAAGCTCCGGCTAACTCCGTGCCAGCAGCCGCGGTAATACGGAGGGAGCTAGCGTTATTCGGAATTACTGGGCGTAAAGCGCACGTAGGCGGCTTTGTAAGTAAGAGGTGAAAGCCCAGAGCTCAACTCTGGAATTGCCTTTTAGACTGCATCGCTTGAATCATGGAGAGGTCAGTGGAATTCCGAGTGTAGAGGTGAAATTCGTAGATATTCGGAAGAACACCAGTGGCGAAGGCGGCTGACTGGACATGTATTGACGCTGAGGTGCGAAAGCGTGGGGAGCAA…	PRJEB44136	SAMEA8653698	ERX9274163	ERR9724891	Sph-ATUE_S151H133_draftAssembly_v2	GCA_942641065	PRJEB44136	ERS6338251	CALOJC020000001-CALOJC020000089	59.0637	C:94.6%[S:94.1%,D:0.5%],F:1.4%,M:4.0%,n:221	-	-	-	-	-	-
S152H113	This_Study	Sph-ATUE_S152H113	1869227	Sphingomonas	Sphingomonas	Sph-ATUE_S152H113	-	-	Sphingomonas	A.thaliana	N143	2016	isolate	H113	Sph-ATUE_S152H113_R1.fastq.gz	Sph-ATUE_S152H113_R2.fastq.gz		This Study	YES	-	-	-	-	-	PRJEB44136	SAMEA8653430	ERX9274164	ERR9724892	Sph-ATUE_S152H113_draftAssembly_v2	GCA_942641845	PRJEB44136	ERS6337983	CALOMJ020000001-CALOMJ020000162	40.9675	C:93.7%[S:93.2%,D:0.5%],F:2.3%,M:4.0%,n:221	-	-	-	-	-	-
S152H133	This_Study	Sph-ATUE_S152H133	1869227	Sphingomonas	Sphingomonas	Sph-ATUE_S152H133	-	-	Sphingomonas	A.thaliana	Og18	20180420	isolate	H133	Sph-ATUE_S152H133_R1.fastq.gz	Sph-ATUE_S152H133_R2.fastq.gz		This Study	YES	YES	-	YES	-	TGGGGAATATTGGACAATGGGCGAAAGCCTGATCCAGCAATGCCGCGTGAGTGATGAAGGCCTTAGGGTTGTAAAGCTCTTTTACCCGGGATGATAATGACAGTACCGGGAGAATAAGCTCCGGCTAACTCCGTGCCAGCAGCCGCGGTAATACGGAGGGAGCTAGCGTTATTCGGAATTACTGGGCGTAAAGCGCACGTAGGCGGCTTTGTAAGTAAGAGGTGAAAGCCCAGAGCTCAACTCTGGAATTGCCTTTTAGACTGCATCGCTTGAATCATGGAGAGGTCAGTGGAATTCCGAGTGTAGAGGTGAAATTCGTAGATATTCGGAAGAACACCAGTGGCGAAGGCGGCTGACTGGACATGTATTGACGCTGAGGTGCGAAAGCGTGGGGAGCAA…	PRJEB44136	SAMEA8653699	ERX9274165	ERR9724893	Sph-ATUE_S152H133_draftAssembly_v2	GCA_942641645	PRJEB44136	ERS6338252	CALOLQ020000001-CALOLQ020000187	89.8604	C:93.3%[S:92.8%,D:0.5%],F:1.4%,M:5.3%,n:221	-	-	-	-	-	-
S153H113	This_Study	Sph-ATUE_S153H113	1869227	Sphingomonas	Sphingomonas	Sph-ATUE_S153H113	-	-	Sphingomonas	A.thaliana	N143	2016	isolate	H113	Sph-ATUE_S153H113_R1.fastq.gz	Sph-ATUE_S153H113_R2.fastq.gz		This Study	YES	-	-	-	-	-	PRJEB44136	SAMEA8653431	ERX9274166	ERR9724894	Sph-ATUE_S153H113_draftAssembly_v2	GCA_942638295	PRJEB44136	ERS6337984	CALOHZ020000001-CALOHZ020000204	61.1077	C:94.2%[S:93.7%,D:0.5%],F:1.8%,M:4.0%,n:221	-	-	-	-	-	-
S153H133	This_Study	Sph-ATUE_S153H133	1869227	Sphingomonas	Sphingomonas	Sph-ATUE_S153H133	-	-	Sphingomonas	A.thaliana	Og17	20180420	isolate	H133	Sph-ATUE_S153H133_R1.fastq.gz	Sph-ATUE_S153H133_R2.fastq.gz		This Study	YES	YES	-	YES	-	TGGGGAATATTGGACAATGGGCGAAAGCCTGATCCAGCAATGCCGCGTGAGTGATGAAGGCCTTAGGGTTGTAAAGCTCTTTTACCCGGGATGATAATGACAGTACCGGGAGAATAAGCTCCGGCTAACTCCGTGCCAGCAGCCGCGGTAATACGGAGGGAGCTAGCGTTATTCGGAATTACTGGGCGTAAAGCGCACGTAGGCGGCTTTGTAAGTAAGAGGTGAAAGCCCAGAGCTCAACTCTGGAATTGCCTTTTAGACTGCATCGCTTGAATCATGGAGAGGTCAGTGGAATTCCGAGTGTAGAGGTGAAATTCGTAGATATTCGGAAGAACACCAGTGGCGAAGGCGGCTGACTGGACATGTATTGACGCTGAGGTGCGAAAGCGTGGGGAGCAA…	PRJEB44136	SAMEA8653700	ERX9274167	ERR9724895	Sph-ATUE_S153H133_draftAssembly_v2	GCA_942642325	PRJEB44136	ERS6338253	CALONG020000001-CALONG020000132	78.0889	C:93.2%[S:93.2%,D:0.0%],F:0.9%,M:5.9%,n:221	-	-	-	-	-	-
S154H113	This_Study	Sph-ATUE_S154H113	1869227	Sphingomonas	Sphingomonas	Sph-ATUE_S154H113	-	-	Sphingomonas	A.thaliana	N143	2016	isolate	H113	Sph-ATUE_S154H113_R1.fastq.gz	Sph-ATUE_S154H113_R2.fastq.gz		This Study	YES	-	-	-	-	TGGGGAATATTGGACAATGGGCGCAAGCCTGATCCAGCAATGCCGCGTGAGTGATGAAGGCCTTAGGGTTGTAAAGCTCTTTTACCCGGGATGATAATGACAGTACCGGGAGAATAAGCCCCGGCTAACTCCGTGCCAGCAGCCGCGGTAATACGGAGGGGGCTAGCGTTGTTCGGAATTACTGGGCGTAAAGCGCACGTAGGCGGCTTTGTAAGTCAGGGGTGAAAGCCTGGAGCTCAACTCCAGAACTGCCTTTGAGACTGCATCGCTTGAATCCGGGAGAGGTAAGTGGAATTCCGAGTGTAGAGGTGAAATTCGTAGATATTCGGAAGAACACCAGTGGCGAAGGCGGCTTACTGGACCGGAATTGACGCTGAGGTGCGAAAGCGTGGGGAGCAA…	PRJEB44136	SAMEA8653432	ERX9274168	ERR9724896	Sph-ATUE_S154H113_draftAssembly_v2	GCA_942640935	PRJEB44136	ERS6337985	CALOKQ020000001-CALOKQ020002459	40.1578	C:94.6%[S:93.7%,D:0.9%],F:0.9%,M:4.5%,n:221	-	-	-	-	-	-
S154H133	This_Study	Sph-ATUE_S154H133	1869227	Sphingomonas	Sphingomonas	Sph-ATUE_S154H133	-	-	Sphingomonas	A.thaliana	Og19	20180420	isolate	H133	Sph-ATUE_S154H133_R1.fastq.gz	Sph-ATUE_S154H133_R2.fastq.gz		This Study	YES	-	-	YES	-	TGGGGAATATTGGACAATGGGCGAAAGCCTGATCCAGCAATGCCGCGTGAGTGATGAAGGCCTTAGGGTTGTAAAGCTCTTTTACCCGGGATGATAATGACAGTACCGGGAGAATAAGCTCCGGCTAACTCCGTGCCAGCAGCCGCGGTAATACGGAGGGAGCTAGCGTTGTTCGGAATTACTGGGCGTAAAGCGCGCGTAGGCGGTTTTTTAAGTCAGAGGTGAAAGCCCAGTGCTCAACACTGGAACTGCCTTTGAAACTGGAAAACTTGAATCTTGGAGAGGTCAGTGGAATTCCGAGTGTAGAGGTGAAATTCGTAGATATTCGGAAGAACACCAGTGGCGAAGGCGACTGACTGGACAAGTATTGACGCTGAGGTGCGAAAGCGTGGGGAGCAA…	PRJEB44136	SAMEA8653701	ERX9274169	ERR9724897	Sph-ATUE_S154H133_draftAssembly_v2	GCA_942641865	PRJEB44136	ERS6338254	CALOMM020000001-CALOMM020000077	66.7302	C:94.1%[S:93.2%,D:0.9%],F:0.5%,M:5.4%,n:221	-	-	-	-	-	-
S155H113	This_Study	Sph-ATUE_S155H113	1869227	Sphingomonas	Sphingomonas	Sph-ATUE_S155H113	-	-	Sphingomonas	A.thaliana	N143	2016	isolate	H113	Sph-ATUE_S155H113_R1.fastq.gz	Sph-ATUE_S155H113_R2.fastq.gz		This Study	YES	-	-	-	-	TGGGGAATATTGGACAATGGGCGAAAGCCTGATCCAGCAATGCCGCGTGAGTGATGAAGGCCTTAGGGTTGTAAAGCTCTTTTACCCGGGATGATAATGACAGTACCGGGAGAATAAGCTCCGGCTAACTCCGTGCCAGCAGCCGCGGTAATACGGAGGGAGCTAGCGTTGTTCGGAATTACTGGGCGTAAAGCGCACGTAGGCGGCTTTGTAAGTTAGAGGTGAAAGCCTGGAGCTCAACTCCAGAATTGCCTTTAAGACTGCATCGCTTGAATCCAGGAGAGGTGAGTGGAATTCCGAGTGTAGAGGTGAAATTCGTAGATATTCGGAAGAACACCAGTGGCGAAGGCGGCTCACTGGACTGGTATTGACGCTGAGGTGCGAAAGCGTGGGGAGCAA…	PRJEB44136	SAMEA8653433	ERX9274170	ERR9724898	Sph-ATUE_S155H113_draftAssembly_v2	GCA_942641365	PRJEB44136	ERS6337986	CALOJW020000001-CALOJW020000097	52.1046	C:93.7%[S:93.7%,D:0.0%],F:1.8%,M:4.5%,n:221	-	-	-	-	-	-
S155H133	This_Study	Sph-ATUE_S155H133	1869227	Sphingomonas	Sphingomonas	Sph-ATUE_S155H133	-	-	Sphingomonas	A.thaliana	Og19	20180420	isolate	H133	Sph-ATUE_S155H133_R1.fastq.gz	Sph-ATUE_S155H133_R2.fastq.gz		This Study	YES	YES	-	YES	-	TGGGGAATATTGGACAATGGGCGAAAGCCTGATCCAGCAATGCCGCGTGAGTGATGAAGGCCTTAGGGTTGTAAAGCTCTTTTACCCGGGATGATAATGACAGTACCGGGAGAATAAGCTCCGGCTAACTCCGTGCCAGCAGCCGCGGTAATACGGAGGGAGCTAGCGTTATTCGGAATTACTGGGCGTAAAGCGCACGTAGGCGGCTTTGTAAGTAAGAGGTGAAAGCCCAGAGCTCAACTCTGGAATTGCCTTTTAGACTGCATCGCTTGAATCATGGAGAGGTCAGTGGAATTCCGAGTGTAGAGGTGAAATTCGTAGATATTCGGAAGAACACCAGTGGCGAAGGCGGCTGACTGGACATGTATTGACGCTGAGGTGCGAAAGCGTGGGGAGCAA…	PRJEB44136	SAMEA8653702	ERX9274171	ERR9724899	Sph-ATUE_S155H133_draftAssembly_v2	GCA_942642315	PRJEB44136	ERS6338255	CALONF020000001-CALONF020000079	81.0949	C:94.1%[S:94.1%,D:0.0%],F:0.9%,M:5.0%,n:221	-	-	-	-	-	-
S156H133	This_Study	Sph-ATUE_S156H133	1869227	Sphingomonas	Sphingomonas	Sph-ATUE_S156H133	-	-	Sphingomonas	A.thaliana	Og19	20180420	isolate	H133	Sph-ATUE_S156H133_R1.fastq.gz	Sph-ATUE_S156H133_R2.fastq.gz		This Study	YES	YES	-	YES	-	TGGGGAATATTGGACAATGGGCGAAAGCCTGATCCAGCAATGCCGCGTGAGTGATGAAGGCCTTAGGGTTGTAAAGCTCTTTTACCCGGGATGATAATGACAGTACCGGGAGAATAAGCTCCGGCTAACTCCGTGCCAGCAGCCGCGGTAATACGGAGGGAGCTAGCGTTATTCGGAATTACTGGGCGTAAAGCGCACGTAGGCGGCTTTGTAAGTAAGAGGTGAAAGCCCAGAGCTCAACTCTGGAATTGCCTTTTAGACTGCATCGCTTGAATCATGGAGAGGTCAGTGGAATTCCGAGTGTAGAGGTGAAATTCGTAGATATTCGGAAGAACACCAGTGGCGAAGGCGGCTGACTGGACATGTATTGACGCTGAGGTGCGAAAGCGTGGGGAGCAA…	PRJEB44136	SAMEA8653703	ERX9274173	ERR9724901	Sph-ATUE_S156H133_draftAssembly_v2	GCA_942640875	PRJEB44136	ERS6338256	CALOIT020000001-CALOIT020000124	68.2188	C:93.7%[S:93.7%,D:0.0%],F:0.9%,M:5.4%,n:221	-	-	-	-	-	-
S157H113	This_Study	Sph-ATUE_S157H113	1869227	Sphingomonas	Sphingomonas	Sph-ATUE_S157H113	-	-	Sphingomonas	A.thaliana	N177	2016	isolate	H113	Sph-ATUE_S157H113_R1.fastq.gz	Sph-ATUE_S157H113_R2.fastq.gz		This Study	YES	-	-	-	-	TGGGGAATATTGGACAATGGGCGCAAGCCTGATCCAGCAATGCCGCGTGAGTGATGAAGGCCTTAGGGTTGTAAAGCTCTTTTACCCGGGATGATAATGACAGTACCGGGAGAATAAGCCCCGGCTAACTCCGTGCCAGCAGCCGCGGTAATACGGAGGGGGCTAGCGTTGTTCGGAATTACTGGGCGTAAAGCGCACGTAGGCGGCTTTGTAAGTCAGGGGTGAAAGCCTGGAGCTCAACTCCAGAACTGCCTTTGAGACTGCATCGCTTGAATCCGGGAGAGGTAAGTGGAATTCCGAGTGTAGAGGTGAAATTCGTAGATATTCGGAAGAACACCAGTGGCGAAGGCGGCTTACTGGACCGGAATTGACGCTGAGGTGCGAAAGCGTGGGGAGCAA…	PRJEB44136	SAMEA8653434	ERX9274174	ERR9724902	Sph-ATUE_S157H113_draftAssembly_v2	GCA_942641515	PRJEB44136	ERS6337987	CALOLG020000001-CALOLG020000924	35.504	C:94.6%[S:94.6%,D:0.0%],F:0.9%,M:4.5%,n:221	-	-	-	-	-	-
S157H133	This_Study	Sph-ATUE_S157H133	1869227	Sphingomonas	Sphingomonas	Sph-ATUE_S157H133	-	-	Sphingomonas	A.thaliana	Og21	20180420	isolate	H133	Sph-ATUE_S157H133_R1.fastq.gz	Sph-ATUE_S157H133_R2.fastq.gz		This Study	YES	-	-	YES	-	TGGGGAATATTGGACAATGGGCGAAAGCCTGATCCAGCAATGCCGCGTGAGTGATGAAGGCCTTAGGGTTGTAAAGCTCTTTTACCCGGGATGATAATGACAGTACCGGGAGAATAAGCTCCGGCTAACTCCGTGCCAGCAGCCGCGGTAATACGGAGGGAGCTAGCGTTATTCGGAATTACTGGGCGTAAAGCGCACGTAGGCGGCTTTGTAAGTAAGAGGTGAAAGCCTGGTGCTCAACACCAGAACTGCCTTTTAGACTGCATCGCTTGAATCCAGGAGAGGTGAGTGGAATTCCGAGTGTAGAGGTGAAATTCGTAGATATTCGGAAGAACACCAGTGGCGAAGGCGGCTCACTGGACTGGTATTGACGCTGAGGTGCGAAAGCGTGGGGAGCAA…	PRJEB44136	SAMEA8653704	ERX9274175	ERR9724903	Sph-ATUE_S157H133_draftAssembly_v2	GCA_942647895	PRJEB44136	ERS6338257	CALOWC020000001-CALOWC020000099	86.6771	C:94.1%[S:94.1%,D:0.0%],F:2.3%,M:3.6%,n:221	-	-	-	-	-	-
S158H113	This_Study	Sph-ATUE_S158H113	1869227	Sphingomonas	Sphingomonas	Sph-ATUE_S158H113	-	-	Sphingomonas	A.thaliana	N177	2016	isolate	H113	Sph-ATUE_S158H113_R1.fastq.gz	Sph-ATUE_S158H113_R2.fastq.gz		This Study	YES	-	-	-	-	TGGGGAATATTGGACAATGGGCGAAAGCCTGATCCAGCAATGCCGCGTGAGTGATGAAGGCCTTAGGGTTGTAAAGCTCTTTTACCCGGGATGATAATGACAGTACCGGGAGAATAAGCTCCGGCTAACTCCGTGCCAGCAGCCGCGGTAATACGGAGGGAGCTAGCGTTATTCGGAATTACTGGGCGTAAAGCGCACGTAGGCGGCTTTGTAAGTAAGAGGTGAAAGCCCAGAGCTCAACTCTGGAATTGCCTTTTAGACTGCATCGCTTGAATCATGGAGAGGTCAGTGGAATTCCGAGTGTAGAGGTGAAATTCGTAGATATTCGGAAGAACACCAGTGGCGAAGGCGGCTGACTGGACATGTATTGACGCTGAGGTGCGAAAGCGTGGGGAGCAA…	PRJEB44136	SAMEA8653435	ERX9274176	ERR9724904	Sph-ATUE_S158H113_draftAssembly_v2	GCA_942648645	PRJEB44136	ERS6337988	CALOYE020000001-CALOYE020000236	50.563	C:95.0%[S:95.0%,D:0.0%],F:0.5%,M:4.5%,n:221	-	-	-	-	-	-
S158H133	This_Study	Sph-ATUE_S158H133	1869227	Sphingomonas	Sphingomonas	Sph-ATUE_S158H133	-	-	Sphingomonas	A.thaliana	Og18	20180420	isolate	H133	Sph-ATUE_S158H133_R1.fastq.gz	Sph-ATUE_S158H133_R2.fastq.gz		This Study	YES	-	-	-	-	TGGGGAATATTGGACAATGGGCGAAAGCCTGATCCAGCAATGCCGCGTGAGTGATGAAGGCCTTAGGGTTGTAAAGCTCTTTTACCCGGGATGATAATGACAGTACCGGGAGAATAAGCTCCGGCTAACTCCGTGCCAGCAGCCGCGGTAATACGGAGGGAGCTAGCGTTGTTCGGAATTACTGGGCGTAAAGCGCACGTAGGCGGCTTTGTAAGTTAGAGGTGAAAGCCTGGAGCTCAACTCCAGAATTGCCTTTAAGACTGCATCGCTTGAATCCAGGAGAGGTGAGTGGAATTCCGAGTGTAGAGGTGAAATTCGTAGATATTCGGAAGAACACCAGTGGCGAAGGCGGCTCACTGGACTGGTATTGACGCTGAGGTGCGAAAGCGTGGGGAGCAA…	PRJEB44136	SAMEA8653705	ERX9274177	ERR9724905	Sph-ATUE_S158H133_draftAssembly_v2	GCA_942647825	PRJEB44136	ERS6338258	CALOWA020000001-CALOWA020000135	96.6617	C:91.9%[S:91.9%,D:0.0%],F:3.2%,M:4.9%,n:221	-	-	-	-	-	-
S159H133	This_Study	Sph-ATUE_S159H133	1869227	Sphingomonas	Sphingomonas	Sph-ATUE_S159H133	-	-	Sphingomonas	A.thaliana	Og18	20180420	isolate	H133	Sph-ATUE_S159H133_R1.fastq.gz	Sph-ATUE_S159H133_R2.fastq.gz		This Study	YES	YES	-	-	-	TGGGGAATATTGGACAATGGGCGAAAGCCTGATCCAGCAATGCCGCGTGAGTGATGAAGGCCTTAGGGTTGTAAAGCTCTTTTACCCGGGATGATAATGACAGTACCGGGAGAATAAGCTCCGGCTAACTCCGTGCCAGCAGCCGCGGTAATACGGAGGGAGCTAGCGTTATTCGGAATTACTGGGCGTAAAGCGCACGTAGGCGGCTTTGTAAGTAAGAGGTGAAAGCCCAGAGCTCAACTCTGGAATTGCCTTTTAGACTGCATCGCTTGAATCATGGAGAGGTCAGTGGAATTCCGAGTGTAGAGGTGAAATTCGTAGATATTCGGAAGAACACCAGTGGCGAAGGCGGCTGACTGGACATGTATTGACGCTGAGGTGCGAAAGCGTGGGGAGCAA…	PRJEB44136	SAMEA8653706	ERX9274178	ERR9724906	Sph-ATUE_S159H133_draftAssembly_v2	GCA_942643105	PRJEB44136	ERS6338259	CALOOF020000001-CALOOF020000320	79.7807	C:89.1%[S:89.1%,D:0.0%],F:2.7%,M:8.2%,n:221	-	-	-	-	-	-
S160H113	This_Study	Sph-ATUE_S160H113	1869227	Sphingomonas	Sphingomonas	Sph-ATUE_S160H113	-	-	Sphingomonas	A.thaliana	N177	2016	isolate	H113	Sph-ATUE_S160H113_R1.fastq.gz	Sph-ATUE_S160H113_R2.fastq.gz		This Study	YES	-	-	-	-	TGGGGAATATTGGACAATGGGCGAAAGCCTGATCCAGCAATGCCGCGTGAGTGATGAAGGCCTTAGGGTTGTAAAGCTCTTTTACCCGGGATGATAATGACAGTACCGGGAGAATAAGCTCCGGCTAACTCCGTGCCAGCAGCCGCGGTAATACGGAGGGAGCTAGCGTTATTCGGAATTACTGGGCGTAAAGCGCACGTAGGCGGCTTTGTAAGTAAGAGGTGAAAGCCCAGAGCTCAACTCTGGAATTGCCTTTTAGACTGCATCGCTTGAATCATGGAGAGGTCAGTGGAATTCCGAGTGTAGAGGTGAAATTCGTAGATATTCGGAAGAACACCAGTGGCGAAGGCGGCTGACTGGACATGTATTGACGCTGAGGTGCGAAAGCGTGGGGAGCAA…	PRJEB44136	SAMEA8653436	ERX9274179	ERR9724907	Sph-ATUE_S160H113_draftAssembly_v2	GCA_942648725	PRJEB44136	ERS6337989	CALOYJ020000001-CALOYJ020000336	35.4453	C:94.6%[S:94.1%,D:0.5%],F:0.9%,M:4.5%,n:221	-	-	-	-	-	-
S160H133	This_Study	Sph-ATUE_S160H133	1869227	Sphingomonas	Sphingomonas	Sph-ATUE_S160H133	-	-	Sphingomonas	A.thaliana	Og19	20180420	isolate	H133	Sph-ATUE_S160H133_R1.fastq.gz	Sph-ATUE_S160H133_R2.fastq.gz		This Study	YES	YES	-	-	-	TGGGGAATATTGGACAATGGGCGAAAGCCTGATCCAGCAATGCCGCGTGAGTGATGAAGGCCTTAGGGTTGTAAAGCTCTTTTACCCGGGATGATAATGACAGTACCGGGAGAATAAGCTCCGGCTAACTCCGTGCCAGCAGCCGCGGTAATACGGAGGGAGCTAGCGTTATTCGGAATTACTGGGCGTAAAGCGCACGTAGGCGGCTTTGTAAGTAAGAGGTGAAAGCCCAGAGCTCAACTCTGGAATTGCCTTTTAGACTGCATCGCTTGAATCATGGAGAGGTCAGTGGAATTCCGAGTGTAGAGGTGAAATTCGTAGATATTCGGAAGAACACCAGTGGCGAAGGCGGCTGACTGGACATGTATTGACGCTGAGGTGCGAAAGCGTGGGGAGCAA…	PRJEB44136	SAMEA8653707	ERX9274180	ERR9724908	Sph-ATUE_S160H133_draftAssembly_v2	GCA_942646105	PRJEB44136	ERS6338260	CALORN020000001-CALORN020000177	86.4904	C:91.4%[S:91.4%,D:0.0%],F:2.3%,M:6.3%,n:221	-	-	-	-	-	-
S161H113	This_Study	Sph-ATUE_S161H113	1869227	Sphingomonas	Sphingomonas	Sph-ATUE_S161H113	-	-	Sphingomonas	A.thaliana	N177	2016	isolate	H113	Sph-ATUE_S161H113_R1.fastq.gz	Sph-ATUE_S161H113_R2.fastq.gz		This Study	YES	-	-	YES	-	TGGGGAATATTGGACAATGGGCGAAAGCCTGATCCAGCAATGCCGCGTGAGTGATGAAGGCCTTAGGGTTGTAAAGCTCTTTTACCCGGGATGATAATGACAGTACCGGGAGAATAAGCTCCGGCTAACTCCGTGCCAGCAGCCGCGGTAATACGGAGGGAGCTAGCGTTATTCGGAATTACTGGGCGTAAAGCGCACGTAGGCGGCTTTGTAAGTAAGAGGTGAAAGCCCAGAGCTCAACTCTGGAATTGCCTTTTAGACTGCATCGCTTGAATCATGGAGAGGTCAGTGGAATTCCGAGTGTAGAGGTGAAATTCGTAGATATTCGGAAGAACACCAGTGGCGAAGGCGGCTGACTGGACATGTATTGACGCTGAGGTGCGAAAGCGTGGGGAGCAA…	PRJEB44136	SAMEA8653437	ERX9274181	ERR9724909	Sph-ATUE_S161H113_draftAssembly_v2	GCA_942646115	PRJEB44136	ERS6337990	CALORP020000001-CALORP020000398	37.6697	C:95.5%[S:95.0%,D:0.5%],F:0.9%,M:3.6%,n:221	-	-	-	-	-	-
S161H133	This_Study	Sph-ATUE_S161H133	1869227	Sphingomonas	Sphingomonas	Sph-ATUE_S161H133	-	-	Sphingomonas	A.thaliana	Og21	20180420	isolate	H133	Sph-ATUE_S161H133_R1.fastq.gz	Sph-ATUE_S161H133_R2.fastq.gz		This Study	YES	YES	-	YES	-	TGGGGAATATTGGACAATGGGCGAAAGCCTGATCCAGCAATGCCGCGTGAGTGATGAAGGCCTTAGGGTTGTAAAGCTCTTTTACCCGGGATGATAATGACAGTACCGGGAGAATAAGCTCCGGCTAACTCCGTGCCAGCAGCCGCGGTAATACGGAGGGAGCTAGCGTTATTCGGAATTACTGGGCGTAAAGCGCACGTAGGCGGCTTTGTAAGTAAGAGGTGAAAGCCCAGAGCTCAACTCTGGAATTGCCTTTTAGACTGCATCGCTTGAATCATGGAGAGGTCAGTGGAATTCCGAGTGTAGAGGTGAAATTCGTAGATATTCGGAAGAACACCAGTGGCGAAGGCGGCTGACTGGACATGTATTGACGCTGAGGTGCGAAAGCGTGGGGAGCAA…	PRJEB44136	SAMEA8653708	ERX9274182	ERR9724910	Sph-ATUE_S161H133_draftAssembly_v2	GCA_942648335	PRJEB44136	ERS6338261	CALOXJ020000001-CALOXJ020000150	81.3136	C:92.8%[S:92.3%,D:0.5%],F:0.5%,M:6.7%,n:221	-	-	-	-	-	-
S162H133	This_Study	Sph-ATUE_S162H133	1869227	Sphingomonas	Sphingomonas	Sph-ATUE_S162H133	-	-	Sphingomonas	A.thaliana	Og19	20180420	isolate	H133	Sph-ATUE_S162H133_R1.fastq.gz	Sph-ATUE_S162H133_R2.fastq.gz		This Study	YES	-	-	YES	-	TGGGGAATATTGGACAATGGGCGAAAGCCTGATCCAGCAATGCCGCGTGAGTGATGAAGGCCTTAGGGTTGTAAAGCTCTTTTACCCGGGATGATAATGACAGTACCGGGAGAATAAGCTCCGGCTAACTCCGTGCCAGCAGCCGCGGTAATACGGAGGGAGCTAGCGTTGTTCGGAATTACTGGGCGTAAAGCGCACGTAGGCGGCTTTGTAAGTTAGAGGTGAAAGCCTGGAGCTTAACTCCAGAACTGCCTTTAAGACTGCATCGCTTGAATCCAGGAGAGGTGAGTGGAATTCCGAGTGTAGAGGTGAAATTCGTAGATATTCGGAAGAACACCAGTGGCGAAGGCGGCTCACTGGACTGGTATTGACGCTGAGGTGCGAAAGCGTGGGGAGCAA…	PRJEB44136	SAMEA8653709	ERX9274183	ERR9724911	Sph-ATUE_S162H133_draftAssembly_v2	GCA_942648285	PRJEB44136	ERS6338262	CALOXE020000001-CALOXE020000074	44.6294	C:95.1%[S:94.6%,D:0.5%],F:0.5%,M:4.4%,n:221	-	-	-	-	-	-
S163H113	This_Study	Sph-ATUE_S163H113	1869227	Sphingomonas	Sphingomonas	Sph-ATUE_S163H113	-	-	Sphingomonas	A.thaliana	N177	2016	isolate	H113	Sph-ATUE_S163H113_R1.fastq.gz	Sph-ATUE_S163H113_R2.fastq.gz		This Study	YES	-	-	-	-	TGGGGAATATTGGACAATGGGCGAAAGCCTGATCCAGCAATGCCGCGTGAGTGATGAAGGCCTTAGGGTTGTAAAGCTCTTTTACCCGGGATGATAATGACAGTACCGGGAGAATAAGCTCCGGCTAACTCCGTGCCAGCAGCCGCGGTAATACGGAGGGAGCTAGCGTTATTCGGAATTACTGGGCGTAAAGCGCACGTAGGCGGCTTTGTAAGTAAGAGGTGAAAGCCCAGAGCTCAACTCTGGAATTGCCTTTTAGACTGCATCGCTTGAATCATGGAGAGGTCAGTGGAATTCCGAGTGTAGAGGTGAAATTCGTAGATATTCGGAAGAACACCAGTGGCGAAGGCGGCTGACTGGACATGTATTGACGCTGAGGTGCGAAAGCGTGGGGAGCAA…	PRJEB44136	SAMEA8653438	ERX9274184	ERR9724912	Sph-ATUE_S163H113_draftAssembly_v2	GCA_942643555	PRJEB44136	ERS6337991	CALOOV020000001-CALOOV020000214	60.14	C:95.0%[S:95.0%,D:0.0%],F:0.5%,M:4.5%,n:221	-	-	-	-	-	-
S163H133	This_Study	Sph-ATUE_S163H133	1869227	Sphingomonas	Sphingomonas	Sph-ATUE_S163H133	-	-	Sphingomonas	A.thaliana	Og19	20180420	isolate	H133	Sph-ATUE_S163H133_R1.fastq.gz	Sph-ATUE_S163H133_R2.fastq.gz		This Study	YES	YES	-	YES	-	TGGGGAATATTGGACAATGGGCGAAAGCCTGATCCAGCAATGCCGCGTGAGTGATGAAGGCCTTAGGGTTGTAAAGCTCTTTTACCCGGGATGATAATGACAGTACCGGGAGAATAAGCTCCGGCTAACTCCGTGCCAGCAGCCGCGGTAATACGGAGGGAGCTAGCGTTATTCGGAATTACTGGGCGTAAAGCGCACGTAGGCGGCTTTGTAAGTAAGAGGTGAAAGCCCAGAGCTCAACTCTGGAATTGCCTTTTAGACTGCATCGCTTGAATCATGGAGAGGTCAGTGGAATTCCGAGTGTAGAGGTGAAATTCGTAGATATTCGGAAGAACACCAGTGGCGAAGGCGGCTGACTGGACATGTATTGACGCTGAGGTGCGAAAGCGTGGGGAGCAA…	PRJEB44136	SAMEA8653710	ERX9274186	ERR9724914	Sph-ATUE_S163H133_draftAssembly_v2	GCA_942648295	PRJEB44136	ERS6338263	CALOXF020000001-CALOXF020000088	62.5314	C:95.1%[S:94.6%,D:0.5%],F:0.5%,M:4.4%,n:221	-	-	-	-	-	-
S164H113	This_Study	Sph-ATUE_S164H113	1869227	Sphingomonas	Sphingomonas	Sph-ATUE_S164H113	-	-	Sphingomonas	A.thaliana	N177	2016	isolate	H113	Sph-ATUE_S164H113_R1.fastq.gz	Sph-ATUE_S164H113_R2.fastq.gz		This Study	YES	-	-	-	-	TGGGGAATATTGGACAATGGGCGAAAGCCTGATCCAGCAATGCCGCGTGAGTGATGAAGGCCTTAGGGTTGTAAAGCTCTTTTACCCGGGATGATAATGACAGTACCGGGAGAATAAGCTCCGGCTAACTCCGTGCCAGCAGCCGCGGTAATACGGAGGGAGCTAGCGTTATTCGGAATTACTGGGCGTAAAGCGCACGTAGGCGGCTTTGTAAGTAAGAGGTGAAAGCCCAGAGCTCAACTCTGGAATTGCCTTTTAGACTGCATCGCTTGAATCATGGAGAGGTCAGTGGAATTCCGAGTGTAGAGGTGAAATTCGTAGATATTCGGAAGAACACCAGTGGCGAAGGCGGCTGACTGGACATGTATTGACGCTGAGGTGCGAAAGCGTGGGGAGCAA…	PRJEB44136	SAMEA8653439	ERX9274187	ERR9724915	Sph-ATUE_S164H113_draftAssembly_v2	GCA_942644185	PRJEB44136	ERS6337992	CALOQC020000001-CALOQC020000245	50.9426	C:95.0%[S:95.0%,D:0.0%],F:0.5%,M:4.5%,n:221	-	-	-	-	-	-
S164H133	This_Study	Sph-ATUE_S164H133	1869227	Sphingomonas	Sphingomonas	Sph-ATUE_S164H133	-	-	Sphingomonas	A.thaliana	Og17	20180420	isolate	H133	Sph-ATUE_S164H133_R1.fastq.gz	Sph-ATUE_S164H133_R2.fastq.gz		This Study	YES	YES	-	YES	-	TGGGGAATATTGGACAATGGGCGCAAGCCTGATCCAGCAATGCCGCGTGAGTGATGAAGGCCTTAGGGTTGTAAAGCTCTTTTACCCGGGATGATAATGACAGTACCGGGAGAATAAGCTCCGGCTAACTCCGTGCCAGCAGCCGCGGTAATACGGAGGGAGCTAGCGTTATTCGGAATTACTGGGCGTAAAGCGCACGTAGGCGGCTTTGTAAGTAAGAGGTGAAAGCCCAGAGCTCAACTCTGGAATTGCCTTTTAGACTGCATCGCTTGAATCATGGAGAGGTCAGTGGAATTCCGAGTGTAGAGGTGAAATTCGTAGATATTCGGAAGAACACCAGTGGCGAAGGCGGCTGACTGGACATGTATTGACGCTGAGGTGCGAAAGCGTGGGGAGCAA…	PRJEB44136	SAMEA8653711	ERX9274188	ERR9724916	Sph-ATUE_S164H133_draftAssembly_v2	GCA_942642865	PRJEB44136	ERS6338264	CALONP020000001-CALONP020000105	88.2179	C:93.7%[S:93.7%,D:0.0%],F:1.4%,M:4.9%,n:221	-	-	-	-	-	-
S165H133	This_Study	Sph-ATUE_S165H133	1869227	Sphingomonas	Sphingomonas	Sph-ATUE_S165H133	-	-	Sphingomonas	A.thaliana	Og18	20180420	isolate	H133	Sph-ATUE_S165H133_R1.fastq.gz	Sph-ATUE_S165H133_R2.fastq.gz		This Study	YES	-	-	-	-	TGGGGAATATTGGACAATGGGCGAAAGCCTGATCCAGCAATGCCGCGTGAGTGATGAAGGCCTTAGGGTTGTAAAGCTCTTTTACCCGGGATGATAATGACAGTACCGGGAGAATAAGCTCCGGCTAACTCCGTGCCAGCAGCCGCGGTAATACGGAGGGAGCTAGCGTTGTTCGGAATTACTGGGCGTAAAGCGCACGTAGGCGGCTTTGTAAGTTAGAGGTGAAAGCCTGGAGCTCAACTCCAGAATTGCCTTTAAGACTGCATCGCTTGAATCCAGGAGAGGTGAGTGGAATTCCGAGTGTAGAGGTGAAATTCGTAGATATTCGGAAGAACACCAGTGGCGAAGGCGGCTCACTGGACTGGTATTGACGCTGAGGTGCGAAAGCGTGGGGAGCAA…	PRJEB44136	SAMEA8653712	ERX9274189	ERR9724917	Sph-ATUE_S165H133_draftAssembly_v2	GCA_942647075	PRJEB44136	ERS6338265	CALOUK020000001-CALOUK020000156	87.655	C:91.9%[S:91.9%,D:0.0%],F:3.6%,M:4.5%,n:221	-	-	-	-	-	-
S166H113	This_Study	Sph-ATUE_S166H113	1869227	Sphingomonas	Sphingomonas	Sph-ATUE_S166H113	-	-	Sphingomonas	A.thaliana	N177	2016	isolate	H113	Sph-ATUE_S166H113_R1.fastq.gz	Sph-ATUE_S166H113_R2.fastq.gz		This Study	YES	-	-	-	-	TGGGGAATATTGGACAATGGGCGAAAGCCTGATCCAGCAATGCCGCGTGAGTGATGAAGGCCTTAGGGTTGTAAAGCTCTTTTACCCGGGATGATAATGACAGTACCGGGAGAATAAGCTCCGGCTAACTCCGTGCCAGCAGCCGCGGTAATACGGAGGGAGCTAGCGTTATTCGGAATTACTGGGCGTAAAGCGCACGTAGGCGGCTTTGTAAGTAAGAGGTGAAAGCCCAGAGCTCAACTCTGGAATTGCCTTTTAGACTGCATCGCTTGAATCATGGAGAGGTCAGTGGAATTCCGAGTGTAGAGGTGAAATTCGTAGATATTCGGAAGAACACCAGTGGCGAAGGCGGCTGACTGGACATGTATTGACGCTGAGGTGCGAAAGCGTGGGGAGCAA…	PRJEB44136	SAMEA8653440	ERX9274190	ERR9724918	Sph-ATUE_S166H113_draftAssembly_v2	GCA_942648305	PRJEB44136	ERS6337993	CALOXH020000001-CALOXH020000744	57.0065	C:95.0%[S:95.0%,D:0.0%],F:0.5%,M:4.5%,n:221	-	-	-	-	-	-
S166H133	This_Study	Sph-ATUE_S166H133	1869227	Sphingomonas	Sphingomonas	Sph-ATUE_S166H133	-	-	Sphingomonas	A.thaliana	Og18	20180420	isolate	H133	Sph-ATUE_S166H133_R1.fastq.gz	Sph-ATUE_S166H133_R2.fastq.gz		This Study	YES	YES	-	YES	-	TGGGGAATATTGGACAATGGGCGAAAGCCTGATCCAGCAATGCCGCGTGAGTGATGAAGGCCTTAGGGTTGTAAAGCTCTTTTACCCGGGATGATAATGACAGTACCGGGAGAATAAGCTCCGGCTAACTCCGTGCCAGCAGCCGCGGTAATACGGAGGGAGCTAGCGTTATTCGGAATTACTGGGCGTAAAGCGCACGTAGGCGGCTTTGTAAGTAAGAGGTGAAAGCCCAGAGCTCAACTCTGGAATTGCCTTTTAGACTGCATCGCTTGAATCATGGAGAGGTCAGTGGAATTCCGAGTGTAGAGGTGAAATTCGTAGATATTCGGAAGAACACCAGTGGCGAAGGCGGCTGACTGGACATGTATTGACGCTGAGGTGCGAAAGCGTGGGGAGCAA…	PRJEB44136	SAMEA8653713	ERX9274191	ERR9724919	Sph-ATUE_S166H133_draftAssembly_v2	GCA_942648315	PRJEB44136	ERS6338266	CALOXG020000001-CALOXG020000133	60.502	C:94.6%[S:94.6%,D:0.0%],F:0.9%,M:4.5%,n:221	-	-	-	-	-	-
S174H113	This_Study	Sph-ATUE_S174H113	1869227	Sphingomonas	Sphingomonas	Sph-ATUE_S174H113	-	-	Sphingomonas	A.thaliana	N90	2016	isolate	H113	Sph-ATUE_S174H113_R1.fastq.gz	Sph-ATUE_S174H113_R2.fastq.gz		This Study	YES	-	-	-	-	TGGGGAATATTGGACAATGGGCGCAAGCCTGATCCAGCAATGCCGCGTGAGTGATGAAGGCCTTAGGGTTGTAAAGCTCTTTTACCCGGGATGATAATGACAGTACCGGGAGAATAAGCCCCGGCTAACTCCGTGCCAGCAGCCGCGGTAATACGGAGGGGGCTAGCGTTGTTCGGAATTACTGGGCGTAAAGCGCACGTAGGCGGCTTTGTAAGTCAGGGGTGAAAGCCTGGAGCTCAACTCCAGAACTGCCTTTGAGACTGCATCGCTTGAATCCGGGAGAGGTAAGTGGAATTCCGAGTGTAGAGGTGAAATTCGTAGATATTCGGAAGAACACCAGTGGCGAAGGCGGCTTACTGGACCGGAATTGACGCTGAGGTGCGAAAGCGTGGGGAGCAA…	PRJEB44136	SAMEA8653441	ERX9274192	ERR9724920	Sph-ATUE_S174H113_draftAssembly_v2	GCA_942647945	PRJEB44136	ERS6337994	CALOWF020000001-CALOWF020000921	46.9413	C:94.1%[S:94.1%,D:0.0%],F:1.4%,M:4.5%,n:221	-	-	-	-	-	-
S175H113	This_Study	Sph-ATUE_S175H113	1869227	Sphingomonas	Sphingomonas	Sph-ATUE_S175H113	-	-	Sphingomonas	A.thaliana	N90	2016	isolate	H113	Sph-ATUE_S175H113_R1.fastq.gz	Sph-ATUE_S175H113_R2.fastq.gz		This Study	YES	-	-	-	-	TGGGGAATATTGGACAATGGGCGAAAGCCTGATCCAGCAATGCCGCGTGAGTGATGAAGGCCTTAGGGTTGTAAAGCTCTTTTACCCGGGATGATAATGACAGTACCGGGAGAATAAGCTCCGGCTAACTCCGTGCCAGCAGCCGCGGTAATACGGAGGGAGCTAGCGTTGTTCGGAATTACTGGGCGTAAAGCGCACGTAGGCGGCTTTGTAAGTTAGAGGTGAAAGCCTGGAGCTCAACTCCAGAATTGCCTTTAAGACTGCATCGCTTGAATCCAGGAGAGGTGAGTGGAATTCCGAGTGTAGAGGTGAAATTCGTAGATATTCGGAAGAACACCAGTGGCGAAGGCGGCTCACTGGACTGGTATTGACGCTGAGGTGCGAAAGCGTGGGGAGCAA…	PRJEB44136	SAMEA8653442	ERX9274193	ERR9724921	Sph-ATUE_S175H113_draftAssembly_v2	GCA_942647145	PRJEB44136	ERS6337995	CALOUN020000001-CALOUN020000552	46.9379	C:93.3%[S:92.8%,D:0.5%],F:2.3%,M:4.4%,n:221	-	-	-	-	-	-
S176H113	This_Study	Sph-ATUE_S176H113	1869227	Sphingomonas	Sphingomonas	Sph-ATUE_S176H113	-	-	Sphingomonas	A.thaliana	N90	2016	isolate	H113	Sph-ATUE_S176H113_R1.fastq.gz	Sph-ATUE_S176H113_R2.fastq.gz		This Study	YES	-	-	-	-	TGGGGAATATTGGACAATGGGCGAAAGCCTGATCCAGCAATGCCGCGTGAGTGATGAAGGCCTTAGGGTTGTAAAGCTCTTTTACCCGGGATGATAATGACAGTACCGGGAGAATAAGCTCCGGCTAACTCCGTGCCAGCAGCCGCGGTAATACGGAGGGAGCTAGCGTTGTTCGGAATTACTGGGCGTAAAGCGCACGTAGGCGGCTTTGTAAGTTAGAGGTGAAAGCCTGGAGCTCAACTCCAGAATTGCCTTTAAGACTGCATCGCTTGAATCCAGGAGAGGTGAGTGGAATTCCGAGTGTAGAGGTGAAATTCGTAGATATTCGGAAGAACACCAGTGGCGAAGGCGGCTCACTGGACTGGTATTGACGCTGAGGTGCGAAAGCGTGGGGAGCAA…	PRJEB44136	SAMEA8653443	ERX9274194	ERR9724922	Sph-ATUE_S176H113_draftAssembly_v2	GCA_942646705	PRJEB44136	ERS6337996	CALOTQ020000001-CALOTQ020000450	48.2127	C:93.3%[S:92.8%,D:0.5%],F:2.3%,M:4.4%,n:221	-	-	-	-	-	-
S177H113	This_Study	Sph-ATUE_S177H113	1869227	Sphingomonas	Sphingomonas	Sph-ATUE_S177H113	-	-	Sphingomonas	A.thaliana	N90	2016	isolate	H113	Sph-ATUE_S177H113_R1.fastq.gz	Sph-ATUE_S177H113_R2.fastq.gz		This Study	YES	-	-	-	-	TGGGGAATATTGGACAATGGGCGAAAGCCTGATCCAGCAATGCCGCGTGAGTGATGAAGGCCTTAGGGTTGTAAAGCTCTTTTACCCGGGATGATAATGACAGTACCGGGAGAATAAGCTCCGGCTAACTCCGTGCCAGCAGCCGCGGTAATACGGAGGGAGCTAGCGTTGTTCGGAATTACTGGGCGTAAAGCGCACGTAGGCGGCTTTGTAAGTTAGAGGTGAAAGCCTGGAGCTCAACTCCAGAATTGCCTTTAAGACTGCATCGCTTGAATCCAGGAGAGGTGAGTGGAATTCCGAGTGTAGAGGTGAAATTCGTAGATATTCGGAAGAACACCAGTGGCGAAGGCGGCTCACTGGACTGGTATTGACGCTGAGGTGCGAAAGCGTGGGGAGCAA…	PRJEB44136	SAMEA8653444	ERX9274195	ERR9724923	Sph-ATUE_S177H113_draftAssembly_v2	GCA_942646695	PRJEB44136	ERS6337997	CALOTN020000001-CALOTN020000585	65.6264	C:93.3%[S:92.8%,D:0.5%],F:2.3%,M:4.4%,n:221	-	-	-	-	-	-
S178H113	This_Study	Sph-ATUE_S178H113	1869227	Sphingomonas	Sphingomonas	Sph-ATUE_S178H113	-	-	Sphingomonas	A.thaliana	N62	2016	isolate	H113	Sph-ATUE_S178H113_R1.fastq.gz	Sph-ATUE_S178H113_R2.fastq.gz		This Study	YES	-	-	-	-	TGGGGAATATTGGACAATGGGCGAAAGCCTGATCCAGCAATGCCGCGTGAGTGATGAAGGCCTTAGGGTTGTAAAGCTCTTTTACCCGGGATGATAATGACAGTACCGGGAGAATAAGCTCCGGCTAACTCCGTGCCAGCAGCCGCGGTAATACGGAGGGAGCTAGCGTTGTTCGGAATTACTGGGCGTAAAGCGCACGTAGGCGGCTTTGTAAGTTAGAGGTGAAAGCCTGGAGCTCAACTCCAGAATTGCCTTTAAGACTGCATCGCTTGAATCCAGGAGAGGTGAGTGGAATTCCGAGTGTAGAGGTGAAATTCGTAGATATTCGGAAGAACACCAGTGGCGAAGGCGGCTCACTGGACTGGTATTGACGCTGAGGTGCGAAAGCGTGGGGAGCAA…	PRJEB44136	SAMEA8653445	ERX9274196	ERR9724924	Sph-ATUE_S178H113_draftAssembly_v2	GCA_942646625	PRJEB44136	ERS6337998	CALOTF020000001-CALOTF020000152	66.8211	C:93.2%[S:93.2%,D:0.0%],F:2.7%,M:4.1%,n:221	-	-	-	-	-	-
S179H113	This_Study	Sph-ATUE_S179H113	1869227	Sphingomonas	Sphingomonas	Sph-ATUE_S179H113	-	-	Sphingomonas	A.thaliana	N90	2016	isolate	H113	Sph-ATUE_S179H113_R1.fastq.gz	Sph-ATUE_S179H113_R2.fastq.gz		This Study	YES	-	-	-	-	TGGGGAATATTGGACAATGGGCGAAAGCCTGATCCAGCAATGCCGCGTGAGTGATGAAGGCCTTAGGGTTGTAAAGCTCTTTTACCCGGGATGATAATGACAGTACCGGGAGAATAAGCTCCGGCTAACTCCGTGCCAGCAGCCGCGGTAATACGGAGGGAGCTAGCGTTGTTCGGAATTACTGGGCGTAAAGCGCACGTAGGCGGCTTTGTAAGTTAGAGGTGAAAGCCTGGAGCTCAACTCCAGAATTGCCTTTAAGACTGCATCGCTTGAATCCAGGAGAGGTGAGTGGAATTCCGAGTGTAGAGGTGAAATTCGTAGATATTCGGAAGAACACCAGTGGCGAAGGCGGCTCACTGGACTGGTATTGACGCTGAGGTGCGAAAGCGTGGGGAGCAA…	PRJEB44136	SAMEA8653446	ERX9274197	ERR9724925	Sph-ATUE_S179H113_draftAssembly_v2	GCA_942646605	PRJEB44136	ERS6337999	CALOTE020000001-CALOTE020000223	66.5159	C:93.3%[S:92.8%,D:0.5%],F:2.3%,M:4.4%,n:221	-	-	-	-	-	-
S180H113	This_Study	Sph-ATUE_S180H113	1869227	Sphingomonas	Sphingomonas	Sph-ATUE_S180H113	-	-	Sphingomonas	A.thaliana	N90	2016	isolate	H113	Sph-ATUE_S180H113_R1.fastq.gz	Sph-ATUE_S180H113_R2.fastq.gz		This Study	YES	-	-	-	-	TGGGGAATATTGGACAATGGGCGAAAGCCTGATCCAGCAATGCCGCGTGAGTGATGAAGGCCTTAGGGTTGTAAAGCTCTTTTACCCGGGATGATAATGACAGTACCGGGAGAATAAGCTCCGGCTAACTCCGTGCCAGCAGCCGCGGTAATACGGAGGGAGCTAGCGTTGTTCGGAATTACTGGGCGTAAAGCGCACGTAGGCGGCTTTGTAAGTTAGAGGTGAAAGCCTGGAGCTCAACTCCAGAATTGCCTTTAAGACTGCATCGCTTGAATCCAGGAGAGGTGAGTGGAATTCCGAGTGTAGAGGTGAAATTCGTAGATATTCGGAAGAACACCAGTGGCGAAGGCGGCTCACTGGACTGGTATTGACGCTGAGGTGCGAAAGCGTGGGGAGCAA…	PRJEB44136	SAMEA8653447	ERX9274198	ERR9724926	Sph-ATUE_S180H113_draftAssembly_v2	GCA_942646645	PRJEB44136	ERS6338000	CALOTI020000001-CALOTI020000261	60.803	C:93.3%[S:92.8%,D:0.5%],F:2.3%,M:4.4%,n:221	-	-	-	-	-	-
S181H113	This_Study	Sph-ATUE_S181H113	1869227	Sphingomonas	Sphingomonas	Sph-ATUE_S181H113	-	-	Sphingomonas	A.thaliana	N90	2016	isolate	H113	Sph-ATUE_S181H113_R1.fastq.gz	Sph-ATUE_S181H113_R2.fastq.gz		This Study	YES	-	-	-	-	TGGGGAATATTGGACAATGGGCGAAAGCCTGATCCAGCAATGCCGCGTGAGTGATGAAGGCCTTAGGGTTGTAAAGCTCTTTTACCCGGGATGATAATGACAGTACCGGGAGAATAAGCTCCGGCTAACTCCGTGCCAGCAGCCGCGGTAATACGGAGGGAGCTAGCGTTGTTCGGAATTACTGGGCGTAAAGCGCACGTAGGCGGCTTTGTAAGTTAGAGGTGAAAGCCTGGAGCTCAACTCCAGAATTGCCTTTAAGACTGCATCGCTTGAATCCAGGAGAGGTGAGTGGAATTCCGAGTGTAGAGGTGAAATTCGTAGATATTCGGAAGAACACCAGTGGCGAAGGCGGCTCACTGGACTGGTATTGACGCTGAGGTGCGAAAGCGTGGGGAGCAA…	PRJEB44136	SAMEA8653448	ERX9274199	ERR9724927	Sph-ATUE_S181H113_draftAssembly_v2	GCA_942646615	PRJEB44136	ERS6338001	CALOTG020000001-CALOTG020000337	59.9274	C:93.7%[S:93.7%,D:0.0%],F:2.3%,M:4.0%,n:221	-	-	-	-	-	-
S182H113	This_Study	Sph-ATUE_S182H113	1869227	Sphingomonas	Sphingomonas	Sph-ATUE_S182H113	-	-	Sphingomonas	A.thaliana	N90	2016	isolate	H113	Sph-ATUE_S182H113_R1.fastq.gz	Sph-ATUE_S182H113_R2.fastq.gz		This Study	YES	-	-	-	-	TGGGGAATATTGGACAATGGGCGAAAGCCTGATCCAGCAATGCCGCGTGAGTGATGAAGGCCTTAGGGTTGTAAAGCTCTTTTACCCGGGATGATAATGACAGTACCGGGAGAATAAGCTCCGGCTAACTCCGTGCCAGCAGCCGCGGTAATACGGAGGGAGCTAGCGTTGTTCGGAATTACTGGGCGTAAAGCGCACGTAGGCGGCTTTGTAAGTTAGAGGTGAAAGCCTGGAGCTCAACTCCAGAATTGCCTTTAAGACTGCATCGCTTGAATCCAGGAGAGGTGAGTGGAATTCCGAGTGTAGAGGTGAAATTCGTAGATATTCGGAAGAACACCAGTGGCGAAGGCGGCTCACTGGACTGGTATTGACGCTGAGGTGCGAAAGCGTGGGGAGCAA…	PRJEB44136	SAMEA8653449	ERX9274200	ERR9724928	Sph-ATUE_S182H113_draftAssembly_v2	GCA_942646285	PRJEB44136	ERS6338002	CALOSG020000001-CALOSG020000538	68.4898	C:93.3%[S:92.8%,D:0.5%],F:2.3%,M:4.4%,n:221	-	-	-	-	-	-
S183H113	This_Study	Sph-ATUE_S183H113	1869227	Sphingomonas	Sphingomonas	Sph-ATUE_S183H113	-	-	Sphingomonas	A.thaliana	N90	2016	isolate	H113	Sph-ATUE_S183H113_R1.fastq.gz	Sph-ATUE_S183H113_R2.fastq.gz		This Study	YES	-	-	-	-	TGGGGAATATTGGACAATGGGCGAAAGCCTGATCCAGCAATGCCGCGTGAGTGATGAAGGCCTTAGGGTTGTAAAGCTCTTTTACCCGGGATGATAATGACAGTACCGGGAGAATAAGCTCCGGCTAACTCCGTGCCAGCAGCCGCGGTAATACGGAGGGAGCTAGCGTTGTTCGGAATTACTGGGCGTAAAGCGCACGTAGGCGGCTTTGTAAGTTAGAGGTGAAAGCCTGGAGCTCAACTCCAGAATTGCCTTTAAGACTGCATCGCTTGAATCCAGGAGAGGTGAGTGGAATTCCGAGTGTAGAGGTGAAATTCGTAGATATTCGGAAGAACACCAGTGGCGAAGGCGGCTCACTGGACTGGTATTGACGCTGAGGTGCGAAAGCGTGGGGAGCAA…	PRJEB44136	SAMEA8653450	ERX9274201	ERR9724929	Sph-ATUE_S183H113_draftAssembly_v2	GCA_942648445	PRJEB44136	ERS6338003	CALOXU020000001-CALOXU020000259	51.6763	C:93.7%[S:93.7%,D:0.0%],F:2.3%,M:4.0%,n:221	-	-	-	-	-	-
S184H113	This_Study	Sph-ATUE_S184H113	1869227	Sphingomonas	Sphingomonas	Sph-ATUE_S184H113	-	-	Sphingomonas	A.thaliana	N90	2016	isolate	H113	Sph-ATUE_S184H113_R1.fastq.gz	Sph-ATUE_S184H113_R2.fastq.gz		This Study	YES	-	-	-	-	TGGGGAATATTGGACAATGGGCGAAAGCCTGATCCAGCAATGCCGCGTGAGTGATGAAGGCCTTAGGGTTGTAAAGCTCTTTTACCCGGGATGATAATGACAGTACCGGGAGAATAAGCTCCGGCTAACTCCGTGCCAGCAGCCGCGGTAATACGGAGGGAGCTAGCGTTGTTCGGAATTACTGGGCGTAAAGCGCACGTAGGCGGCTTTGTAAGTTAGAGGTGAAAGCCTGGAGCTCAACTCCAGAATTGCCTTTAAGACTGCATCGCTTGAATCCAGGAGAGGTGAGTGGAATTCCGAGTGTAGAGGTGAAATTCGTAGATATTCGGAAGAACACCAGTGGCGAAGGCGGCTCACTGGACTGGTATTGACGCTGAGGTGCGAAAGCGTGGGGAGCAA…	PRJEB44136	SAMEA8653451	ERX9274202	ERR9724930	Sph-ATUE_S184H113_draftAssembly_v2	GCA_942644365	PRJEB44136	ERS6338004	CALOQP020000001-CALOQP020000482	56.5554	C:93.7%[S:93.7%,D:0.0%],F:2.3%,M:4.0%,n:221	-	-	-	-	-	-
S186H113	This_Study	Sph-ATUE_S186H113	1869227	Sphingomonas	Sphingomonas	Sph-ATUE_S186H113	-	-	Sphingomonas	A.thaliana	N90	2016	isolate	H113	Sph-ATUE_S186H113_R1.fastq.gz	Sph-ATUE_S186H113_R2.fastq.gz		This Study	YES	-	-	-	-	TGGGGAATATTGGACAATGGGCGAAAGCCTGATCCAGCAATGCCGCGTGAGTGATGAAGGCCTTAGGGTTGTAAAGCTCTTTTACCCGGGATGATAATGACAGTACCGGGAGAATAAGCTCCGGCTAACTCCGTGCCAGCAGCCGCGGTAATACGGAGGGAGCTAGCGTTGTTCGGAATTACTGGGCGTAAAGCGCACGTAGGCGGCTTTGTAAGTTAGAGGTGAAAGCCTGGAGCTCAACTCCAGAATTGCCTTTAAGACTGCATCGCTTGAATCCAGGAGAGGTGAGTGGAATTCCGAGTGTAGAGGTGAAATTCGTAGATATTCGGAAGAACACCAGTGGCGAAGGCGGCTCACTGGACTGGTATTGACGCTGAGGTGCGAAAGCGTGGGGAGCAA…	PRJEB44136	SAMEA8653452	ERX9274203	ERR9724931	Sph-ATUE_S186H113_draftAssembly_v2	GCA_942646295	PRJEB44136	ERS6338005	CALOSF020000001-CALOSF020000612	70.607	C:93.3%[S:92.8%,D:0.5%],F:2.3%,M:4.4%,n:221	-	-	-	-	-	-
S187H113	This_Study	Sph-ATUE_S187H113	1869227	Sphingomonas	Sphingomonas	Sph-ATUE_S187H113	-	-	Sphingomonas	A.thaliana	N177	2016	isolate	H113	Sph-ATUE_S187H113_R1.fastq.gz	Sph-ATUE_S187H113_R2.fastq.gz		This Study	YES	-	-	-	-	TGGGGAATATTGGACAATGGGCGCAAGCCTGATCCAGCAATGCCGCGTGAGTGATGAAGGCCTTAGGGTTGTAAAGCTCTTTTACCCGGGATGATAATGACAGTACCGGGAGAATAAGCCCCGGCTAACTCCGTGCCAGCAGCCGCGGTAATACGGAGGGGGCTAGCGTTGTTCGGAATTACTGGGCGTAAAGCGCACGTAGGCGGCTTTGTAAGTCAGGGGTGAAAGCCTGGAGCTCAACTCCAGAACTGCCTTTGAGACTGCATCGCTTGAATCCGGGAGAGGTAAGTGGAATTCCGAGTGTAGAGGTGAAATTCGTAGATATTCGGAAGAACACCAGTGGCGAAGGCGGCTTACTGGACCGGAATTGACGCTGAGGTGCGAAAGCGTGGGGAGCAA…	PRJEB44136	SAMEA8653453	ERX9274204	ERR9724932	Sph-ATUE_S187H113_draftAssembly_v2	GCA_942646305	PRJEB44136	ERS6338006	CALOSJ020000001-CALOSJ020000383	56.3074	C:94.6%[S:94.6%,D:0.0%],F:0.9%,M:4.5%,n:221	-	-	-	-	-	-
S188H113	This_Study	Sph-ATUE_S188H113	1869227	Sphingomonas	Sphingomonas	Sph-ATUE_S188H113	-	-	Sphingomonas	A.thaliana	N117	2016	isolate	H113	Sph-ATUE_S188H113_R1.fastq.gz	Sph-ATUE_S188H113_R2.fastq.gz		This Study	YES	-	-	YES	-	TGGGGAATATTGGACAATGGGCGAAAGCCTGATCCAGCAATGCCGCGTGAGTGATGAAGGCCTTAGGGTTGTAAAGCTCTTTTACCCGGGATGATAATGACAGTACCGGGAGAATAAGCTCCGGCTAACTCCGTGCCAGCAGCCGCGGTAATACGGAGGGAGCTAGCGTTATTCGGAATTACTGGGCGTAAAGCGCACGTAGGCGGCTTTGTAAGTAAGAGGTGAAAGCCCAGAGCTCAACTCTGGAATTGCCTTTTAGACTGCATCGCTTGAATCATGGAGAGGTCAGTGGAATTCCGAGTGTAGAGGTGAAATTCGTAGATATTCGGAAGAACACCAGTGGCGAAGGCGGCTGACTGGACATGTATTGACGCTGAGGTGCGAAAGCGTGGGGAGCAA…	PRJEB44136	SAMEA8653454	ERX9274208	ERR9724936	Sph-ATUE_S188H113_draftAssembly_v2	GCA_942642935	PRJEB44136	ERS6338007	CALONY020000001-CALONY020000279	100.254	C:95.5%[S:95.0%,D:0.5%],F:0.5%,M:4.0%,n:221	-	-	-	-	-	-
S189H113	This_Study	Sph-ATUE_S189H113	1869227	Sphingomonas	Sphingomonas	Sph-ATUE_S189H113	-	-	Sphingomonas	A.thaliana	N117	2016	isolate	H113	Sph-ATUE_S189H113_R1.fastq.gz	Sph-ATUE_S189H113_R2.fastq.gz		This Study	YES	-	-	YES	-	-	PRJEB44136	SAMEA8653455	ERX9274209	ERR9724937	Sph-ATUE_S189H113_draftAssembly_v2	GCA_942646365	PRJEB44136	ERS6338008	CALOSL020000001-CALOSL020000234	73.6558	C:94.1%[S:94.1%,D:0.0%],F:0.9%,M:5.0%,n:221	-	-	-	-	-	-
S193H113	This_Study	Sph-ATUE_S193H113	1869227	Sphingomonas	Sphingomonas	Sph-ATUE_S193H113	-	-	Sphingomonas	A.thaliana	N90	2016	isolate	H113	Sph-ATUE_S193H113_R1.fastq.gz	Sph-ATUE_S193H113_R2.fastq.gz		This Study	YES	-	-	-	-	TGGGGAATATTGGACAATGGGCGAAAGCCTGATCCAGCAATGCCGCGTGAGTGATGAAGGCCTTAGGGTTGTAAAGCTCTTTTACCCGGGATGATAATGACAGTACCGGGAGAATAAGCTCCGGCTAACTCCGTGCCAGCAGCCGCGGTAATACGGAGGGAGCTAGCGTTGTTCGGAATTACTGGGCGTAAAGCGCACGTAGGCGGCTTTGTAAGTTAGAGGTGAAAGCCTGGAGCTCAACTCCAGAATTGCCTTTAAGACTGCATCGCTTGAATCCAGGAGAGGTGAGTGGAATTCCGAGTGTAGAGGTGAAATTCGTAGATATTCGGAAGAACACCAGTGGCGAAGGCGGCTCACTGGACTGGTATTGACGCTGAGGTGCGAAAGCGTGGGGAGCAA…	PRJEB44136	SAMEA8653458	ERX9274212	ERR9724940	Sph-ATUE_S193H113_draftAssembly_v2	GCA_942646335	PRJEB44136	ERS6338011	CALOSK020000001-CALOSK020000081	46.7938	C:93.7%[S:93.7%,D:0.0%],F:2.3%,M:4.0%,n:221	-	-	-	-	-	-
S193H133	This_Study	Sph-ATUE_S193H133	1869227	Sphingomonas	Sphingomonas	Sph-ATUE_S193H133	-	-	Sphingomonas	A.thaliana	Og20	20180420	isolate	H133	Sph-ATUE_S193H133_R1.fastq.gz	Sph-ATUE_S193H133_R2.fastq.gz		This Study	YES	YES	-	YES	-	TGGGGAATATTGGACAATGGGCGAAAGCCTGATCCAGCAATGCCGCGTGAGTGATGAAGGCCTTAGGGTTGTAAAGCTCTTTTACCCGGGATGATAATGACAGTACCGGGAGAATAAGCTCCGGCTAACTCCGTGCCAGCAGCCGCGGTAATACGGAGGGAGCTAGCGTTATTCGGAATTACTGGGCGTAAAGCGCACGTAGGCGGCTTTGTAAGTAAGAGGTGAAAGCCCAGAGCTCAACTCTGGAATTGCCTTTTAGACTGCATCGCTTGAATCATGGAGAGGTCAGTGGAATTCCGAGTGTAGAGGTGAAATTCGTAGATATTCGGAAGAACACCAGTGGCGAAGGCGGCTGACTGGACATGTATTGACGCTGAGGTGCGAAAGCGTGGGGAGCAA…	PRJEB44136	SAMEA8653714	ERX9274213	ERR9724941	Sph-ATUE_S193H133_draftAssembly_v2	GCA_942648655	PRJEB44136	ERS6338267	CALOYF020000001-CALOYF020000307	62.6414	C:91.5%[S:91.0%,D:0.5%],F:2.3%,M:6.2%,n:221	-	-	-	-	-	-
S194H113	This_Study	Sph-ATUE_S194H113	1869227	Sphingomonas	Sphingomonas	Sph-ATUE_S194H113	-	-	Sphingomonas	A.thaliana	N90	2016	isolate	H113	Sph-ATUE_S194H113_R1.fastq.gz	Sph-ATUE_S194H113_R2.fastq.gz		This Study	YES	-	-	-	-	TGGGGAATATTGGACAATGGGCGAAAGCCTGATCCAGCAATGCCGCGTGAGTGATGAAGGCCTTAGGGTTGTAAAGCTCTTTTACCCGGGATGATAATGACAGTACCGGGAGAATAAGCTCCGGCTAACTCCGTGCCAGCAGCCGCGGTAATACGGAGGGAGCTAGCGTTGTTCGGAATTACTGGGCGTAAAGCGCACGTAGGCGGCTTTGTAAGTTAGAGGTGAAAGCCTGGAGCTCAACTCCAGAATTGCCTTTAAGACTGCATCGCTTGAATCCAGGAGAGGTGAGTGGAATTCCGAGTGTAGAGGTGAAATTCGTAGATATTCGGAAGAACACCAGTGGCGAAGGCGGCTCACTGGACTGGTATTGACGCTGAGGTGCGAAAGCGTGGGGAGCAA…	PRJEB44136	SAMEA8653459	ERX9274214	ERR9724942	Sph-ATUE_S194H113_draftAssembly_v2	GCA_942646595	PRJEB44136	ERS6338012	CALOTD020000001-CALOTD020000117	86.4344	C:93.3%[S:92.8%,D:0.5%],F:2.3%,M:4.4%,n:221	-	-	-	-	-	-
S194H133	This_Study	Sph-ATUE_S194H133	1869227	Sphingomonas	Sphingomonas	Sph-ATUE_S194H133	-	-	Sphingomonas	T.repens	Og34	20180420	isolate	H133	Sph-ATUE_S194H133_R1.fastq.gz	Sph-ATUE_S194H133_R2.fastq.gz		This Study	YES	YES	-	YES	-	TGGGGAATATTGGACAATGGGCGAAAGCCTGATCCAGCAATGCCGCGTGAGTGATGAAGGCCTTAGGGTTGTAAAGCTCTTTTACCCGGGATGATAATGACAGTACCGGGAGAATAAGCTCCGGCTAACTCCGTGCCAGCAGCCGCGGTAATACGGAGGGAGCTAGCGTTATTCGGAATTACTGGGCGTAAAGCGCACGTAGGCGGCTTTGTAAGTAAGAGGTGAAAGCCCAGAGCTCAACTCTGGAATTGCCTTTTAGACTGCATCGCTTGAATCATGGAGAGGTCAGTGGAATTCCGAGTGTAGAGGTGAAATTCGTAGATATTCGGAAGAACACCAGTGGCGAAGGCGGCTGACTGGACATGTATTGACGCTGAGGTGCGAAAGCGTGGGGAGCAA…	PRJEB44136	SAMEA8653715	ERX9274215	ERR9724943	Sph-ATUE_S194H133_draftAssembly_v2	GCA_942646585	PRJEB44136	ERS6338268	CALOTC020000001-CALOTC020000505	46.606	C:85.1%[S:85.1%,D:0.0%],F:5.9%,M:9.0%,n:221	-	-	-	-	-	-
S195H113	This_Study	Sph-ATUE_S195H113	1869227	Sphingomonas	Sphingomonas	Sph-ATUE_S195H113	-	-	Sphingomonas	A.thaliana	N90	2016	isolate	H113	Sph-ATUE_S195H113_R1.fastq.gz	Sph-ATUE_S195H113_R2.fastq.gz		This Study	YES	-	-	-	-	TGGGGAATATTGGACAATGGGCGAAAGCCTGATCCAGCAATGCCGCGTGAGTGATGAAGGCCTTAGGGTTGTAAAGCTCTTTTACCCGGGATGATAATGACAGTACCGGGAGAATAAGCTCCGGCTAACTCCGTGCCAGCAGCCGCGGTAATACGGAGGGAGCTAGCGTTGTTCGGAATTACTGGGCGTAAAGCGCACGTAGGCGGCTTTGTAAGTTAGAGGTGAAAGCCTGGAGCTCAACTCCAGAATTGCCTTTAAGACTGCATCGCTTGAATCCAGGAGAGGTGAGTGGAATTCCGAGTGTAGAGGTGAAATTCGTAGATATTCGGAAGAACACCAGTGGCGAAGGCGGCTCACTGGACTGGTATTGACGCTGAGGTGCGAAAGCGTGGGGAGCAA…	PRJEB44136	SAMEA8653460	ERX9274216	ERR9724944	Sph-ATUE_S195H113_draftAssembly_v2	GCA_942646715	PRJEB44136	ERS6338013	CALOTO020000001-CALOTO020000092	78.7722	C:93.7%[S:93.7%,D:0.0%],F:2.3%,M:4.0%,n:221	-	-	-	-	-	-
S195H133	This_Study	Sph-ATUE_S195H133	1869227	Sphingomonas	Sphingomonas	Sph-ATUE_S195H133	-	-	Sphingomonas	T.repens	Og34	20180420	isolate	H133	Sph-ATUE_S195H133_R1.fastq.gz	Sph-ATUE_S195H133_R2.fastq.gz		This Study	YES	YES	-	YES	-	TGGGGAATATTGGACAATGGGCGAAAGCCTGATCCAGCAATGCCGCGTGAGTGATGAAGGCCTTAGGGTTGTAAAGCTCTTTTACCCGGGATGATAATGACAGTACCGGGAGAATAAGCTCCGGCTAACTCCGTGCCAGCAGCCGCGGTAATACGGAGGGAGCTAGCGTTATTCGGAATTACTGGGCGTAAAGCGCACGTAGGCGGCTTTGTAAGTAAGAGGTGAAAGCCCAGAGCTCAACTCTGGAATTGCCTTTTAGACTGCATCGCTTGAATCATGGAGAGGTCAGTGGAATTCCGAGTGTAGAGGTGAAATTCGTAGATATTCGGAAGAACACCAGTGGCGAAGGCGGCTGACTGGACATGTATTGACGCTGAGGTGCGAAAGCGTGGGGAGCAA…	PRJEB44136	SAMEA8653716	ERX9274217	ERR9724945	Sph-ATUE_S195H133_draftAssembly_v2	GCA_942648625	PRJEB44136	ERS6338269	CALOYD020000001-CALOYD020000143	52.2376	C:93.2%[S:93.2%,D:0.0%],F:1.4%,M:5.4%,n:221	-	-	-	-	-	-
S196H113	This_Study	Sph-ATUE_S196H113	1869227	Sphingomonas	Sphingomonas	Sph-ATUE_S196H113	-	-	Sphingomonas	A.thaliana	N90	2016	isolate	H113	Sph-ATUE_S196H113_R1.fastq.gz	Sph-ATUE_S196H113_R2.fastq.gz		This Study	YES	-	-	-	-	TGGGGAATATTGGACAATGGGCGAAAGCCTGATCCAGCAATGCCGCGTGAGTGATGAAGGCCTTAGGGTTGTAAAGCTCTTTTACCCGGGATGATAATGACAGTACCGGGAGAATAAGCTCCGGCTAACTCCGTGCCAGCAGCCGCGGTAATACGGAGGGAGCTAGCGTTGTTCGGAATTACTGGGCGTAAAGCGCACGTAGGCGGCTTTGTAAGTTAGAGGTGAAAGCCTGGAGCTCAACTCCAGAATTGCCTTTAAGACTGCATCGCTTGAATCCAGGAGAGGTGAGTGGAATTCCGAGTGTAGAGGTGAAATTCGTAGATATTCGGAAGAACACCAGTGGCGAAGGCGGCTCACTGGACTGGTATTGACGCTGAGGTGCGAAAGCGTGGGGAGCAA…	PRJEB44136	SAMEA8653461	ERX9274219	ERR9724947	Sph-ATUE_S196H113_draftAssembly_v2	GCA_942644135	PRJEB44136	ERS6338014	CALOPT020000001-CALOPT020000120	96.3334	C:93.3%[S:92.8%,D:0.5%],F:2.3%,M:4.4%,n:221	-	-	-	-	-	-
S196H133	This_Study	Sph-ATUE_S196H133	1869227	Sphingomonas	Sphingomonas	Sph-ATUE_S196H133	-	-	Sphingomonas	T.officinale	Og01	20180420	isolate	H133	Sph-ATUE_S196H133_R1.fastq.gz	Sph-ATUE_S196H133_R2.fastq.gz		This Study	YES	YES	-	YES	-	TGGGGAATATTGGACAATGGGCGAAAGCCTGATCCAGCAATGCCGCGTGAGTGATGAAGGCCTTAGGGTTGTAAAGCTCTTTTACCCGGGATGATAATGACAGTACCGGGAGAATAAGCTCCGGCTAACTCCGTGCCAGCAGCCGCGGTAATACGGAGGGAGCTAGCGTTATTCGGAATTACTGGGCGTAAAGCGCACGTAGGCGGCTTTGTAAGTAAGAGGTGAAAGCCCAGAGCTCAACTCTGGAATTGCCTTTTAGACTGCATCGCTTGAATCATGGAGAGGTCAGTGGAATTCCGAGTGTAGAGGTGAAATTCGTAGATATTCGGAAGAACACCAGTGGCGAAGGCGGCTGACTGGACATGTATTGACGCTGAGGTGCGAAAGCGTGGGGAGCAA…	PRJEB44136	SAMEA8653717	ERX9274220	ERR9724948	Sph-ATUE_S196H133_draftAssembly_v2	GCA_942646195	PRJEB44136	ERS6338270	CALOSA020000001-CALOSA020000201	43.682	C:93.2%[S:93.2%,D:0.0%],F:1.8%,M:5.0%,n:221	-	-	-	-	-	-
S197H113	This_Study	Sph-ATUE_S197H113	1869227	Sphingomonas	Sphingomonas	Sph-ATUE_S197H113	-	-	Sphingomonas	A.thaliana	N90	2016	isolate	H113	Sph-ATUE_S197H113_R1.fastq.gz	Sph-ATUE_S197H113_R2.fastq.gz		This Study	YES	-	-	-	-	TGGGGAATATTGGACAATGGGCGAAAGCCTGATCCAGCAATGCCGCGTGAGTGATGAAGGCCTTAGGGTTGTAAAGCTCTTTTACCCGGGATGATAATGACAGTACCGGGAGAATAAGCTCCGGCTAACTCCGTGCCAGCAGCCGCGGTAATACGGAGGGAGCTAGCGTTGTTCGGAATTACTGGGCGTAAAGCGCACGTAGGCGGCTTTGTAAGTTAGAGGTGAAAGCCTGGAGCTCAACTCCAGAATTGCCTTTAAGACTGCATCGCTTGAATCCAGGAGAGGTGAGTGGAATTCCGAGTGTAGAGGTGAAATTCGTAGATATTCGGAAGAACACCAGTGGCGAAGGCGGCTCACTGGACTGGTATTGACGCTGAGGTGCGAAAGCGTGGGGAGCAA…	PRJEB44136	SAMEA8653462	ERX9274221	ERR9724949	Sph-ATUE_S197H113_draftAssembly_v2	GCA_942648385	PRJEB44136	ERS6338015	CALOXP020000001-CALOXP020000142	69.83	C:93.7%[S:93.7%,D:0.0%],F:2.3%,M:4.0%,n:221	-	-	-	-	-	-
S197H133	This_Study	Sph-ATUE_S197H133	1869227	Sphingomonas	Sphingomonas	Sph-ATUE_S197H133	-	-	Sphingomonas	A.thaliana	Og20	20180420	isolate	H133	Sph-ATUE_S197H133_R1.fastq.gz	Sph-ATUE_S197H133_R2.fastq.gz		This Study	YES	YES	-	YES	-	TGGGGAATATTGGACAATGGGCGAAAGCCTGATCCAGCAATGCCGCGTGAGTGATGAAGGCCTTAGGGTTGTAAAGCTCTTTTACCCGGGATGATAATGACAGTACCGGGAGAATAAGCTCCGGCTAACTCCGTGCCAGCAGCCGCGGTAATACGGAGGGAGCTAGCGTTATTCGGAATTACTGGGCGTAAAGCGCACGTAGGCGGCTTTGTAAGTAAGAGGTGAAAGCCCAGAGCTCAACTCTGGAATTGCCTTTTAGACTGCATCGCTTGAATCATGGAGAGGTCAGTGGAATTCCGAGTGTAGAGGTGAAATTCGTAGATATTCGGAAGAACACCAGTGGCGAAGGCGGCTGACTGGACATGTATTGACGCTGAGGTGCGAAAGCGTGGGGAGCAA…	PRJEB44136	SAMEA8653718	ERX9274222	ERR9724950	Sph-ATUE_S197H133_draftAssembly_v2	GCA_942646225	PRJEB44136	ERS6338271	CALORZ020000001-CALORZ020000105	46.2166	C:94.2%[S:93.7%,D:0.5%],F:2.3%,M:3.5%,n:221	-	-	-	-	-	-
S198H113	This_Study	Sph-ATUE_S198H113	1869227	Sphingomonas	Sphingomonas	Sph-ATUE_S198H113	-	-	Sphingomonas	A.thaliana	N90	2016	isolate	H113	Sph-ATUE_S198H113_R1.fastq.gz	Sph-ATUE_S198H113_R2.fastq.gz		This Study	YES	-	-	-	-	TGGGGAATATTGGACAATGGGCGAAAGCCTGATCCAGCAATGCCGCGTGAGTGATGAAGGCCTTAGGGTTGTAAAGCTCTTTTACCCGGGATGATAATGACAGTACCGGGAGAATAAGCTCCGGCTAACTCCGTGCCAGCAGCCGCGGTAATACGGAGGGAGCTAGCGTTGTTCGGAATTACTGGGCGTAAAGCGCACGTAGGCGGCTTTGTAAGTTAGAGGTGAAAGCCTGGAGCTCAACTCCAGAATTGCCTTTAAGACTGCATCGCTTGAATCCAGGAGAGGTGAGTGGAATTCCGAGTGTAGAGGTGAAATTCGTAGATATTCGGAAGAACACCAGTGGCGAAGGCGGCTCACTGGACTGGTATTGACGCTGAGGTGCGAAAGCGTGGGGAGCAA…	PRJEB44136	SAMEA8653463	ERX9274223	ERR9724951	Sph-ATUE_S198H113_draftAssembly_v2	GCA_942648745	PRJEB44136	ERS6338016	CALOYK020000001-CALOYK020000131	63.4196	C:93.3%[S:92.8%,D:0.5%],F:2.3%,M:4.4%,n:221	-	-	-	-	-	-
S198H133	This_Study	Sph-ATUE_S198H133	1869227	Sphingomonas	Sphingomonas	Sph-ATUE_S198H133	-	-	Sphingomonas	T.repens	Og34	20180420	isolate	H133	Sph-ATUE_S198H133_R1.fastq.gz	Sph-ATUE_S198H133_R2.fastq.gz		This Study	YES	YES	-	-	-	TGGGGAATATTGGACAATGGGCGAAAGCCTGATCCAGCAATGCCGCGTGAGTGATGAAGGCCTTAGGGTTGTAAAGCTCTTTTACCCGGGATGATAATGACAGTACCGGGAGAATAAGCTCCGGCTAACTCCGTGCCAGCAGCCGCGGTAATACGGAGGGAGCTAGCGTTATTCGGAATTACTGGGCGTAAAGCGCACGTAGGCGGCTTTGTAAGTAAGAGGTGAAAGCCCAGAGCTCAACTCTGGAATTGCCTTTTAGACTGCATCGCTTGAATCATGGAGAGGTCAGTGGAATTCCGAGTGTAGAGGTGAAATTCGTAGATATTCGGAAGAACACCAGTGGCGAAGGCGGCTGACTGGACATGTATTGACGCTGAGGTGCGAAAGCGTGGGGAGCAA…	PRJEB44136	SAMEA8653719	ERX9274224	ERR9724952	Sph-ATUE_S198H133_draftAssembly_v2	GCA_942648395	PRJEB44136	ERS6338272	CALOXO020000001-CALOXO020000104	40.0672	C:95.0%[S:95.0%,D:0.0%],F:0.9%,M:4.1%,n:221	-	-	-	-	-	-
S199H113	This_Study	Sph-ATUE_S199H113	1869227	Sphingomonas	Sphingomonas	Sph-ATUE_S199H113	-	-	Sphingomonas	A.thaliana	N177	2016	isolate	H113	Sph-ATUE_S199H113_R1.fastq.gz	Sph-ATUE_S199H113_R2.fastq.gz		This Study	YES	-	-	YES	-	TGGGGAATATTGGACAATGGGCGCAAGCCTGATCCAGCAATGCCGCGTGAGTGATGAAGGCCTTAGGGTTGTAAAGCTCTTTTACCCGGGATGATAATGACAGTACCGGGAGAATAAGCCCCGGCTAACTCCGTGCCAGCAGCCGCGGTAATACGGAGGGGGCTAGCGTTGTTCGGAATTACTGGGCGTAAAGCGTACGTAGGCGGCTTTGTAAGTTAGAGGTGAAAGCCTGGAGCTCAACTCCAGAACTGCCTTTAAGACTGCATCGCTTGAATCCAGGAGAGGTGAGTGGAATTCCGAGTGTAGAGGTGAAATTCGTAGATATTCGGAAGAACACCAGTGGCGAAGGCGGCTCACTGGACTGGTATTGACGCTGAGGTACGAAAGCGTGGGGAGCAA…	PRJEB44136	SAMEA8653464	ERX9274225	ERR9724953	Sph-ATUE_S199H113_draftAssembly_v2	GCA_942646455	PRJEB44136	ERS6338017	CALOSR020000001-CALOSR020000214	58.841	C:95.0%[S:95.0%,D:0.0%],F:1.4%,M:3.6%,n:221	-	-	-	-	-	-
S199H133	This_Study	Sph-ATUE_S199H133	1869227	Sphingomonas	Sphingomonas	Sph-ATUE_S199H133	-	-	Sphingomonas	A.thaliana	Og16	20180420	isolate	H133	Sph-ATUE_S199H133_R1.fastq.gz	Sph-ATUE_S199H133_R2.fastq.gz		This Study	YES	YES	-	-	-	TGGGGAATATTGGACAATGGGCGAAAGCCTGATCCAGCAATGCCGCGTGAGTGATGAAGGCCTTAGGGTTGTAAAGCTCTTTTACCCGGGATGATAATGACAGTACCGGGAGAATAAGCTCCGGCTAACTCCGTGCCAGCAGCCGCGGTAATACGGAGGGAGCTAGCGTTATTCGGAATTACTGGGCGTAAAGCGCACGTAGGCGGCTTTGTAAGTAAGAGGTGAAAGCCCAGAGCTCAACTCTGGAATTGCCTTTTAGACTGCATCGCTTGAATCATGGAGAGGTCAGTGGAATTCCGAGTGTAGAGGTGAAATTCGTAGATATTCGGAAGAACACCAGTGGCGAAGGCGGCTGACTGGACATGTATTGACGCTGAGGTGCGAAAGCGTGGGGAGCAA…	PRJEB44136	SAMEA8653720	ERX9274226	ERR9724954	Sph-ATUE_S199H133_draftAssembly_v2	GCA_942646735	PRJEB44136	ERS6338273	CALOTS020000001-CALOTS020000125	48.479	C:93.7%[S:93.2%,D:0.5%],F:1.8%,M:4.5%,n:221	-	-	-	-	-	-
S200H113	This_Study	Sph-ATUE_S200H113	1869227	Sphingomonas	Sphingomonas	Sph-ATUE_S200H113	-	-	Sphingomonas	A.thaliana	N177	2016	isolate	H113	Sph-ATUE_S200H113_R1.fastq.gz	Sph-ATUE_S200H113_R2.fastq.gz		This Study	YES	-	-	-	-	TGGGGAATATTGGACAATGGGCGAAAGCCTGATCCAGCAATGCCGCGTGAGTGATGAAGGCCTTAGGGTTGTAAAGCTCTTTTACCCGGGATGATAATGACAGTACCGGGAGAATAAGCTCCGGCTAACTCCGTGCCAGCAGCCGCGGTAATACGGAGGGAGCTAGCGTTATTCGGAATTACTGGGCGTAAAGCGCACGTAGGCGGCTTTGTAAGTAAGAGGTGAAAGCCCAGAGCTCAACTCTGGAATTGCCTTTTAGACTGCATCGCTTGAATCATGGAGAGGTCAGTGGAATTCCGAGTGTAGAGGTGAAATTCGTAGATATTCGGAAGAACACCAGTGGCGAAGGCGGCTGACTGGACATGTATTGACGCTGAGGTGCGAAAGCGTGGGGAGCAA…	PRJEB44136	SAMEA8653465	ERX9274227	ERR9724955	Sph-ATUE_S200H113_draftAssembly_v2	GCA_942646685	PRJEB44136	ERS6338018	CALOTM020000001-CALOTM020000129	42.6878	C:95.5%[S:95.5%,D:0.0%],F:0.5%,M:4.0%,n:221	-	-	-	-	-	-
S200H133	This_Study	Sph-ATUE_S200H133	1869227	Sphingomonas	Sphingomonas	Sph-ATUE_S200H133	-	-	Sphingomonas	C.hirsuta	Og36	20180420	isolate	H133	Sph-ATUE_S200H133_R1.fastq.gz	Sph-ATUE_S200H133_R2.fastq.gz		This Study	YES	YES	-	YES	-	TGGGGAATATTGGACAATGGGCGAAAGCCTGATCCAGCAATGCCGCGTGAGTGATGAAGGCCTTAGGGTTGTAAAGCTCTTTTACCCGGGATGATAATGACAGTACCGGGAGAATAAGCTCCGGCTAACTCCGTGCCAGCAGCCGCGGTAATACGGAGGGAGCTAGCGTTATTCGGAATTACTGGGCGTAAAGCGCACGTAGGCGGCTTTGTAAGTAAGAGGTGAAAGCCCAGAGCTCAACTCTGGAATTGCCTTTTAGACTGCATCGCTTGAATCATGGAGAGGTCAGTGGAATTCCGAGTGTAGAGGTGAAATTCGTAGATATTCGGAAGAACACCAGTGGCGAAGGCGGCTGACTGGACATGTATTGACGCTGAGGTGCGAAAGCGTGGGGAGCAA…	PRJEB44136	SAMEA8653721	ERX9274228	ERR9724956	Sph-ATUE_S200H133_draftAssembly_v2	GCA_942646675	PRJEB44136	ERS6338274	CALOTL020000001-CALOTL020000510	55.8087	C:87.3%[S:87.3%,D:0.0%],F:5.0%,M:7.7%,n:221	-	-	-	-	-	-
S201H113	This_Study	Sph-ATUE_S201H113	1869227	Sphingomonas	Sphingomonas	Sph-ATUE_S201H113	-	-	Sphingomonas	A.thaliana	N177	2016	isolate	H113	Sph-ATUE_S201H113_R1.fastq.gz	Sph-ATUE_S201H113_R2.fastq.gz		This Study	YES	-	-	-	-	TGGGGAATATTGGACAATGGGCGAAAGCCTGATCCAGCAATGCCGCGTGAGTGATGAAGGCCTTAGGGTTGTAAAGCTCTTTTACCCGGGATGATAATGACAGTACCGGGAGAATAAGCTCCGGCTAACTCCGTGCCAGCAGCCGCGGTAATACGGAGGGAGCTAGCGTTGTTCGGAATTACTGGGCGTAAAGCGCACGTAGGCGGCTTTGTAAGTTAGAGGTGAAAGCCTGGAGCTCAACTCCAGAATTGCCTTTAAGACTGCATCGCTTGAATCCAGGAGAGGTGAGTGGAATTCCGAGTGTAGAGGTGAAATTCGTAGATATTCGGAAGAACACCAGTGGCGAAGGCGGCTCACTGGACTGGTATTGACGCTGAGGTGCGAAAGCGTGGGGAGCAA…	PRJEB44136	SAMEA8653466	ERX9274229	ERR9724957	Sph-ATUE_S201H113_draftAssembly_v2	GCA_942646665	PRJEB44136	ERS6338019	CALOTK020000001-CALOTK020000146	70.975	C:94.1%[S:94.1%,D:0.0%],F:1.4%,M:4.5%,n:221	-	-	-	-	-	-
S202H113	This_Study	Sph-ATUE_S202H113	1869227	Sphingomonas	Sphingomonas	Sph-ATUE_S202H113	-	-	Sphingomonas	A.thaliana	N177	2016	isolate	H113	Sph-ATUE_S202H113_R1.fastq.gz	Sph-ATUE_S202H113_R2.fastq.gz		This Study	YES	-	-	-	-	TGGGGAATATTGGACAATGGGCGAAAGCCTGATCCAGCAATGCCGCGTGAGTGATGAAGGCCTTAGGGTTGTAAAGCTCTTTTACCCGGGATGATAATGACAGTACCGGGAGAATAAGCTCCGGCTAACTCCGTGCCAGCAGCCGCGGTAATACGGAGGGAGCTAGCGTTGTTCGGAATTACTGGGCGTAAAGCGCACGTAGGCGGCTTTGTAAGTTAGAGGTGAAAGCCTGGAGCTCAACTCCAGAATTGCCTTTAAGACTGCATCGCTTGAATCCAGGAGAGGTGAGTGGAATTCCGAGTGTAGAGGTGAAATTCGTAGATATTCGGAAGAACACCAGTGGCGAAGGCGGCTCACTGGACTGGTATTGACGCTGAGGTGCGAAAGCGTGGGGAGCAA…	PRJEB44136	SAMEA8653467	ERX9274230	ERR9724958	Sph-ATUE_S202H113_draftAssembly_v2	GCA_942643005	PRJEB44136	ERS6338020	CALONV020000001-CALONV020000106	110.374	C:93.2%[S:93.2%,D:0.0%],F:2.3%,M:4.5%,n:221	-	-	-	-	-	-
S202H133	This_Study	Sph-ATUE_S202H133	1869227	Sphingomonas	Sphingomonas	Sph-ATUE_S202H133	-	-	Sphingomonas	A.thaliana	Og16	20180420	isolate	H133	Sph-ATUE_S202H133_R1.fastq.gz	Sph-ATUE_S202H133_R2.fastq.gz		This Study	YES	-	-	YES	-	TGGGGAATATTGGACAATGGGCGAAAGCCTGATCCAGCAATGCCGCGTGAGTGATGAAGGCCTTAGGGTTGTAAAGCTCTTTTACCCGGGATGATAATGACAGTACCGGGAGAATAAGCTCCGGCTAACTCCGTGCCAGCAGCCGCGGTAATACGGAGGGAGCTAGCGTTGTTCGGAATTACTGGGCGTAAAGCGCACGTAGGCGGCTTTGTAAGTTAGAGGTGAAAGCCTGGAGCTCAACTCCAGAATTGCCTTTGATACTGCATGGCTTGAATCCAGGAGAGGTGAGTGGAATTCCGAGTGTAGAGGTGAAATTCGTAGATATTCGGAAGAACACCAGTGGCGAAGGCGGCTCACTGGACTGGTATTGACGCTGAGGTGCGAAAGCGTGGGGAGCAA…	PRJEB44136	SAMEA8653722	ERX9274231	ERR9724959	Sph-ATUE_S202H133_draftAssembly_v2	GCA_942643425	PRJEB44136	ERS6338275	CALOOQ020000001-CALOOQ020000248	52.0327	C:91.5%[S:91.0%,D:0.5%],F:2.7%,M:5.8%,n:221	-	-	-	-	-	-
S203H113	This_Study	Sph-ATUE_S203H113	1869227	Sphingomonas	Sphingomonas	Sph-ATUE_S203H113	-	-	Sphingomonas	A.thaliana	N177	2016	isolate	H113	Sph-ATUE_S203H113_R1.fastq.gz	Sph-ATUE_S203H113_R2.fastq.gz		This Study	YES	-	-	YES	-	TGGGGAATATTGGACAATGGGCGCAAGCCTGATCCAGCAATGCCGCGTGAGTGATGAAGGCCTTAGGGTTGTAAAGCTCTTTTACCCGGGATGATAATGACAGTACCGGGAGAATAAGCTCCGGCTAACTCCGTGCCAGCAGCCGCGGTAATACGGAGGGAGCTAGCGTTATTCGGAATTACTGGGCGTAAAGCGCACGTAGGCGGCTTTGTAAGTAAGAGGTGAAAGCCCAGAGCTCAACTCTGGAATTGCCTTTTAGACTGCATCGCTTGAATCATGGAGAGGTCAGTGGAATTCCGAGTGTAGAGGTGAAATTCGTAGATATTCGGAAGAACACCAGTGGCGAAGGCGGCTGACTGGACATGTATTGACGCTGAGGTGCGAAAGCGTGGGGAGCAA…	PRJEB44136	SAMEA8653468	ERX9274232	ERR9724960	Sph-ATUE_S203H113_draftAssembly_v2	GCA_942643335	PRJEB44136	ERS6338021	CALOON020000001-CALOON020000075	62.9792	C:95.5%[S:95.5%,D:0.0%],F:0.5%,M:4.0%,n:221	-	-	-	-	-	-
S203H133	This_Study	Sph-ATUE_S203H133	1869227	Sphingomonas	Sphingomonas	Sph-ATUE_S203H133	-	-	Sphingomonas	C.hirsuta	Og37	20180420	isolate	H133	Sph-ATUE_S203H133_R1.fastq.gz	Sph-ATUE_S203H133_R2.fastq.gz		This Study	YES	YES	-	-	-	TGGGGAATATTGGACAATGGGCGAAAGCCTGATCCAGCAATGCCGCGTGAGTGATGAAGGCCTTAGGGTTGTAAAGCTCTTTTACCCGGGATGATAATGACAGTACCGGGAGAATAAGCTCCGGCTAACTCCGTGCCAGCAGCCGCGGTAATACGGAGGGAGCTAGCGTTATTCGGAATTACTGGGCGTAAAGCGCACGTAGGCGGCTTTGTAAGTAAGAGGTGAAAGCCCAGAGCTCAACTCTGGAATTGCCTTTTAGACTGCATCGCTTGAATCATGGAGAGGTCAGTGGAATTCCGAGTGTAGAGGTGAAATTCGTAGATATTCGGAAGAACACCAGTGGCGAAGGCGGCTGACTGGACATGTATTGACGCTGAGGTGCGAAAGCGTGGGGAGCAA…	PRJEB44136	SAMEA8653723	ERX9274233	ERR9724961	Sph-ATUE_S203H133_draftAssembly_v2	GCA_942646445	PRJEB44136	ERS6338276	CALOSO020000001-CALOSO020000120	64.5963	C:95.0%[S:95.0%,D:0.0%],F:0.5%,M:4.5%,n:221	-	-	-	-	-	-
S204H113	This_Study	Sph-ATUE_S204H113	1869227	Sphingomonas	Sphingomonas	Sph-ATUE_S204H113	-	-	Sphingomonas	A.thaliana	N177	2016	isolate	H113	Sph-ATUE_S204H113_R1.fastq.gz	Sph-ATUE_S204H113_R2.fastq.gz		This Study	YES	-	-	-	-	TGGGGAATATTGGACAATGGGCGAAAGCCTGATCCAGCAATGCCGCGTGAGTGATGAAGGCCTTAGGGTTGTAAAGCTCTTTTACCCGGGATGATAATGACAGTACCGGGAGAATAAGCTCCGGCTAACTCCGTGCCAGCAGCCGCGGTAATACGGAGGGAGCTAGCGTTATTCGGAATTACTGGGCGTAAAGCGCACGTAGGCGGCTTTGTAAGTAAGAGGTGAAAGCCCAGAGCTCAACTCTGGAATTGCCTTTTAGACTGCATCGCTTGAATCATGGAGAGGTCAGTGGAATTCCGAGTGTAGAGGTGAAATTCGTAGATATTCGGAAGAACACCAGTGGCGAAGGCGGCTGACTGGACATGTATTGACGCTGAGGTGCGAAAGCGTGGGGAGCAA…	PRJEB44136	SAMEA8653469	ERX9274234	ERR9724962	Sph-ATUE_S204H113_draftAssembly_v2	GCA_942646435	PRJEB44136	ERS6338022	CALOSN020000001-CALOSN020000127	59.529	C:95.5%[S:95.5%,D:0.0%],F:0.5%,M:4.0%,n:221	-	-	-	-	-	-
S204H133	This_Study	Sph-ATUE_S204H133	1869227	Sphingomonas	Sphingomonas	Sph-ATUE_S204H133	-	-	Sphingomonas	A.thaliana	Og20	20180420	isolate	H133	Sph-ATUE_S204H133_R1.fastq.gz	Sph-ATUE_S204H133_R2.fastq.gz		This Study	YES	YES	-	YES	-	TGGGGAATATTGGACAATGGGCGAAAGCCTGATCCAGCAATGCCGCGTGAGTGATGAAGGCCTTAGGGTTGTAAAGCTCTTTTACCCGGGATGATAATGACAGTACCGGGAGAATAAGCTCCGGCTAACTCCGTGCCAGCAGCCGCGGTAATACGGAGGGAGCTAGCGTTATTCGGAATTACTGGGCGTAAAGCGCACGTAGGCGGCTTTGTAAGTAAGAGGTGAAAGCCCAGAGCTCAACTCTGGAATTGCCTTTTAGACTGCATCGCTTGAATCATGGAGAGGTCAGTGGAATTCCGAGTGTAGAGGTGAAATTCGTAGATATTCGGAAGAACACCAGTGGCGAAGGCGGCTGACTGGACATGTATTGACGCTGAGGTGCGAAAGCGTGGGGAGCAA…	PRJEB44136	SAMEA8653724	ERX9274236	ERR9724964	Sph-ATUE_S204H133_draftAssembly_v2	GCA_942648415	PRJEB44136	ERS6338277	CALOXR020000001-CALOXR020000092	41.7609	C:95.1%[S:94.6%,D:0.5%],F:0.9%,M:4.0%,n:221	-	-	-	-	-	-
S205H113	This_Study	Sph-ATUE_S205H113	1869227	Sphingomonas	Sphingomonas	Sph-ATUE_S205H113	-	-	Sphingomonas	A.thaliana	N143	2016	isolate	H113	Sph-ATUE_S205H113_R1.fastq.gz	Sph-ATUE_S205H113_R2.fastq.gz		This Study	YES	-	-	-	-	TGGGGAATATTGGACAATGGGCGAAAGCCTGATCCAGCAATGCCGCGTGAGTGATGAAGGCCTTAGGGTTGTAAAGCTCTTTTACCCGGGATGATAATGACAGTACCGGGAGAATAAGCTCCGGCTAACTCCGTGCCAGCAGCCGCGGTAATACGGAGGGAGCTAGCGTTGTTCGGAATTACTGGGCGTAAAGCGCACGTAGGCGGCTTTGTAAGTTAGAGGTGAAAGCCTGGAGCTCAACTCCAGAATTGCCTTTAAGACTGCATCGCTTGAATCCAGGAGAGGTGAGTGGAATTCCGAGTGTAGAGGTGAAATTCGTAGATATTCGGAAGAACACCAGTGGCGAAGGCGGCTCACTGGACTGGTATTGACGCTGAGGTGCGAAAGCGTGGGGAGCAA…	PRJEB44136	SAMEA8653470	ERX9274237	ERR9724965	Sph-ATUE_S205H113_draftAssembly_v2	GCA_942647325	PRJEB44136	ERS6338023	CALOUY020000001-CALOUY020000074	79.4048	C:94.1%[S:94.1%,D:0.0%],F:1.8%,M:4.1%,n:221	-	-	-	-	-	-
S205H133	This_Study	Sph-ATUE_S205H133	1869227	Sphingomonas	Sphingomonas	Sph-ATUE_S205H133	-	-	Sphingomonas	T.officinale	Og02	20180420	isolate	H133	Sph-ATUE_S205H133_R1.fastq.gz	Sph-ATUE_S205H133_R2.fastq.gz		This Study	YES	-	-	YES	-	TGGGGAATATTGGACAATGGGCGCAAGCCTGATCCAGCAATGCCGCGTGAGTGATGAAGGCCTTAGGGTTGTAAAGCTCTTTTACCCGGGATGATAATGACAGTACCGGGAGAATAAGCCCCGGCTAACTCCGTGCCAGCAGCCGCGGTAATACGGAGGGGGCTAGCGTTGTTCGGAATTACTGGGCGTAAAGCGTACGTAGGCGGCTTTGTAAGTTAGAGGTGAAAGCCTGGAGCTCAACTCCAGAACTGCCTTTAAGACTGCATCGCTTGAATCCAGGAGAGGTGAGTGGAATTCCGAGTGTAGAGGTGAAATTCGTAGATATTCGGAAGAACACCAGTGGCGAAGGCGGCTCACTGGACTGGTATTGACGCTGAGGTACGAAAGCGTGGGGAGCAA…	PRJEB44136	SAMEA8653725	ERX9274238	ERR9724966	Sph-ATUE_S205H133_draftAssembly_v2	GCA_942646205	PRJEB44136	ERS6338278	CALOSE020000001-CALOSE020000330	50.6802	C:93.2%[S:93.2%,D:0.0%],F:1.8%,M:5.0%,n:221	-	-	-	-	-	-
S206H113	This_Study	Sph-ATUE_S206H113	1869227	Sphingomonas	Sphingomonas	Sph-ATUE_S206H113	-	-	Sphingomonas	A.thaliana	N143	2016	isolate	H113	Sph-ATUE_S206H113_R1.fastq.gz	Sph-ATUE_S206H113_R2.fastq.gz		This Study	YES	-	-	-	-	TGGGGAATATTGGACAATGGGCGAAAGCCTGATCCAGCAATGCCGCGTGAGTGATGAAGGCCTTAGGGTTGTAAAGCTCTTTTACCCGGGATGATAATGACAGTACCGGGAGAATAAGCTCCGGCTAACTCCGTGCCAGCAGCCGCGGTAATACGGAGGGAGCTAGCGTTGTTCGGAATTACTGGGCGTAAAGCGCACGTAGGCGGCTTTGTAAGTTAGAGGTGAAAGCCTGGAGCTCAACTCCAGAATTGCCTTTAAGACTGCATCGCTTGAATCCAGGAGAGGTGAGTGGAATTCCGAGTGTAGAGGTGAAATTCGTAGATATTCGGAAGAACACCAGTGGCGAAGGCGGCTCACTGGACTGGTATTGACGCTGAGGTGCGAAAGCGTGGGGAGCAA…	PRJEB44136	SAMEA8653471	ERX9274240	ERR9724968	Sph-ATUE_S206H113_draftAssembly_v2	GCA_942644145	PRJEB44136	ERS6338024	CALOPW020000001-CALOPW020000089	71.93	C:94.1%[S:94.1%,D:0.0%],F:1.8%,M:4.1%,n:221	-	-	-	-	-	-
S206H133	This_Study	Sph-ATUE_S206H133	1869227	Sphingomonas	Sphingomonas	Sph-ATUE_S206H133	-	-	Sphingomonas	A.thaliana	Og16	20180420	isolate	H133	Sph-ATUE_S206H133_R1.fastq.gz	Sph-ATUE_S206H133_R2.fastq.gz		This Study	YES	YES	-	-	-	TGGGGAATATTGGACAATGGGCGAAAGCCTGATCCAGCAATGCCGCGTGAGTGATGAAGGCCTTAGGGTTGTAAAGCTCTTTTACCCGGGATGATAATGACAGTACCGGGAGAATAAGCTCCGGCTAACTCCGTGCCAGCAGCCGCGGTAATACGGAGGGAGCTAGCGTTATTCGGAATTACTGGGCGTAAAGCGCACGTAGGCGGCTTTGTAAGTAAGAGGTGAAAGCCCAGAGCTCAACTCTGGAATTGCCTTTTAGACTGCATCGCTTGAATCATGGAGAGGTCAGTGGAATTCCGAGTGTAGAGGTGAAATTCGTAGATATTCGGAAGAACACCAGTGGCGAAGGCGGCTGACTGGACATGTATTGACGCTGAGGTGCGAAAGCGTGGGGAGCAA…	PRJEB44136	SAMEA8653726	ERX9274241	ERR9724969	Sph-ATUE_S206H133_draftAssembly_v2	GCA_942646215	PRJEB44136	ERS6338279	CALORX020000001-CALORX020000084	46.9413	C:94.6%[S:94.1%,D:0.5%],F:0.9%,M:4.5%,n:221	-	-	-	-	-	-
S207H113	This_Study	Sph-ATUE_S207H113	1869227	Sphingomonas	Sphingomonas	Sph-ATUE_S207H113	-	-	Sphingomonas	A.thaliana	N143	2016	isolate	H113	Sph-ATUE_S207H113_R1.fastq.gz	Sph-ATUE_S207H113_R2.fastq.gz		This Study	YES	-	-	-	-	TGGGGAATATTGGACAATGGGCGAAAGCCTGATCCAGCAATGCCGCGTGAGTGATGAAGGCCTTAGGGTTGTAAAGCTCTTTTACCCGGGATGATAATGACAGTACCGGGAGAATAAGCTCCGGCTAACTCCGTGCCAGCAGCCGCGGTAATACGGAGGGAGCTAGCGTTGTTCGGAATTACTGGGCGTAAAGCGCACGTAGGCGGCTTTGTAAGTTAGAGGTGAAAGCCTGGAGCTCAACTCCAGAATTGCCTTTAAGACTGCATCGCTTGAATCCAGGAGAGGTGAGTGGAATTCCGAGTGTAGAGGTGAAATTCGTAGATATTCGGAAGAACACCAGTGGCGAAGGCGGCTCACTGGACTGGTATTGACGCTGAGGTGCGAAAGCGTGGGGAGCAA…	PRJEB44136	SAMEA8653472	ERX9274242	ERR9724970	Sph-ATUE_S207H113_draftAssembly_v2	GCA_942646855	PRJEB44136	ERS6338025	CALOTX020000001-CALOTX020000088	44.7873	C:94.1%[S:94.1%,D:0.0%],F:1.8%,M:4.1%,n:221	-	-	-	-	-	-
S207H133	This_Study	Sph-ATUE_S207H133	1869227	Sphingomonas	Sphingomonas	Sph-ATUE_S207H133	-	-	Sphingomonas	A.thaliana	Og16	20180420	isolate	H133	Sph-ATUE_S207H133_R1.fastq.gz	Sph-ATUE_S207H133_R2.fastq.gz		This Study	YES	-	-	-	-	TGGGGAATATTGGACAATGGGCGCAAGCCTGATCCAGCAATGCCGCGTGAGTGATGAAGGCCTTAGGGTTGTAAAGCTCTTTTACCCGTGATGATAATGACAGTAGCGGGAGAATAAGCCCCGGCTAACTCCGTGCCAGCAGCCGCGGTAATACGGAGGGGGCTAGCGTTGTTCGGAATTACTGGGCGTAAAGCGTACGTAGGCGGCTTTGTAAGTTAGAGGTGAAAGCCTGGAGCTCAACTCCAGAACTGCCTTTAAGACTGCATCGCTTGAATCCAGGAGAGGTGAGTGGAATTCCGAGTGTAGAGGTGAAATTCGTAGATATTCGGAAGAACACCAGTGGCGAAGGCGGCTCACTGGACTGGTATTGACGCTGAGGTACGAAAGCGTGGGGAGCAA…	PRJEB44136	SAMEA8653727	ERX9274243	ERR9724971	Sph-ATUE_S207H133_draftAssembly_v2	GCA_942646265	PRJEB44136	ERS6338280	CALOSB020000001-CALOSB020000173	61.9939	C:93.7%[S:93.7%,D:0.0%],F:1.4%,M:4.9%,n:221	-	-	-	-	-	-
S208H113	This_Study	Sph-ATUE_S208H113	1869227	Sphingomonas	Sphingomonas	Sph-ATUE_S208H113	-	-	Sphingomonas	A.thaliana	N143	2016	isolate	H113	Sph-ATUE_S208H113_R1.fastq.gz	Sph-ATUE_S208H113_R2.fastq.gz		This Study	YES	-	-	-	-	TGGGGAATATTGGACAATGGGCGAAAGCCTGATCCAGCAATGCCGCGTGAGTGATGAAGGCCTTAGGGTTGTAAAGCTCTTTTACCCGGGATGATAATGACAGTACCGGGAGAATAAGCTCCGGCTAACTCCGTGCCAGCAGCCGCGGTAATACGGAGGGAGCTAGCGTTATTCGGAATTACTGGGCGTAAAGCGCACGTAGGCGGCTTTGTAAGTAAGAGGTGAAAGCCCAGAGCTCAACTCTGGAATTGCCTTTTAGACTGCATCGCTTGAATCATGGAGAGGTCAGTGGAATTCCGAGTGTAGAGGTGAAATTCGTAGATATTCGGAAGAACACCAGTGGCGAAGGCGGCTGACTGGACATGTATTGACGCTGAGGTGCGAAAGCGTGGGGAGCAA…	PRJEB44136	SAMEA8653473	ERX9274244	ERR9724972	Sph-ATUE_S208H113_draftAssembly_v2	GCA_942646245	PRJEB44136	ERS6338026	CALORW020000001-CALORW020000049	32.5099	C:95.5%[S:95.5%,D:0.0%],F:0.5%,M:4.0%,n:221	-	-	-	-	-	-
S209H113	This_Study	Sph-ATUE_S209H113	1869227	Sphingomonas	Sphingomonas	Sph-ATUE_S209H113	-	-	Sphingomonas	A.thaliana	N139	2016	isolate	H113	Sph-ATUE_S209H113_R1.fastq.gz	Sph-ATUE_S209H113_R2.fastq.gz		This Study	YES	-	-	-	-	TGGGGAATATTGGACAATGGGCGCAAGCCTGATCCAGCAATGCCGCGTGAGTGATGAAGGCCTTAGGGTTGTAAAGCTCTTTTACCCGGGATGATAATGACAGTACCGGGAGAATAAGCCCCGGCTAACTCCGTGCCAGCAGCCGCGGTAATACGGAGGGGGCTAGCGTTGTTCGGAATTACTGGGCGTAAAGCGTACGTAGGCGGCTTTGTAAGTTAGAGGTGAAAGCCTGGAGCTCAACTCCAGAACTGCCTTTAAGACTGCATCGCTTGAATCCAGGAGAGGTGAGTGGAATTCCGAGTGTAGAGGTGAAATTCGTAGATATTCGGAAGAACACCAGTGGCGAAGGCGGCTCACTGGACTGGTATTGACGCTGAGGTACGAAAGCGTGGGGAGCAA…	PRJEB44136	SAMEA8653474	ERX9274245	ERR9724973	Sph-ATUE_S209H113_draftAssembly_v2	GCA_942648675	PRJEB44136	ERS6338027	CALOYG020000001-CALOYG020000211	109.12	C:95.0%[S:95.0%,D:0.0%],F:0.9%,M:4.1%,n:221	-	-	-	-	-	-
S209H133	This_Study	Sph-ATUE_S209H133	1869227	Sphingomonas	Sphingomonas	Sph-ATUE_S209H133	-	-	Sphingomonas	C.hirsuta	Og36	20180420	isolate	H133	Sph-ATUE_S209H133_R1.fastq.gz	Sph-ATUE_S209H133_R2.fastq.gz		This Study	YES	YES	-	-	-	TGGGGAATATTGGACAATGGGCGAAAGCCTGATCCAGCAATGCCGCGTGAGTGATGAAGGCCTTAGGGTTGTAAAGCTCTTTTACCCGGGATGATAATGACAGTACCGGGAGAATAAGCTCCGGCTAACTCCGTGCCAGCAGCCGCGGTAATACGGAGGGAGCTAGCGTTATTCGGAATTACTGGGCGTAAAGCGCACGTAGGCGGCTTTGTAAGTAAGAGGTGAAAGCCCAGAGCTCAACTCTGGAATTGCCTTTTAGACTGCATCGCTTGAATCATGGAGAGGTCAGTGGAATTCCGAGTGTAGAGGTGAAATTCGTAGATATTCGGAAGAACACCAGTGGCGAAGGCGGCTGACTGGACATGTATTGACGCTGAGGTGCGAAAGCGTGGGGAGCAA…	PRJEB44136	SAMEA8653728	ERX9274246	ERR9724974	Sph-ATUE_S209H133_draftAssembly_v2	GCA_942648325	PRJEB44136	ERS6338281	CALOXI020000001-CALOXI020000110	61.9479	C:93.7%[S:93.7%,D:0.0%],F:1.4%,M:4.9%,n:221	-	-	-	-	-	-
S210H113	This_Study	Sph-ATUE_S210H113	1869227	Sphingomonas	Sphingomonas	Sph-ATUE_S210H113	-	-	Sphingomonas	A.thaliana	N139	2016	isolate	H113	Sph-ATUE_S210H113_R1.fastq.gz	Sph-ATUE_S210H113_R2.fastq.gz		This Study	YES	-	-	-	-	TGGGGAATATTGGACAATGGGCGCAAGCCTGATCCAGCAATGCCGCGTGAGTGATGAAGGCCTTAGGGTTGTAAAGCTCTTTTACCCGGGATGATAATGACAGTACCGGGAGAATAAGCCCCGGCTAACTCCGTGCCAGCAGCCGCGGTAATACGGAGGGGGCTAGCGTTGTTCGGAATTACTGGGCGTAAAGCGCACGTAGGCGGCTTTGTAAGTCAGGGGTGAAAGCCTGGAGCTCAACTCCAGAACTGCCTTTGAGACTGCATCGCTTGAATCCGGGAGAGGTAAGTGGAATTCCGAGTGTAGAGGTGAAATTCGTAGATATTCGGAAGAACACCAGTGGCGAAGGCGGCTTACTGGACCGGAATTGACGCTGAGGTGCGAAAGCGTGGGGAGCAA…	PRJEB44136	SAMEA8653475	ERX9274247	ERR9724975	Sph-ATUE_S210H113_draftAssembly_v2	GCA_942648695	PRJEB44136	ERS6338028	CALOYH020000001-CALOYH020000266	60.4381	C:94.1%[S:94.1%,D:0.0%],F:0.9%,M:5.0%,n:221	-	-	-	-	-	-
S210H133	This_Study	Sph-ATUE_S210H133	1869227	Sphingomonas	Sphingomonas	Sph-ATUE_S210H133	-	-	Sphingomonas	T.repens	Og34	20180420	isolate	H133	Sph-ATUE_S210H133_R1.fastq.gz	Sph-ATUE_S210H133_R2.fastq.gz		This Study	YES	YES	-	YES	-	TGGGGAATATTGGACAATGGGCGAAAGCCTGATCCAGCAATGCCGCGTGAGTGATGAAGGCCTTAGGGTTGTAAAGCTCTTTTACCCGGGATGATAATGACAGTACCGGGAGAATAAGCTCCGGCTAACTCCGTGCCAGCAGCCGCGGTAATACGGAGGGAGCTAGCGTTATTCGGAATTACTGGGCGTAAAGCGCACGTAGGCGGCTTTGTAAGTAAGAGGTGAAAGCCCAGAGCTCAACTCTGGAATTGCCTTTTAGACTGCATCGCTTGAATCATGGAGAGGTCAGTGGAATTCCGAGTGTAGAGGTGAAATTCGTAGATATTCGGAAGAACACCAGTGGCGAAGGCGGCTGACTGGACATGTATTGACGCTGAGGTGCGAAAGCGTGGGGAGCAA…	PRJEB44136	SAMEA8653729	ERX9274248	ERR9724976	Sph-ATUE_S210H133_draftAssembly_v2	GCA_942643275	PRJEB44136	ERS6338282	CALOOJ020000001-CALOOJ020000063	56.977	C:95.5%[S:94.6%,D:0.9%],F:1.4%,M:3.1%,n:221	-	-	-	-	-	-
S211H133	This_Study	Sph-ATUE_S211H133	1869227	Sphingomonas	Sphingomonas	Sph-ATUE_S211H133	-	-	Sphingomonas	T.officinale	Og02	20180420	isolate	H133	Sph-ATUE_S211H133_R1.fastq.gz	Sph-ATUE_S211H133_R2.fastq.gz		This Study	YES	YES	-	YES	-	TGGGGAATATTGGACAATGGGCGAAAGCCTGATCCAGCAATGCCGCGTGAGTGATGAAGGCCTTAGGGTTGTAAAGCTCTTTTACCCGGGATGATAATGACAGTACCGGGAGAATAAGCTCCGGCTAACTCCGTGCCAGCAGCCGCGGTAATACGGAGGGAGCTAGCGTTATTCGGAATTACTGGGCGTAAAGCGCACGTAGGCGGCTTTGTAAGTAAGAGGTGAAAGCCCAGAGCTCAACTCTGGAATTGCCTTTTAGACTGCATCGCTTGAATCATGGAGAGGTCAGTGGAATTCCGAGTGTAGAGGTGAAATTCGTAGATATTCGGAAGAACACCAGTGGCGAAGGCGGCTGACTGGACATGTATTGACGCTGAGGTGCGAAAGCGTGGGGAGCAA…	PRJEB44136	SAMEA8653730	ERX9274249	ERR9724977	Sph-ATUE_S211H133_draftAssembly_v2	GCA_942646125	PRJEB44136	ERS6338283	CALORR020000001-CALORR020000068	55.1353	C:95.0%[S:95.0%,D:0.0%],F:1.4%,M:3.6%,n:221	-	-	-	-	-	-
S212H113	This_Study	Sph-ATUE_S212H113	1869227	Sphingomonas	Sphingomonas	Sph-ATUE_S212H113	-	-	Sphingomonas	A.thaliana	N117	2016	isolate	H113	Sph-ATUE_S212H113_R1.fastq.gz	Sph-ATUE_S212H113_R2.fastq.gz		This Study	YES	-	-	YES	-	TGGGGAATATTGGACAATGGGCGAAAGCCTGATCCAGCAATGCCGCGTGAGTGATGAAGGCCTTAGGGTTGTAAAGCTCTTTTACCCGGGATGATAATGACAGTACCGGGAGAATAAGCTCCGGCTAACTCCGTGCCAGCAGCCGCGGTAATACGGAGGGAGCTAGCGTTATTCGGAATTACTGGGCGTAAAGCGCACGTAGGCGGCTTTGTAAGTAAGAGGTGAAAGCCCAGAGCTCAACTCTGGAATTGCCTTTTAGACTGCATCGCTTGAATCATGGAGAGGTCAGTGGAATTCCGAGTGTAGAGGTGAAATTCGTAGATATTCGGAAGAACACCAGTGGCGAAGGCGGCTGACTGGACATGTATTGACGCTGAGGTGCGAAAGCGTGGGGAGCAA…	PRJEB44136	SAMEA8653476	ERX9274250	ERR9724978	Sph-ATUE_S212H113_draftAssembly_v2	GCA_942648785	PRJEB44136	ERS6338029	CALOYN020000001-CALOYN020000129	72.7938	C:95.5%[S:95.5%,D:0.0%],F:0.5%,M:4.0%,n:221	-	-	-	-	-	-
S212H133	This_Study	Sph-ATUE_S212H133	1869227	Sphingomonas	Sphingomonas	Sph-ATUE_S212H133	-	-	Sphingomonas	A.thaliana	Og20	20180420	isolate	H133	Sph-ATUE_S212H133_R1.fastq.gz	Sph-ATUE_S212H133_R2.fastq.gz		This Study	YES	-	-	-	-	TGGGGAATATTGGACAATGGGCGAAAGCCTGATCCAGCAATGCCGCGTGAGTGATGAAGGCCTTAGGGTTGTAAAGCTCTTTTACCCGGGATGATAATGACAGTACCGGGAGAATAAGCTCCGGCTAACTCCGTGCCAGCAGCCGCGGTAATACGGAGGGAGCTAGCGTTGTTCGGAATTACTGGGCGTAAAGCGCACGTAGGCGGCTTTGTAAGTTAGAGGTGAAAGCCTGGAGCTCAACTCCAGAATTGCCTTTAAGACTGCATCGCTTGAATCCAGGAGAGGTGAGTGGAATTCCGAGTGTAGAGGTGAAATTCGTAGATATTCGGAAGAACACCAGTGGCGAAGGCGGCTCACTGGACTGGTATTGACGCTGAGGTGCGAAAGCGTGGGGAGCAA…	PRJEB44136	SAMEA8653731	ERX9274251	ERR9724979	Sph-ATUE_S212H133_draftAssembly_v2	GCA_942648775	PRJEB44136	ERS6338284	CALOYM020000001-CALOYM020000145	60.3362	C:91.4%[S:91.4%,D:0.0%],F:3.6%,M:5.0%,n:221	-	-	-	-	-	-
S213H133	This_Study	Sph-ATUE_S213H133	1869227	Sphingomonas	Sphingomonas	Sph-ATUE_S213H133	-	-	Sphingomonas	T.officinale	Og02	20180420	isolate	H133	Sph-ATUE_S213H133_R1.fastq.gz	Sph-ATUE_S213H133_R2.fastq.gz		This Study	YES	-	-	YES	-	TGGGGAATATTGGACAATGGGCGCAAGCCTGATCCAGCAATGCCGCGTGAGTGATGAAGGCCTTAGGGTTGTAAAGCTCTTTTACCCGGGATGATAATGACAGTACCGGGAGAATAAGCTCCGGCTAACTCCGTGCCAGCAGCCGCGGTAATACGGAGGGAGCTAGCGTTGTTCGGAATTACTGGGCGTAAAGCGCACGTAGGCGGCTTTGTAAGTTAGAGGTGAAAGCCTGGAGCTCAACTCCAGAATTGCCTTTGATACTGCATGGCTTGAATCCAGGAGAGGTGAGTGGAATTCCGAGTGTAGAGGTGAAATTCGTAGATATTCGGAAGAACACCAGTGGCGAAGGCGGCTCACTGGACTGGTATTGACGCTGAGGTGCGAAAGCGTGGGGAGCAA…	PRJEB44136	SAMEA8653732	ERX9274254	ERR9724982	Sph-ATUE_S213H133_draftAssembly_v2	GCA_942647595	PRJEB44136	ERS6338285	CALOVO020000001-CALOVO020000313	64.4893	C:89.6%[S:89.6%,D:0.0%],F:4.1%,M:6.3%,n:221	-	-	-	-	-	-
S214H133	This_Study	Sph-ATUE_S214H133	1869227	Sphingomonas	Sphingomonas	Sph-ATUE_S214H133	-	-	Sphingomonas	A.thaliana	Og15	20180420	isolate	H133	Sph-ATUE_S214H133_R1.fastq.gz	Sph-ATUE_S214H133_R2.fastq.gz		This Study	YES	YES	-	YES	-	TGGGGAATATTGGACAATGGGCGAAAGCCTGATCCAGCAATGCCGCGTGAGTGATGAAGGCCTTAGGGTTGTAAAGCTCTTTTACCCGGGATGATAATGACAGTACCGGGAGAATAAGCTCCGGCTAACTCCGTGCCAGCAGCCGCGGTAATACGGAGGGAGCTAGCGTTATTCGGAATTACTGGGCGTAAAGCGCACGTAGGCGGCTTTGTAAGTAAGAGGTGAAAGCCCAGAGCTCAACTCTGGAATTGCCTTTTAGACTGCATCGCTTGAATCATGGAGAGGTCAGTGGAATTCCGAGTGTAGAGGTGAAATTCGTAGATATTCGGAAGAACACCAGTGGCGAAGGCGGCTGACTGGACATGTATTGACGCTGAGGTGCGAAAGCGTGGGGAGCAA…	PRJEB44136	SAMEA8653733	ERX9274255	ERR9724983	Sph-ATUE_S214H133_draftAssembly_v2	GCA_942642955	PRJEB44136	ERS6338286	CALONT020000001-CALONT020000063	50.7009	C:95.1%[S:94.6%,D:0.5%],F:0.9%,M:4.0%,n:221	-	-	-	-	-	-
S215H113	This_Study	Sph-ATUE_S215H113	1869227	Sphingomonas	Sphingomonas	Sph-ATUE_S215H113	-	-	Sphingomonas	A.thaliana	N117	2016	isolate	H113	Sph-ATUE_S215H113_R1.fastq.gz	Sph-ATUE_S215H113_R2.fastq.gz		This Study	YES	-	-	-	-	TGGGGAATATTGGACAATGGGCGAAAGCCTGATCCAGCAATGCCGCGTGAGTGATGAAGGCCTTAGGGTTGTAAAGCTCTTTTACCCGGGATGATAATGACAGTACCGGGAGAATAAGCTCCGGCTAACTCCGTGCCAGCAGCCGCGGTAATACGGAGGGAGCTAGCGTTATTCGGAATTACTGGGCGTAAAGCGCACGTAGGCGGCTTTGTAAGTAAGAGGTGAAAGCCCAGAGCTCAACTCTGGAATTGCCTTTTAGACTGCATCGCTTGAATCATGGAGAGGTCAGTGGAATTCCGAGTGTAGAGGTGAAATTCGTAGATATTCGGAAGAACACCAGTGGCGAAGGCGGCTGACTGGACATGTATTGACGCTGAGGTGCGAAAGCGTGGGGAGCAA…	PRJEB44136	SAMEA8653478	ERX9274256	ERR9724984	Sph-ATUE_S215H113_draftAssembly_v2	GCA_942644245	PRJEB44136	ERS6338031	CALOPZ020000001-CALOPZ020000138	57.2261	C:95.5%[S:95.5%,D:0.0%],F:0.5%,M:4.0%,n:221	-	-	-	-	-	-
S215H133	This_Study	Sph-ATUE_S215H133	1869227	Sphingomonas	Sphingomonas	Sph-ATUE_S215H133	-	-	Sphingomonas	C.hirsuta	Og37	20180420	isolate	H133	Sph-ATUE_S215H133_R1.fastq.gz	Sph-ATUE_S215H133_R2.fastq.gz		This Study	YES	YES	-	YES	-	TGGGGAATATTGGACAATGGGCGAAAGCCTGATCCAGCAATGCCGCGTGAGTGATGAAGGCCTTAGGGTTGTAAAGCTCTTTTACCCGGGATGATAATGACAGTACCGGGAGAATAAGCTCCGGCTAACTCCGTGCCAGCAGCCGCGGTAATACGGAGGGAGCTAGCGTTATTCGGAATTACTGGGCGTAAAGCGCACGTAGGCGGCTTTGTAAGTAAGAGGTGAAAGCCCAGAGCTCAACTCTGGAATTGCCTTTTAGACTGCATCGCTTGAATCATGGAGAGGTCAGTGGAATTCCGAGTGTAGAGGTGAAATTCGTAGATATTCGGAAGAACACCAGTGGCGAAGGCGGCTGACTGGACATGTATTGACGCTGAGGTGCGAAAGCGTGGGGAGCAA…	PRJEB44136	SAMEA8653734	ERX9274257	ERR9724985	Sph-ATUE_S215H133_draftAssembly_v2	GCA_942647355	PRJEB44136	ERS6338287	CALOVB020000001-CALOVB020000049	59.9491	C:95.1%[S:94.6%,D:0.5%],F:1.4%,M:3.5%,n:221	-	-	-	-	-	-
S217H113	This_Study	Sph-ATUE_S217H113	1869227	Sphingomonas	Sphingomonas	Sph-ATUE_S217H113	-	-	Sphingomonas	A.thaliana	N117	2016	isolate	H113	Sph-ATUE_S217H113_R1.fastq.gz	Sph-ATUE_S217H113_R2.fastq.gz		This Study	YES	-	-	YES	-	TGGGGAATATTGGACAATGGGCGAAAGCCTGATCCAGCAATGCCGCGTGAGTGATGAAGGCCTTAGGGTTGTAAAGCTCTTTTACCCGGGATGATAATGACAGTACCGGGAGAATAAGCTCCGGCTAACTCCGTGCCAGCAGCCGCGGTAATACGGAGGGAGCTAGCGTTGTTCGGAATTACTGGGCGTAAAGCGCACGTAGGCGGCTTTGTAAGTTAGAGGTGAAAGCCTGGAGCTCAACTCCAGAATTGCCTTTAAGACTGCATCGCTTGAATCCAGGAGAGGTGAGTGGAATTCCGAGTGTAGAGGTGAAATTCGTAGATATTCGGAAGAACACCAGTGGCGAAGGCGGCTCACTGGACTGGTATTGACGCTGAGGTGCGAAAGCGTGGGGAGCAA…	PRJEB44136	SAMEA8653480	ERX9274259	ERR9724987	Sph-ATUE_S217H113_draftAssembly_v2	GCA_942644295	PRJEB44136	ERS6338033	CALOQD020000001-CALOQD020000157	49.8422	C:94.1%[S:94.1%,D:0.0%],F:1.4%,M:4.5%,n:221	-	-	-	-	-	-
S217H133	This_Study	Sph-ATUE_S217H133	1869227	Sphingomonas	Sphingomonas	Sph-ATUE_S217H133	-	-	Sphingomonas	T.officinale	Og01	20180420	isolate	H133	Sph-ATUE_S217H133_R1.fastq.gz	Sph-ATUE_S217H133_R2.fastq.gz		This Study	YES	-	-	YES	-	TGGGGAATATTGGACAATGGGCGCAAGCCTGATCCAGCAATGCCGCGTGAGTGATGAAGGCCTTAGGGTTGTAAAGCTCTTTTACCCGTGATGATAATGACAGTAGCGGGAGAATAAGCCCCGGCTAACTCCGTGCCAGCAGCCGCGGTAATACGGAGGGGGCTAGCGTTGTTCGGAATTACTGGGCGTAAAGCGTACGTAGGCGGCTTTGTAAGTTAGAGGTGAAAGCCTGGAGCTCAACTCCAGAACTGCCTTTAAGACTGCATCGCTTGAATCCAGGAGAGGTGAGTGGAATTCCGAGTGTAGAGGTGAAATTCGTAGATATTCGGAAGAACACCAGTGGCGAAGGCGGCTCACTGGACTGGTATTGACGCTGAGGTACGAAAGCGTGGGGAGCAA…	PRJEB44136	SAMEA8653735	ERX9274260	ERR9724988	Sph-ATUE_S217H133_draftAssembly_v2	GCA_942644275	PRJEB44136	ERS6338288	CALOQE020000001-CALOQE020000360	77.1197	C:89.6%[S:89.6%,D:0.0%],F:3.6%,M:6.8%,n:221	-	-	-	-	-	-
S218H113	This_Study	Sph-ATUE_S218H113	1869227	Sphingomonas	Sphingomonas	Sph-ATUE_S218H113	-	-	Sphingomonas	A.thaliana	N117	2016	isolate	H113	Sph-ATUE_S218H113_R1.fastq.gz	Sph-ATUE_S218H113_R2.fastq.gz		This Study	YES	-	-	YES	-	TGGGGAATATTGGACAATGGGCGAAAGCCTGATCCAGCAATGCCGCGTGAGTGATGAAGGCCTTAGGGTTGTAAAGCTCTTTTACCCGGGATGATAATGACAGTACCGGGAGAATAAGCTCCGGCTAACTCCGTGCCAGCAGCCGCGGTAATACGGAGGGAGCTAGCGTTATTCGGAATTACTGGGCGTAAAGCGCACGTAGGCGGCTTTGTAAGTAAGAGGTGAAAGCCCAGAGCTCAACTCTGGAATTGCCTTTTAGACTGCATCGCTTGAATCATGGAGAGGTCAGTGGAATTCCGAGTGTAGAGGTGAAATTCGTAGATATTCGGAAGAACACCAGTGGCGAAGGCGGCTGACTGGACATGTATTGACGCTGAGGTGCGAAAGCGTGGGGAGCAA…	PRJEB44136	SAMEA8653481	ERX9274262	ERR9724990	Sph-ATUE_S218H113_draftAssembly_v2	GCA_942644315	PRJEB44136	ERS6338034	CALOQB020000001-CALOQB020000116	63.5519	C:95.1%[S:94.6%,D:0.5%],F:0.9%,M:4.0%,n:221	-	-	-	-	-	-
S218H133	This_Study	Sph-ATUE_S218H133	1869227	Sphingomonas	Sphingomonas	Sph-ATUE_S218H133	-	-	Sphingomonas	A.thaliana	Og20	20180420	isolate	H133	Sph-ATUE_S218H133_R1.fastq.gz	Sph-ATUE_S218H133_R2.fastq.gz		This Study	YES	YES	-	YES	-	TGGGGAATATTGGACAATGGGCGAAAGCCTGATCCAGCAATGCCGCGTGAGTGATGAAGGCCTTAGGGTTGTAAAGCTCTTTTACCCGGGATGATAATGACAGTACCGGGAGAATAAGCTCCGGCTAACTCCGTGCCAGCAGCCGCGGTAATACGGAGGGAGCTAGCGTTATTCGGAATTACTGGGCGTAAAGCGCACGTAGGCGGCTTTGTAAGTAAGAGGTGAAAGCCCAGAGCTCAACTCTGGAATTGCCTTTTAGACTGCATCGCTTGAATCATGGAGAGGTCAGTGGAATTCCGAGTGTAGAGGTGAAATTCGTAGATATTCGGAAGAACACCAGTGGCGAAGGCGGCTGACTGGACATGTATTGACGCTGAGGTGCGAAAGCGTGGGGAGCAA…	PRJEB44136	SAMEA8653736	ERX9274263	ERR9724991	Sph-ATUE_S218H133_draftAssembly_v2	GCA_942647375	PRJEB44136	ERS6338289	CALOVA020000001-CALOVA020000056	48.6867	C:95.0%[S:95.0%,D:0.0%],F:0.5%,M:4.5%,n:221	-	-	-	-	-	-
S219H113	This_Study	Sph-ATUE_S219H113	1869227	Sphingomonas	Sphingomonas	Sph-ATUE_S219H113	-	-	Sphingomonas	A.thaliana	N117	2016	isolate	H113	Sph-ATUE_S219H113_R1.fastq.gz	Sph-ATUE_S219H113_R2.fastq.gz		This Study	YES	-	-	-	-	TGGGGAATATTGGACAATGGGCGAAAGCCTGATCCAGCAATGCCGCGTGAGTGATGAAGGCCTTAGGGTTGTAAAGCTCTTTTACCCGGGATGATAATGACAGTACCGGGAGAATAAGCTCCGGCTAACTCCGTGCCAGCAGCCGCGGTAATACGGAGGGAGCTAGCGTTATTCGGAATTACTGGGCGTAAAGCGCACGTAGGCGGCTTTGTAAGTAAGAGGTGAAAGCCCAGAGCTCAACTCTGGAATTGCCTTTTAGACTGCATCGCTTGAATCATGGAGAGGTCAGTGGAATTCCGAGTGTAGAGGTGAAATTCGTAGATATTCGGAAGAACACCAGTGGCGAAGGCGGCTGACTGGACATGTATTGACGCTGAGGTGCGAAAGCGTGGGGAGCAA…	PRJEB44136	SAMEA8653482	ERX9274264	ERR9724992	Sph-ATUE_S219H113_draftAssembly_v2	GCA_942646815	PRJEB44136	ERS6338035	CALOTW020000001-CALOTW020000076	84.3033	C:95.0%[S:95.0%,D:0.0%],F:0.9%,M:4.1%,n:221	-	-	-	-	-	-
S219H133	This_Study	Sph-ATUE_S219H133	1869227	Sphingomonas	Sphingomonas	Sph-ATUE_S219H133	-	-	Sphingomonas	A.thaliana	Og15	20180420	isolate	H133	Sph-ATUE_S219H133_R1.fastq.gz	Sph-ATUE_S219H133_R2.fastq.gz		This Study	YES	-	-	-	-	TGGGGAATATTGGACAATGGGCGCAAGCCTGATCCAGCAATGCCGCGTGAGTGATGAAGGCCTTAGGGTTGTAAAGCTCTTTTACCCGGGATGATAATGACAGTACCGGGAGAATAAGCCCCGGCTAACTCCGTGCCAGCAGCCGCGGTAATACGGAGGGGGCTAGCGTTGTTCGGAATTACTGGGCGTAAAGCGCACGTAGGCGGCTTTGTAAGTCAGGGGTGAAAGCCTGGAGCTCAACTCCAGAACTGCCTTTGAGACTGCATCGCTTGAATCCGGGAGAGGTAAGTGGAATTCCGAGTGTAGAGGTGAAATTCGTAGATATTCGGAAGAACACCAGTGGCGAAGGCGGCTTACTGGACCGGAATTGACGCTGAGGTGCGAAAGCGTGGGGAGCAA…	PRJEB44136	SAMEA8653737	ERX9274265	ERR9724993	Sph-ATUE_S219H133_draftAssembly_v2	GCA_942643765	PRJEB44136	ERS6338290	CALOPH020000001-CALOPH020000288	74.0199	C:91.9%[S:91.9%,D:0.0%],F:1.8%,M:6.3%,n:221	-	-	-	-	-	-
S21H113	This_Study	Sph-ATUE_S21H113	1869227	Sphingomonas	Sphingomonas	Sph-ATUE_S21H113	-	-	Sphingomonas	A.thaliana	N109	2016	isolate	H113	Sph-ATUE_S21H113_R1.fastq.gz	Sph-ATUE_S21H113_R2.fastq.gz		This Study	YES	-	-	YES	-	TGGGGAATATTGGACAATGGGCGAAAGCCTGATCCAGCAATGCCGCGTGAGTGATGAAGGCCTTAGGGTTGTAAAGCTCTTTTACCCGGGATGATAATGACAGTACCGGGAGAATAAGCTCCGGCTAACTCCGTGCCAGCAGCCGCGGTAATACGGAGGGAGCTAGCGTTATTCGGAATTACTGGGCGTAAAGCGCACGTAGGCGGCTTTGTAAGTAAGAGGTGAAAGCCCAGAGCTCAACTCTGGAATTGCCTTTTAGACTGCATCGCTTGAATCATGGAGAGGTCAGTGGAATTCCGAGTGTAGAGGTGAAATTCGTAGATATTCGGAAGAACACCAGTGGCGAAGGCGGCTGACTGGACATGTATTGACGCTGAGGTGCGAAAGCGTGGGGAGCAA…	PRJEB44136	SAMEA8653483	ERX9274266	ERR9724994	Sph-ATUE_S21H113_draftAssembly_v2	GCA_942646845	PRJEB44136	ERS6338036	CALOTZ020000001-CALOTZ020003131	27.8268	C:93.7%[S:93.2%,D:0.5%],F:1.8%,M:4.5%,n:221	-	-	-	-	-	-
S220H113	This_Study	Sph-ATUE_S220H113	1869227	Sphingomonas	Sphingomonas	Sph-ATUE_S220H113	-	-	Sphingomonas	A.thaliana	N115	2016	isolate	H113	Sph-ATUE_S220H113_R1.fastq.gz	Sph-ATUE_S220H113_R2.fastq.gz		This Study	YES	-	-	YES	-	TGGGGAATATTGGACAATGGGCGAAAGCCTGATCCAGCAATGCCGCGTGAGTGATGAAGGCCTTAGGGTTGTAAAGCTCTTTTACCCGGGATGATAATGACAGTACCGGGAGAATAAGCTCCGGCTAACTCCGTGCCAGCAGCCGCGGTAATACGGAGGGAGCTAGCGTTATTCGGAATTACTGGGCGTAAAGCGCACGTAGGCGGCTTTGTAAGTAAGAGGTGAAAGCCCAGAGCTCAACTCTGGAATTGCCTTTTAGACTGCATCGCTTGAATCATGGAGAGGTCAGTGGAATTCCGAGTGTAGAGGTGAAATTCGTAGATATTCGGAAGAACACCAGTGGCGAAGGCGGCTGACTGGACATGTATTGACGCTGAGGTGCGAAAGCGTGGGGAGCAA…	PRJEB44136	SAMEA8653484	ERX9274267	ERR9724995	Sph-ATUE_S220H113_draftAssembly_v2	GCA_942643675	PRJEB44136	ERS6338037	CALOOZ020000001-CALOOZ020000085	76.7429	C:95.9%[S:95.9%,D:0.0%],F:0.5%,M:3.6%,n:221	-	-	-	-	-	-
S220H133	This_Study	Sph-ATUE_S220H133	1869227	Sphingomonas	Sphingomonas	Sph-ATUE_S220H133	-	-	Sphingomonas	T.repens	Og30	20180420	isolate	H133	Sph-ATUE_S220H133_R1.fastq.gz	Sph-ATUE_S220H133_R2.fastq.gz		This Study	YES	YES	-	YES	-	TGGGGAATATTGGACAATGGGCGAAAGCCTGATCCAGCAATGCCGCGTGAGTGATGAAGGCCTTAGGGTTGTAAAGCTCTTTTACCCGGGATGATAATGACAGTACCGGGAGAATAAGCTCCGGCTAACTCCGTGCCAGCAGCCGCGGTAATACGGAGGGAGCTAGCGTTATTCGGAATTACTGGGCGTAAAGCGCACGTAGGCGGCTTTGTAAGTAAGAGGTGAAAGCCCAGAGCTCAACTCTGGAATTGCCTTTTAGACTGCATCGCTTGAATCATGGAGAGGTCAGTGGAATTCCGAGTGTAGAGGTGAAATTCGTAGATATTCGGAAGAACACCAGTGGCGAAGGCGGCTGACTGGACATGTATTGACGCTGAGGTGCGAAAGCGTGGGGAGCAA…	PRJEB44136	SAMEA8653738	ERX9274268	ERR9724996	Sph-ATUE_S220H133_draftAssembly_v2	GCA_942648965	PRJEB44136	ERS6338291	CALOZB020000001-CALOZB020000077	49.6461	C:95.0%[S:95.0%,D:0.0%],F:1.8%,M:3.2%,n:221	-	-	-	-	-	-
S221H113	This_Study	Sph-ATUE_S221H113	1869227	Sphingomonas	Sphingomonas	Sph-ATUE_S221H113	-	-	Sphingomonas	A.thaliana	N115	2016	isolate	H113	Sph-ATUE_S221H113_R1.fastq.gz	Sph-ATUE_S221H113_R2.fastq.gz		This Study	YES	-	-	-	-	TGGGGAATATTGGACAATGGGCGCAAGCCTGATCCAGCAATGCCGCGTGAGTGATGAAGGCCTTAGGGTTGTAAAGCTCTTTTACCCGTGATGATAATGACAGTAGCGGGAGAATAAGCCCCGGCTAACTCCGTGCCAGCAGCCGCGGTAATACGGAGGGGGCTAGCGTTGTTCGGAATTACTGGGCGTAAAGCGTACGTAGGCGGCTTTGTAAGTTAGAGGTGAAAGCCTGGAGCTCAACTCCAGAACTGCCTTTAAGACTGCATCGCTTGAATCCAGGAGAGGTGAGTGGAATTCCGAGTGTAGAGGTGAAATTCGTAGATATTCGGAAGAACACCAGTGGCGAAGGCGGCTCACTGGACTGGTATTGACGCTGAGGTACGAAAGCGTGGGGAGCAA…	PRJEB44136	SAMEA8653485	ERX9274269	ERR9724997	Sph-ATUE_S221H113_draftAssembly_v2	GCA_942643785	PRJEB44136	ERS6338038	CALOPF020000001-CALOPF020000167	41.9927	C:95.0%[S:95.0%,D:0.0%],F:0.9%,M:4.1%,n:221	-	-	-	-	-	-
S221H133	This_Study	Sph-ATUE_S221H133	1869227	Sphingomonas	Sphingomonas	Sph-ATUE_S221H133	-	-	Sphingomonas	T.repens	Og30	20180420	isolate	H133	Sph-ATUE_S221H133_R1.fastq.gz	Sph-ATUE_S221H133_R2.fastq.gz		This Study	YES	-	-	YES	-	TGGGGAATATTGGACAATGGGCGCAAGCCTGATCCAGCAATGCCGCGTGAGTGATGAAGGCCTTAGGGTTGTAAAGCTCTTTTACCCGGGATGATAATGACAGTACCGGGAGAATAAGCTCCGGCTAACTCCGTGCCAGCAGCCGCGGTAATACGGAGGGAGCTAGCGTTGTTCGGAATTACTGGGCGTAAAGCGCACGTAGGCGGCTTTGTAAGTTAGAGGTGAAAGCCTGGAGCTCAACTCCAGAATTGCCTTTAAGACTGCATCGCTTGAATCCAGGAGAGGTGAGTGGAATTCCGAGTGTAGAGGTGAAATTCGTAGATATTCGGAAGAACACCAGTGGCGAAGGCGGCTCACTGGACTGGTATTGACGCTGAGGTGCGAAAGCGTGGGGAGCAA…	PRJEB44136	SAMEA8653739	ERX9274270	ERR9724998	Sph-ATUE_S221H133_draftAssembly_v2	GCA_942647425	PRJEB44136	ERS6338292	CALOVF020000001-CALOVF020000484	82.7693	C:86.4%[S:86.4%,D:0.0%],F:4.1%,M:9.5%,n:221	-	-	-	-	-	-
S222H113	This_Study	Sph-ATUE_S222H113	1869227	Sphingomonas	Sphingomonas	Sph-ATUE_S222H113	-	-	Sphingomonas	A.thaliana	N115	2016	isolate	H113	Sph-ATUE_S222H113_R1.fastq.gz	Sph-ATUE_S222H113_R2.fastq.gz		This Study	YES	-	-	-	-	TGGGGAATATTGGACAATGGGCGAAAGCCTGATCCAGCAATGCCGCGTGAGTGATGAAGGCCTTAGGGTTGTAAAGCTCTTTTACCCGGGATGATAATGACAGTACCGGGAGAATAAGCTCCGGCTAACTCCGTGCCAGCAGCCGCGGTAATACGGAGGGAGCTAGCGTTATTCGGAATTACTGGGCGTAAAGCGCACGTAGGCGGCTTTGTAAGTAAGAGGTGAAAGCCCAGAGCTCAACTCTGGAATTGCCTTTTAGACTGCATCGCTTGAATCATGGAGAGGTCAGTGGAATTCCGAGTGTAGAGGTGAAATTCGTAGATATTCGGAAGAACACCAGTGGCGAAGGCGGCTGACTGGACATGTATTGACGCTGAGGTGCGAAAGCGTGGGGAGCAA…	PRJEB44136	SAMEA8653486	ERX9274271	ERR9724999	Sph-ATUE_S222H113_draftAssembly_v2	GCA_942647435	PRJEB44136	ERS6338039	CALOVD020000001-CALOVD020000091	53.5186	C:96.0%[S:95.5%,D:0.5%],F:0.5%,M:3.5%,n:221	-	-	-	-	-	-
S222H133	This_Study	Sph-ATUE_S222H133	1869227	Sphingomonas	Sphingomonas	Sph-ATUE_S222H133	-	-	Sphingomonas	A.thaliana	Og15	20180420	isolate	H133	Sph-ATUE_S222H133_R1.fastq.gz	Sph-ATUE_S222H133_R2.fastq.gz		This Study	YES	YES	-	-	-	TGGGGAATATTGGACAATGGGCGAAAGCCTGATCCAGCAATGCCGCGTGAGTGATGAAGGCCTTAGGGTTGTAAAGCTCTTTTACCCGGGATGATAATGACAGTACCGGGAGAATAAGCTCCGGCTAACTCCGTGCCAGCAGCCGCGGTAATACGGAGGGAGCTAGCGTTATTCGGAATTACTGGGCGTAAAGCGCACGTAGGCGGCTTTGTAAGTAAGAGGTGAAAGCCCAGAGCTCAACTCTGGAATTGCCTTTTAGACTGCATCGCTTGAATCATGGAGAGGTCAGTGGAATTCCGAGTGTAGAGGTGAAATTCGTAGATATTCGGAAGAACACCAGTGGCGAAGGCGGCTGACTGGACATGTATTGACGCTGAGGTGCGAAAGCGTGGGGAGCAA…	PRJEB44136	SAMEA8653740	ERX9274272	ERR9725000	Sph-ATUE_S222H133_draftAssembly_v2	GCA_942648755	PRJEB44136	ERS6338293	CALOYL020000001-CALOYL020000072	63.565	C:95.0%[S:95.0%,D:0.0%],F:0.5%,M:4.5%,n:221	-	-	-	-	-	-
S223H113	This_Study	Sph-ATUE_S223H113	1869227	Sphingomonas	Sphingomonas	Sph-ATUE_S223H113	-	-	Sphingomonas	A.thaliana	N115	2016	isolate	H113	Sph-ATUE_S223H113_R1.fastq.gz	Sph-ATUE_S223H113_R2.fastq.gz		This Study	YES	-	-	YES	-	TGGGGAATATTGGACAATGGGCGAAAGCCTGATCCAGCAATGCCGCGTGAGTGATGAAGGCCTTAGGGTTGTAAAGCTCTTTTACCCGGGATGATAATGACAGTACCGGGAGAATAAGCTCCGGCTAACTCCGTGCCAGCAGCCGCGGTAATACGGAGGGAGCTAGCGTTATTCGGAATTACTGGGCGTAAAGCGCACGTAGGCGGCTTTGTAAGTAAGAGGTGAAAGCCCAGAGCTCAACTCTGGAATTGCCTTTTAGACTGCATCGCTTGAATCATGGAGAGGTCAGTGGAATTCCGAGTGTAGAGGTGAAATTCGTAGATATTCGGAAGAACACCAGTGGCGAAGGCGGCTGACTGGACATGTATTGACGCTGAGGTGCGAAAGCGTGGGGAGCAA…	PRJEB44136	SAMEA8653487	ERX9274273	ERR9725001	Sph-ATUE_S223H113_draftAssembly_v2	GCA_942648265	PRJEB44136	ERS6338040	CALOXC020000001-CALOXC020000097	59.8536	C:94.6%[S:94.1%,D:0.5%],F:0.9%,M:4.5%,n:221	-	-	-	-	-	-
S223H133	This_Study	Sph-ATUE_S223H133	1869227	Sphingomonas	Sphingomonas	Sph-ATUE_S223H133	-	-	Sphingomonas	T.officinale	Og01	20180420	isolate	H133	Sph-ATUE_S223H133_R1.fastq.gz	Sph-ATUE_S223H133_R2.fastq.gz		This Study	YES	YES	-	-	-	TGGGGAATATTGGACAATGGGCGAAAGCCTGATCCAGCAATGCCGCGTGAGTGATGAAGGCCTTAGGGTTGTAAAGCTCTTTTACCCGGGATGATAATGACAGTACCGGGAGAATAAGCTCCGGCTAACTCCGTGCCAGCAGCCGCGGTAATACGGAGGGAGCTAGCGTTATTCGGAATTACTGGGCGTAAAGCGCACGTAGGCGGCTTTGTAAGTAAGAGGTGAAAGCCCAGAGCTCAACTCTGGAATTGCCTTTTAGACTGCATCGCTTGAATCATGGAGAGGTCAGTGGAATTCCGAGTGTAGAGGTGAAATTCGTAGATATTCGGAAGAACACCAGTGGCGAAGGCGGCTGACTGGACATGTATTGACGCTGAGGTGCGAAAGCGTGGGGAGCAA…	PRJEB44136	SAMEA8653741	ERX9274274	ERR9725002	Sph-ATUE_S223H133_draftAssembly_v2	GCA_942648935	PRJEB44136	ERS6338294	CALOYZ020000001-CALOYZ020000054	70.2438	C:95.0%[S:95.0%,D:0.0%],F:0.9%,M:4.1%,n:221	-	-	-	-	-	-
S224H113	This_Study	Sph-ATUE_S224H113	1869227	Sphingomonas	Sphingomonas	Sph-ATUE_S224H113	-	-	Sphingomonas	A.thaliana	N115	2016	isolate	H113	Sph-ATUE_S224H113_R1.fastq.gz	Sph-ATUE_S224H113_R2.fastq.gz		This Study	YES	-	-	YES	-	TGGGGAATATTGGACAATGGGCGCAAGCCTGATCCAGCAATGCCGCGTGAGTGATGAAGGCCTTAGGGTTGTAAAGCTCTTTTACCCGGGATGATAATGACAGTACCGGGAGAATAAGCTCCGGCTAACTCCGTGCCAGCAGCCGCGGTAATACGGAGGGAGCTAGCGTTATTCGGAATTACTGGGCGTAAAGCGCACGTAGGCGGCTTTGTAAGTAAGAGGTGAAAGCCCAGAGCTCAACTCTGGAATTGCCTTTTAGACTGCATCGCTTGAATCATGGAGAGGTCAGTGGAATTCCGAGTGTAGAGGTGAAATTCGTAGATATTCGGAAGAACACCAGTGGCGAAGGCGGCTGACTGGACATGTATTGACGCTGAGGTGCGAAAGCGTGGGGAGCAA…	PRJEB44136	SAMEA8653488	ERX9274275	ERR9725003	Sph-ATUE_S224H113_draftAssembly_v2	GCA_942648765	PRJEB44136	ERS6338041	CALOYO020000001-CALOYO020000200	15.9508	C:93.2%[S:93.2%,D:0.0%],F:1.8%,M:5.0%,n:221	-	-	-	-	-	-
S224H133	This_Study	Sph-ATUE_S224H133	1869227	Sphingomonas	Sphingomonas	Sph-ATUE_S224H133	-	-	Sphingomonas	T.officinale	Og06	20180420	isolate	H133	Sph-ATUE_S224H133_R1.fastq.gz	Sph-ATUE_S224H133_R2.fastq.gz		This Study	YES	-	-	YES	-	TGGGGAATATTGGACAATGGGCGCAAGCCTGATCCAGCAATGCCGCGTGAGTGATGAAGGCCTTAGGGTTGTAAAGCTCTTTTACCCGTGATGATAATGACAGTAGCGGGAGAATAAGCCCCGGCTAACTCCGTGCCAGCAGCCGCGGTAATACGGAGGGGGCTAGCGTTGTTCGGAATTACTGGGCGTAAAGCGTACGTAGGCGGCTTTGTAAGTTAGAGGTGAAAGCCTGGAGCTCAACTCCAGAACTGCCTTTAAGACTGCATCGCTTGAATCCAGGAGAGGTGAGTGGAATTCCGAGTGTAGAGGTGAAATTCGTAGATATTCGGAAGAACACCAGTGGCGAAGGCGGCTCACTGGACTGGTATTGACGCTGAGGTACGAAAGCGTGGGGAGCAA…	PRJEB44136	SAMEA8653742	ERX9274276	ERR9725004	Sph-ATUE_S224H133_draftAssembly_v2	GCA_942648835	PRJEB44136	ERS6338295	CALOYQ020000001-CALOYQ020000547	67.4412	C:89.1%[S:89.1%,D:0.0%],F:3.2%,M:7.7%,n:221	-	-	-	-	-	-
S225H113	This_Study	Sph-ATUE_S225H113	1869227	Sphingomonas	Sphingomonas	Sph-ATUE_S225H113	-	-	Sphingomonas	A.thaliana	N115	2016	isolate	H113	Sph-ATUE_S225H113_R1.fastq.gz	Sph-ATUE_S225H113_R2.fastq.gz		This Study	YES	-	-	-	-	TGGGGAATATTGGACAATGGGCGAAAGCCTGATCCAGCAATGCCGCGTGAGTGATGAAGGCCTTAGGGTTGTAAAGCTCTTTTACCCGGGATGATAATGACAGTACCGGGAGAATAAGCTCCGGCTAACTCCGTGCCAGCAGCCGCGGTAATACGGAGGGAGCTAGCGTTATTCGGAATTACTGGGCGTAAAGCGCACGTAGGCGGCTTTGTAAGTAAGAGGTGAAAGCCCAGAGCTCAACTCTGGAATTGCCTTTTAGACTGCATCGCTTGAATCATGGAGAGGTCAGTGGAATTCCGAGTGTAGAGGTGAAATTCGTAGATATTCGGAAGAACACCAGTGGCGAAGGCGGCTGACTGGACATGTATTGACGCTGAGGTGCGAAAGCGTGGGGAGCAA…	PRJEB44136	SAMEA8653489	ERX9274277	ERR9725005	Sph-ATUE_S225H113_draftAssembly_v2	GCA_942648805	PRJEB44136	ERS6338042	CALOYP020000001-CALOYP020000106	78.5999	C:95.0%[S:95.0%,D:0.0%],F:0.5%,M:4.5%,n:221	-	-	-	-	-	-
S225H133	This_Study	Sph-ATUE_S225H133	1869227	Sphingomonas	Sphingomonas	Sph-ATUE_S225H133	-	-	Sphingomonas	A.thaliana	Og15	20180420	isolate	H133	Sph-ATUE_S225H133_R1.fastq.gz	Sph-ATUE_S225H133_R2.fastq.gz		This Study	YES	-	-	YES	-	TGGGGAATATTGGACAATGGGCGAAAGCCTGATCCAGCAATGCCGCGTGAGTGATGAAGGCCTTAGGGTTGTAAAGCTCTTTTACCCGGGATGATAATGACAGTACCGGGAGAATAAGCTCCGGCTAACTCCGTGCCAGCAGCCGCGGTAATACGGAGGGAGCTAGCGTTGTTCGGAATTACTGGGCGTAAAGCGCGCGTAGGCGGTTTTTTAAGTCAGAGGTGAAAGCCCAGTGCTCAACACTGGAACTGCCTTTGAAACTGGAAAACTTGAATCTTGGAGAGGTCAGTGGAATTCCGAGTGTAGAGGTGAAATTCGTAGATATTCGGAAGAACACCAGTGGCGAAGGCGACTGACTGGACAAGTATTGACGCTGAGGTGCGAAAGCGTGGGGAGCAA…	PRJEB44136	SAMEA8653743	ERX9274278	ERR9725006	Sph-ATUE_S225H133_draftAssembly_v2	GCA_942647415	PRJEB44136	ERS6338296	CALOVE020000001-CALOVE020000108	58.9936	C:94.2%[S:93.7%,D:0.5%],F:0.9%,M:4.9%,n:221	-	-	-	-	-	-
S226H113	This_Study	Sph-ATUE_S226H113	1869227	Sphingomonas	Sphingomonas	Sph-ATUE_S226H113	-	-	Sphingomonas	A.thaliana	N115	2016	isolate	H113	Sph-ATUE_S226H113_R1.fastq.gz	Sph-ATUE_S226H113_R2.fastq.gz		This Study	YES	-	-	-	-	TGGGGAATATTGGACAATGGGCGAAAGCCTGATCCAGCAATGCCGCGTGAGTGATGAAGGCCTTAGGGTTGTAAAGCTCTTTTACCCGGGATGATAATGACAGTACCGGGAGAATAAGCTCCGGCTAACTCCGTGCCAGCAGCCGCGGTAATACGGAGGGAGCTAGCGTTATTCGGAATTACTGGGCGTAAAGCGCACGTAGGCGGCTTTGTAAGTAAGAGGTGAAAGCCCAGAGCTCAACTCTGGAATTGCCTTTTAGACTGCATCGCTTGAATCATGGAGAGGTCAGTGGAATTCCGAGTGTAGAGGTGAAATTCGTAGATATTCGGAAGAACACCAGTGGCGAAGGCGGCTGACTGGACATGTATTGACGCTGAGGTGCGAAAGCGTGGGGAGCAA…	PRJEB44136	SAMEA8653490	ERX9274279	ERR9725007	Sph-ATUE_S226H113_draftAssembly_v2	GCA_942648925	PRJEB44136	ERS6338043	CALOZA020000001-CALOZA020000087	65.7617	C:95.0%[S:95.0%,D:0.0%],F:0.9%,M:4.1%,n:221	-	-	-	-	-	-
S226H133	This_Study	Sph-ATUE_S226H133	1869227	Sphingomonas	Sphingomonas	Sph-ATUE_S226H133	-	-	Sphingomonas	A.thaliana	Og15	20180420	isolate	H133	Sph-ATUE_S226H133_R1.fastq.gz	Sph-ATUE_S226H133_R2.fastq.gz		This Study	YES	-	-	-	-	TGGGGAATATTGGACAATGGGCGAAAGCCTGATCCAGCAATGCCGCGTGAGTGATGAAGGCCTTAGGGTTGTAAAGCTCTTTTACCCGGGATGATAATGACAGTACCGGGAGAATAAGCTCCGGCTAACTCCGTGCCAGCAGCCGCGGTAATACGGAGGGAGCTAGCGTTGTTCGGAATTACTGGGCGTAAAGCGCACGTAGGCGGCTTTGTAAGTTAGAGGTGAAAGCCTGGAGCTCAACTCCAGAATTGCCTTTGATACTGCATGGCTTGAATCCAGGAGAGGTGAGTGGAATTCCGAGTGTAGAGGTGAAATTCGTAGATATTCGGAAGAACACCAGTGGCGAAGGCGGCTCACTGGACTGGTATTGACGCTGAGGTGCGAAAGCGTGGGGAGCAA…	PRJEB44136	SAMEA8653744	ERX9274280	ERR9725008	Sph-ATUE_S226H133_draftAssembly_v2	GCA_942647455	PRJEB44136	ERS6338297	CALOVG020000001-CALOVG020000166	79.5082	C:91.0%[S:91.0%,D:0.0%],F:3.6%,M:5.4%,n:221	-	-	-	-	-	-
S227H113	This_Study	Sph-ATUE_S227H113	1869227	Sphingomonas	Sphingomonas	Sph-ATUE_S227H113	-	-	Sphingomonas	A.thaliana	N115	2016	isolate	H113	Sph-ATUE_S227H113_R1.fastq.gz	Sph-ATUE_S227H113_R2.fastq.gz		This Study	YES	-	-	-	-	TGGGGAATATTGGACAATGGGCGAAAGCCTGATCCAGCAATGCCGCGTGAGTGATGAAGGCCTTAGGGTTGTAAAGCTCTTTTACCCGGGATGATAATGACAGTACCGGGAGAATAAGCTCCGGCTAACTCCGTGCCAGCAGCCGCGGTAATACGGAGGGAGCTAGCGTTATTCGGAATTACTGGGCGTAAAGCGCACGTAGGCGGCTTTGTAAGTAAGAGGTGAAAGCCCAGAGCTCAACTCTGGAATTGCCTTTTAGACTGCATCGCTTGAATCATGGAGAGGTCAGTGGAATTCCGAGTGTAGAGGTGAAATTCGTAGATATTCGGAAGAACACCAGTGGCGAAGGCGGCTGACTGGACATGTATTGACGCTGAGGTGCGAAAGCGTGGGGAGCAA…	PRJEB44136	SAMEA8653491	ERX9274281	ERR9725009	Sph-ATUE_S227H113_draftAssembly_v2	GCA_942643385	PRJEB44136	ERS6338044	CALOOL020000001-CALOOL020000072	64.8244	C:95.5%[S:95.5%,D:0.0%],F:0.5%,M:4.0%,n:221	-	-	-	-	-	-
S227H133	This_Study	Sph-ATUE_S227H133	1869227	Sphingomonas	Sphingomonas	Sph-ATUE_S227H133	-	-	Sphingomonas	C.hirsuta	Og36	20180420	isolate	H133	Sph-ATUE_S227H133_R1.fastq.gz	Sph-ATUE_S227H133_R2.fastq.gz		This Study	YES	-	-	-	-	TGGGGAATATTGGACAATGGGCGAAAGCCTGATCCAGCAATGCCGCGTGAGTGATGAAGGCCTTAGGGTTGTAAAGCTCTTTTACCCGGGATGATAATGACAGTACCGGGAGAATAAGCTCCGGCTAACTCCGTGCCAGCAGCCGCGGTAATACGGAGGGAGCTAGCGTTGTTCGGAATTACTGGGCGTAAAGCGCACGTAGGCGGCTTTGTAAGTTAGAGGTGAAAGCCTGGAGCTCAACTCCAGAATTGCCTTTGATACTGCATGGCTTGAATCCAGGAGAGGTGAGTGGAATTCCGAGTGTAGAGGTGAAATTCGTAGATATTCGGAAGAACACCAGTGGCGAAGGCGGCTCACTGGACTGGTATTGACGCTGAGGTGCGAAAGCGTGGGGAGCAA…	PRJEB44136	SAMEA8653745	ERX9274282	ERR9725010	Sph-ATUE_S227H133_draftAssembly_v2	GCA_942643285	PRJEB44136	ERS6338298	CALOOX020000001-CALOOX020000186	90.4752	C:90.0%[S:90.0%,D:0.0%],F:5.0%,M:5.0%,n:221	-	-	-	-	-	-
S228H113	This_Study	Sph-ATUE_S228H113	1869227	Sphingomonas	Sphingomonas	Sph-ATUE_S228H113	-	-	Sphingomonas	A.thaliana	N115	2016	isolate	H113	Sph-ATUE_S228H113_R1.fastq.gz	Sph-ATUE_S228H113_R2.fastq.gz		This Study	YES	-	-	YES	-	TGGGGAATATTGGACAATGGGCGAAAGCCTGATCCAGCAATGCCGCGTGAGTGATGAAGGCCTTAGGGTTGTAAAGCTCTTTTACCCGGGATGATAATGACAGTACCGGGAGAATAAGCTCCGGCTAACTCCGTGCCAGCAGCCGCGGTAATACGGAGGGAGCTAGCGTTATTCGGAATTACTGGGCGTAAAGCGCACGTAGGCGGCTTTGTAAGTAAGAGGTGAAAGCCCAGAGCTCAACTCTGGAATTGCCTTTTAGACTGCATCGCTTGAATCATGGAGAGGTCAGTGGAATTCCGAGTGTAGAGGTGAAATTCGTAGATATTCGGAAGAACACCAGTGGCGAAGGCGGCTGACTGGACATGTATTGACGCTGAGGTGCGAAAGCGTGGGGAGCAA…	PRJEB44136	SAMEA8653492	ERX9274283	ERR9725011	Sph-ATUE_S228H113_draftAssembly_v2	GCA_942646085	PRJEB44136	ERS6338045	CALORM020000001-CALORM020000099	34.9068	C:95.0%[S:95.0%,D:0.0%],F:0.5%,M:4.5%,n:221	-	-	-	-	-	-
S228H133	This_Study	Sph-ATUE_S228H133	1869227	Sphingomonas	Sphingomonas	Sph-ATUE_S228H133	-	-	Sphingomonas	A.thaliana	Og15	20180420	isolate	H133	Sph-ATUE_S228H133_R1.fastq.gz	Sph-ATUE_S228H133_R2.fastq.gz		This Study	YES	YES	-	-	-	TGGGGAATATTGGACAATGGGCGAAAGCCTGATCCAGCAATGCCGCGTGAGTGATGAAGGCCTTAGGGTTGTAAAGCTCTTTTACCCGGGATGATAATGACAGTACCGGGAGAATAAGCTCCGGCTAACTCCGTGCCAGCAGCCGCGGTAATACGGAGGGAGCTAGCGTTATTCGGAATTACTGGGCGTAAAGCGCACGTAGGCGGCTTTGTAAGTAAGAGGTGAAAGCCCAGAGCTCAACTCTGGAATTGCCTTTTAGACTGCATCGCTTGAATCATGGAGAGGTCAGTGGAATTCCGAGTGTAGAGGTGAAATTCGTAGATATTCGGAAGAACACCAGTGGCGAAGGCGGCTGACTGGACATGTATTGACGCTGAGGTGCGAAAGCGTGGGGAGCAA…	PRJEB44136	SAMEA8653746	ERX9274284	ERR9725012	Sph-ATUE_S228H133_draftAssembly_v2	GCA_942644375	PRJEB44136	ERS6338299	CALOQI020000001-CALOQI020000051	61.6426	C:95.1%[S:94.6%,D:0.5%],F:0.9%,M:4.0%,n:221	-	-	-	-	-	-
S229H113	This_Study	Sph-ATUE_S229H113	1869227	Sphingomonas	Sphingomonas	Sph-ATUE_S229H113	-	-	Sphingomonas	A.thaliana	N115	2016	isolate	H113	Sph-ATUE_S229H113_R1.fastq.gz	Sph-ATUE_S229H113_R2.fastq.gz		This Study	YES	-	-	YES	-	TGGGGAATATTGGACAATGGGCGAAAGCCTGATCCAGCAATGCCGCGTGAGTGATGAAGGCCTTAGGGTTGTAAAGCTCTTTTACCCGGGATGATAATGACAGTACCGGGAGAATAAGCTCCGGCTAACTCCGTGCCAGCAGCCGCGGTAATACGGAGGGAGCTAGCGTTATTCGGAATTACTGGGCGTAAAGCGCACGTAGGCGGCTTTGTAAGTAAGAGGTGAAAGCCCAGAGCTCAACTCTGGAATTGCCTTTTAGACTGCATCGCTTGAATCATGGAGAGGTCAGTGGAATTCCGAGTGTAGAGGTGAAATTCGTAGATATTCGGAAGAACACCAGTGGCGAAGGCGGCTGACTGGACATGTATTGACGCTGAGGTGCGAAAGCGTGGGGAGCAA…	PRJEB44136	SAMEA8653493	ERX9274285	ERR9725013	Sph-ATUE_S229H113_draftAssembly_v2	GCA_942642895	PRJEB44136	ERS6338046	CALONQ020000001-CALONQ020000091	56.9936	C:95.5%[S:95.5%,D:0.0%],F:0.5%,M:4.0%,n:221	-	-	-	-	-	-
S229H133	This_Study	Sph-ATUE_S229H133	1869227	Sphingomonas	Sphingomonas	Sph-ATUE_S229H133	-	-	Sphingomonas	C.hirsuta	Og36	20180420	isolate	H133	Sph-ATUE_S229H133_R1.fastq.gz	Sph-ATUE_S229H133_R2.fastq.gz		This Study	YES	YES	-	YES	-	TGGGGAATATTGGACAATGGGCGAAAGCCTGATCCAGCAATGCCGCGTGAGTGATGAAGGCCTTAGGGTTGTAAAGCTCTTTTACCCGGGATGATAATGACAGTACCGGGAGAATAAGCTCCGGCTAACTCCGTGCCAGCAGCCGCGGTAATACGGAGGGAGCTAGCGTTATTCGGAATTACTGGGCGTAAAGCGCACGTAGGCGGCTTTGTAAGTAAGAGGTGAAAGCCCAGAGCTCAACTCTGGAATTGCCTTTTAGACTGCATCGCTTGAATCATGGAGAGGTCAGTGGAATTCCGAGTGTAGAGGTGAAATTCGTAGATATTCGGAAGAACACCAGTGGCGAAGGCGGCTGACTGGACATGTATTGACGCTGAGGTGCGAAAGCGTGGGGAGCAA…	PRJEB44136	SAMEA8653747	ERX9274287	ERR9725015	Sph-ATUE_S229H133_draftAssembly_v2	GCA_942642875	PRJEB44136	ERS6338300	CALONM020000001-CALONM020000060	70.0908	C:95.0%[S:95.0%,D:0.0%],F:0.5%,M:4.5%,n:221	-	-	-	-	-	-
S230H133	This_Study	Sph-ATUE_S230H133	1869227	Sphingomonas	Sphingomonas	Sph-ATUE_S230H133	-	-	Sphingomonas	C.hirsuta	Og36	20180420	isolate	H133	Sph-ATUE_S230H133_R1.fastq.gz	Sph-ATUE_S230H133_R2.fastq.gz		This Study	YES	YES	-	-	-	TGGGGAATATTGGACAATGGGCGAAAGCCTGATCCAGCAATGCCGCGTGAGTGATGAAGGCCTTAGGGTTGTAAAGCTCTTTTACCCGGGATGATAATGACAGTACCGGGAGAATAAGCTCCGGCTAACTCCGTGCCAGCAGCCGCGGTAATACGGAGGGAGCTAGCGTTATTCGGAATTACTGGGCGTAAAGCGCACGTAGGCGGCTTTGTAAGTAAGAGGTGAAAGCCCAGAGCTCAACTCTGGAATTGCCTTTTAGACTGCATCGCTTGAATCATGGAGAGGTCAGTGGAATTCCGAGTGTAGAGGTGAAATTCGTAGATATTCGGAAGAACACCAGTGGCGAAGGCGGCTGACTGGACATGTATTGACGCTGAGGTGCGAAAGCGTGGGGAGCAA…	PRJEB44136	SAMEA8653748	ERX9274289	ERR9725017	Sph-ATUE_S230H133_draftAssembly_v2	GCA_942643645	PRJEB44136	ERS6338301	CALOOY020000001-CALOOY020000066	62.2704	C:95.1%[S:94.6%,D:0.5%],F:1.4%,M:3.5%,n:221	-	-	-	-	-	-
S231H113	This_Study	Sph-ATUE_S231H113	1869227	Sphingomonas	Sphingomonas	Sph-ATUE_S231H113	-	-	Sphingomonas	A.thaliana	N115	2016	isolate	H113	Sph-ATUE_S231H113_R1.fastq.gz	Sph-ATUE_S231H113_R2.fastq.gz		This Study	YES	-	-	-	-	TGGGGAATATTGGACAATGGGCGAAAGCCTGATCCAGCAATGCCGCGTGAGTGATGAAGGCCTTAGGGTTGTAAAGCTCTTTTACCCGGGATGATAATGACAGTACCGGGAGAATAAGCTCCGGCTAACTCCGTGCCAGCAGCCGCGGTAATACGGAGGGAGCTAGCGTTATTCGGAATTACTGGGCGTAAAGCGCACGTAGGCGGCTTTGTAAGTAAGAGGTGAAAGCCCAGAGCTCAACTCTGGAATTGCCTTTTAGACTGCATCGCTTGAATCATGGAGAGGTCAGTGGAATTCCGAGTGTAGAGGTGAAATTCGTAGATATTCGGAAGAACACCAGTGGCGAAGGCGGCTGACTGGACATGTATTGACGCTGAGGTGCGAAAGCGTGGGGAGCAA…	PRJEB44136	SAMEA8653495	ERX9274290	ERR9725018	Sph-ATUE_S231H113_draftAssembly_v2	GCA_942643685	PRJEB44136	ERS6338048	CALOPA020000001-CALOPA020000086	59.8078	C:95.9%[S:95.9%,D:0.0%],F:0.5%,M:3.6%,n:221	-	-	-	-	-	-
S231H133	This_Study	Sph-ATUE_S231H133	1869227	Sphingomonas	Sphingomonas	Sph-ATUE_S231H133	-	-	Sphingomonas	A.thaliana	Og15	20180420	isolate	H133	Sph-ATUE_S231H133_R1.fastq.gz	Sph-ATUE_S231H133_R2.fastq.gz		This Study	YES	YES	-	-	-	TGGGGAATATTGGACAATGGGCGAAAGCCTGATCCAGCAATGCCGCGTGAGTGATGAAGGCCTTAGGGTTGTAAAGCTCTTTTACCCGGGATGATAATGACAGTACCGGGAGAATAAGCTCCGGCTAACTCCGTGCCAGCAGCCGCGGTAATACGGAGGGAGCTAGCGTTATTCGGAATTACTGGGCGTAAAGCGCACGTAGGCGGCTTTGTAAGTAAGAGGTGAAAGCCCAGAGCTCAACTCTGGAATTGCCTTTTAGACTGCATCGCTTGAATCATGGAGAGGTCAGTGGAATTCCGAGTGTAGAGGTGAAATTCGTAGATATTCGGAAGAACACCAGTGGCGAAGGCGGCTGACTGGACATGTATTGACGCTGAGGTGCGAAAGCGTGGGGAGCAA…	PRJEB44136	SAMEA8653749	ERX9274291	ERR9725019	Sph-ATUE_S231H133_draftAssembly_v2	GCA_942642805	PRJEB44136	ERS6338302	CALONO020000001-CALONO020000086	71.7006	C:95.0%[S:95.0%,D:0.0%],F:0.5%,M:4.5%,n:221	-	-	-	-	-	-
S232H113	This_Study	Sph-ATUE_S232H113	1869227	Sphingomonas	Sphingomonas	Sph-ATUE_S232H113	-	-	Sphingomonas	A.thaliana	N115	2016	isolate	H113	Sph-ATUE_S232H113_R1.fastq.gz	Sph-ATUE_S232H113_R2.fastq.gz		This Study	YES	-	-	YES	-	TGGGGAATATTGGACAATGGGCGAAAGCCTGATCCAGCAATGCCGCGTGAGTGATGAAGGCCTTAGGGTTGTAAAGCTCTTTTACCCGGGATGATAATGACAGTACCGGGAGAATAAGCTCCGGCTAACTCCGTGCCAGCAGCCGCGGTAATACGGAGGGAGCTAGCGTTATTCGGAATTACTGGGCGTAAAGCGCACGTAGGCGGCTTTGTAAGTAAGAGGTGAAAGCCCAGAGCTCAACTCTGGAATTGCCTTTTAGACTGCATCGCTTGAATCATGGAGAGGTCAGTGGAATTCCGAGTGTAGAGGTGAAATTCGTAGATATTCGGAAGAACACCAGTGGCGAAGGCGGCTGACTGGACATGTATTGACGCTGAGGTGCGAAAGCGTGGGGAGCAA…	PRJEB44136	SAMEA8653496	ERX9274292	ERR9725020	Sph-ATUE_S232H113_draftAssembly_v2	GCA_942643365	PRJEB44136	ERS6338049	CALOOM020000001-CALOOM020000101	30.8053	C:96.0%[S:95.5%,D:0.5%],F:0.5%,M:3.5%,n:221	-	-	-	-	-	-
S232H133	This_Study	Sph-ATUE_S232H133	1869227	Sphingomonas	Sphingomonas	Sph-ATUE_S232H133	-	-	Sphingomonas	A.thaliana	Og15	20180420	isolate	H133	Sph-ATUE_S232H133_R1.fastq.gz	Sph-ATUE_S232H133_R2.fastq.gz		This Study	YES	YES	-	YES	-	TGGGGAATATTGGACAATGGGCGAAAGCCTGATCCAGCAATGCCGCGTGAGTGATGAAGGCCTTAGGGTTGTAAAGCTCTTTTACCCGGGATGATAATGACAGTACCGGGAGAATAAGCTCCGGCTAACTCCGTGCCAGCAGCCGCGGTAATACGGAGGGAGCTAGCGTTATTCGGAATTACTGGGCGTAAAGCGCACGTAGGCGGCTTTGTAAGTAAGAGGTGAAAGCCCAGAGCTCAACTCTGGAATTGCCTTTTAGACTGCATCGCTTGAATCATGGAGAGGTCAGTGGAATTCCGAGTGTAGAGGTGAAATTCGTAGATATTCGGAAGAACACCAGTGGCGAAGGCGGCTGACTGGACATGTATTGACGCTGAGGTGCGAAAGCGTGGGGAGCAA…	PRJEB44136	SAMEA8653750	ERX9274293	ERR9725021	Sph-ATUE_S232H133_draftAssembly_v2	GCA_942648845	PRJEB44136	ERS6338303	CALOYT020000001-CALOYT020000564	60.5154	C:86.0%[S:85.5%,D:0.5%],F:5.0%,M:9.0%,n:221	-	-	-	-	-	-
S233H113	This_Study	Sph-ATUE_S233H113	1869227	Sphingomonas	Sphingomonas	Sph-ATUE_S233H113	-	-	Sphingomonas	A.thaliana	N115	2016	isolate	H113	Sph-ATUE_S233H113_R1.fastq.gz	Sph-ATUE_S233H113_R2.fastq.gz		This Study	YES	-	-	YES	-	TGGGGAATATTGGACAATGGGCGAAAGCCTGATCCAGCAATGCCGCGTGAGTGATGAAGGCCTTAGGGTTGTAAAGCTCTTTTACCCGGGATGATAATGACAGTACCGGGAGAATAAGCTCCGGCTAACTCCGTGCCAGCAGCCGCGGTAATACGGAGGGAGCTAGCGTTATTCGGAATTACTGGGCGTAAAGCGCACGTAGGCGGCTTTGTAAGTAAGAGGTGAAAGCCCAGAGCTCAACTCTGGAATTGCCTTTTAGACTGCATCGCTTGAATCATGGAGAGGTCAGTGGAATTCCGAGTGTAGAGGTGAAATTCGTAGATATTCGGAAGAACACCAGTGGCGAAGGCGGCTGACTGGACATGTATTGACGCTGAGGTGCGAAAGCGTGGGGAGCAA…	PRJEB44136	SAMEA8653497	ERX9274294	ERR9725022	Sph-ATUE_S233H113_draftAssembly_v2	GCA_942644935	PRJEB44136	ERS6338050	CALORK020000001-CALORK020000278	172.019	C:95.5%[S:95.5%,D:0.0%],F:0.5%,M:4.0%,n:221	-	-	-	-	-	-
S233H133	This_Study	Sph-ATUE_S233H133	1869227	Sphingomonas	Sphingomonas	Sph-ATUE_S233H133	-	-	Sphingomonas	C.hirsuta	Og36	20180420	isolate	H133	Sph-ATUE_S233H133_R1.fastq.gz	Sph-ATUE_S233H133_R2.fastq.gz		This Study	YES	-	-	-	-	TGGGGAATATTGGACAATGGGCGAAAGCCTGATCCAGCAATGCCGCGTGAGTGATGAAGGCCTTAGGGTTGTAAAGCTCTTTTACCCGGGATGATAATGACAGTACCGGGAGAATAAGCTCCGGCTAACTCCGTGCCAGCAGCCGCGGTAATACGGAGGGAGCTAGCGTTGTTCGGAATTACTGGGCGTAAAGCGCACGTAGGCGGCTTTGTAAGTTAGAGGTGAAAGCCTGGAGCTCAACTCCAGAATTGCCTTTGATACTGCATGGCTTGAATCCAGGAGAGGTGAGTGGAATTCCGAGTGTAGAGGTGAAATTCGTAGATATTCGGAAGAACACCAGTGGCGAAGGCGGCTCACTGGACTGGTATTGACGCTGAGGTGCGAAAGCGTGGGGAGCAA…	PRJEB44136	SAMEA8653751	ERX9274295	ERR9725023	Sph-ATUE_S233H133_draftAssembly_v2	GCA_942648865	PRJEB44136	ERS6338304	CALOYS020000001-CALOYS020000271	72.3238	C:89.6%[S:89.1%,D:0.5%],F:5.4%,M:5.0%,n:221	-	-	-	-	-	-
S234H113	This_Study	Sph-ATUE_S234H113	1869227	Sphingomonas	Sphingomonas	Sph-ATUE_S234H113	-	-	Sphingomonas	A.thaliana	N115	2016	isolate	H113	Sph-ATUE_S234H113_R1.fastq.gz	Sph-ATUE_S234H113_R2.fastq.gz		This Study	YES	-	-	-	-	TGGGGAATATTGGACAATGGGCGAAAGCCTGATCCAGCAATGCCGCGTGAGTGATGAAGGCCTTAGGGTTGTAAAGCTCTTTTACCCGGGATGATAATGACAGTACCGGGAGAATAAGCTCCGGCTAACTCCGTGCCAGCAGCCGCGGTAATACGGAGGGAGCTAGCGTTATTCGGAATTACTGGGCGTAAAGCGCACGTAGGCGGCTTTGTAAGTAAGAGGTGAAAGCCCAGAGCTCAACTCTGGAATTGCCTTTTAGACTGCATCGCTTGAATCATGGAGAGGTCAGTGGAATTCCGAGTGTAGAGGTGAAATTCGTAGATATTCGGAAGAACACCAGTGGCGAAGGCGGCTGACTGGACATGTATTGACGCTGAGGTGCGAAAGCGTGGGGAGCAA…	PRJEB44136	SAMEA8653498	ERX9274297	ERR9725025	Sph-ATUE_S234H113_draftAssembly_v2	GCA_942647495	PRJEB44136	ERS6338051	CALOVI020000001-CALOVI020000130	89.4477	C:95.9%[S:95.0%,D:0.9%],F:0.5%,M:3.6%,n:221	-	-	-	-	-	-
S234H133	This_Study	Sph-ATUE_S234H133	1869227	Sphingomonas	Sphingomonas	Sph-ATUE_S234H133	-	-	Sphingomonas	C.hirsuta	Og37	20180420	isolate	H133	Sph-ATUE_S234H133_R1.fastq.gz	Sph-ATUE_S234H133_R2.fastq.gz		This Study	YES	YES	-	-	-	TGGGGAATATTGGACAATGGGCGAAAGCCTGATCCAGCAATGCCGCGTGAGTGATGAAGGCCTTAGGGTTGTAAAGCTCTTTTACCCGGGATGATAATGACAGTACCGGGAGAATAAGCTCCGGCTAACTCCGTGCCAGCAGCCGCGGTAATACGGAGGGAGCTAGCGTTATTCGGAATTACTGGGCGTAAAGCGCACGTAGGCGGCTTTGTAAGTAAGAGGTGAAAGCCCAGAGCTCAACTCTGGAATTGCCTTTTAGACTGCATCGCTTGAATCATGGAGAGGTCAGTGGAATTCCGAGTGTAGAGGTGAAATTCGTAGATATTCGGAAGAACACCAGTGGCGAAGGCGGCTGACTGGACATGTATTGACGCTGAGGTGCGAAAGCGTGGGGAGCAA…	PRJEB44136	SAMEA8653752	ERX9274298	ERR9725026	Sph-ATUE_S234H133_draftAssembly_v2	GCA_942648855	PRJEB44136	ERS6338305	CALOYR020000001-CALOYR020000054	39.866	C:95.0%[S:95.0%,D:0.0%],F:0.9%,M:4.1%,n:221	-	-	-	-	-	-
S235H113	This_Study	Sph-ATUE_S235H113	1869227	Sphingomonas	Sphingomonas	Sph-ATUE_S235H113	-	-	Sphingomonas	A.thaliana	N103	2016	isolate	H113	Sph-ATUE_S235H113_R1.fastq.gz	Sph-ATUE_S235H113_R2.fastq.gz		This Study	YES	-	-	YES	-	TGGGGAATATTGGACAATGGGCGAAAGCCTGATCCAGCAATGCCGCGTGAGTGATGAAGGCCTTAGGGTTGTAAAGCTCTTTTACCCGGGATGATAATGACAGTACCGGGAGAATAAGCTCCGGCTAACTCCGTGCCAGCAGCCGCGGTAATACGGAGGGAGCTAGCGTTATTCGGAATTACTGGGCGTAAAGCGCACGTAGGCGGCTTTGTAAGTAAGAGGTGAAAGCCCAGAGCTCAACTCTGGAATTGCCTTTTAGACTGCATCGCTTGAATCATGGAGAGGTCAGTGGAATTCCGAGTGTAGAGGTGAAATTCGTAGATATTCGGAAGAACACCAGTGGCGAAGGCGGCTGACTGGACATGTATTGACGCTGAGGTGCGAAAGCGTGGGGAGCAA…	PRJEB44136	SAMEA8653499	ERX9274299	ERR9725027	Sph-ATUE_S235H113_draftAssembly_v2	GCA_942647485	PRJEB44136	ERS6338052	CALOVJ020000001-CALOVJ020000337	12.319	C:89.6%[S:89.1%,D:0.5%],F:5.4%,M:5.0%,n:221	-	-	-	-	-	-
S235H133	This_Study	Sph-ATUE_S235H133	1869227	Sphingomonas	Sphingomonas	Sph-ATUE_S235H133	-	-	Sphingomonas	A.thaliana	Og15	20180420	isolate	H133	Sph-ATUE_S235H133_R1.fastq.gz	Sph-ATUE_S235H133_R2.fastq.gz		This Study	YES	YES	-	YES	-	TGGGGAATATTGGACAATGGGCGAAAGCCTGATCCAGCAATGCCGCGTGAGTGATGAAGGCCTTAGGGTTGTAAAGCTCTTTTACCCGGGATGATAATGACAGTACCGGGAGAATAAGCTCCGGCTAACTCCGTGCCAGCAGCCGCGGTAATACGGAGGGAGCTAGCGTTATTCGGAATTACTGGGCGTAAAGCGCACGTAGGCGGCTTTGTAAGTAAGAGGTGAAAGCCCAGAGCTCAACTCTGGAATTGCCTTTTAGACTGCATCGCTTGAATCATGGAGAGGTCAGTGGAATTCCGAGTGTAGAGGTGAAATTCGTAGATATTCGGAAGAACACCAGTGGCGAAGGCGGCTGACTGGACATGTATTGACGCTGAGGTGCGAAAGCGTGGGGAGCAA…	PRJEB44136	SAMEA8653753	ERX9274300	ERR9725028	Sph-ATUE_S235H133_draftAssembly_v2	GCA_942647475	PRJEB44136	ERS6338306	CALOVH020000001-CALOVH020000069	55.2971	C:95.0%[S:95.0%,D:0.0%],F:1.4%,M:3.6%,n:221	-	-	-	-	-	-
S236H113	This_Study	Sph-ATUE_S236H113	1869227	Sphingomonas	Sphingomonas	Sph-ATUE_S236H113	-	-	Sphingomonas	A.thaliana	N103	2016	isolate	H113	Sph-ATUE_S236H113_R1.fastq.gz	Sph-ATUE_S236H113_R2.fastq.gz		This Study	YES	-	-	YES	-	TGGGGAATATTGGACAATGGGCGAAAGCCTGATCCAGCAATGCCGCGTGAGTGATGAAGGCCTTAGGGTTGTAAAGCTCTTTTACCCGGGATGATAATGACAGTACCGGGAGAATAAGCTCCGGCTAACTCCGTGCCAGCAGCCGCGGTAATACGGAGGGAGCTAGCGTTATTCGGAATTACTGGGCGTAAAGCGCACGTAGGCGGCTTTGTAAGTAAGAGGTGAAAGCCCAGAGCTCAACTCTGGAATTGCCTTTTAGACTGCATCGCTTGAATCATGGAGAGGTCAGTGGAATTCCGAGTGTAGAGGTGAAATTCGTAGATATTCGGAAGAACACCAGTGGCGAAGGCGGCTGACTGGACATGTATTGACGCTGAGGTGCGAAAGCGTGGGGAGCAA…	PRJEB44136	SAMEA8653500	ERX9274301	ERR9725029	Sph-ATUE_S236H113_draftAssembly_v2	GCA_942648005	PRJEB44136	ERS6338053	CALOWJ020000001-CALOWJ020000158	16.8826	C:94.2%[S:93.7%,D:0.5%],F:0.9%,M:4.9%,n:221	-	-	-	-	-	-
S236H133	This_Study	Sph-ATUE_S236H133	1869227	Sphingomonas	Sphingomonas	Sph-ATUE_S236H133	-	-	Sphingomonas	A.thaliana	Og20	20180420	isolate	H133	Sph-ATUE_S236H133_R1.fastq.gz	Sph-ATUE_S236H133_R2.fastq.gz		This Study	YES	YES	-	-	-	TGGGGAATATTGGACAATGGGCGAAAGCCTGATCCAGCAATGCCGCGTGAGTGATGAAGGCCTTAGGGTTGTAAAGCTCTTTTACCCGGGATGATAATGACAGTACCGGGAGAATAAGCTCCGGCTAACTCCGTGCCAGCAGCCGCGGTAATACGGAGGGAGCTAGCGTTATTCGGAATTACTGGGCGTAAAGCGCACGTAGGCGGCTTTGTAAGTAAGAGGTGAAAGCCCAGAGCTCAACTCTGGAATTGCCTTTTAGACTGCATCGCTTGAATCATGGAGAGGTCAGTGGAATTCCGAGTGTAGAGGTGAAATTCGTAGATATTCGGAAGAACACCAGTGGCGAAGGCGGCTGACTGGACATGTATTGACGCTGAGGTGCGAAAGCGTGGGGAGCAA…	PRJEB44136	SAMEA8653754	ERX9274302	ERR9725030	Sph-ATUE_S236H133_draftAssembly_v2	GCA_942647505	PRJEB44136	ERS6338307	CALOVK020000001-CALOVK020000061	51.6992	C:95.1%[S:94.6%,D:0.5%],F:1.4%,M:3.5%,n:221	-	-	-	-	-	-
S237H133	This_Study	Sph-ATUE_S237H133	1869227	Sphingomonas	Sphingomonas	Sph-ATUE_S237H133	-	-	Sphingomonas	C.hirsuta	Og37	20180420	isolate	H133	Sph-ATUE_S237H133_R1.fastq.gz	Sph-ATUE_S237H133_R2.fastq.gz		This Study	YES	YES	-	-	-	TGGGGAATATTGGACAATGGGCGAAAGCCTGATCCAGCAATGCCGCGTGAGTGATGAAGGCCTTAGGGTTGTAAAGCTCTTTTACCCGGGATGATAATGACAGTACCGGGAGAATAAGCTCCGGCTAACTCCGTGCCAGCAGCCGCGGTAATACGGAGGGAGCTAGCGTTATTCGGAATTACTGGGCGTAAAGCGCACGTAGGCGGCTTTGTAAGTAAGAGGTGAAAGCCCAGAGCTCAACTCTGGAATTGCCTTTTAGACTGCATCGCTTGAATCATGGAGAGGTCAGTGGAATTCCGAGTGTAGAGGTGAAATTCGTAGATATTCGGAAGAACACCAGTGGCGAAGGCGGCTGACTGGACATGTATTGACGCTGAGGTGCGAAAGCGTGGGGAGCAA…	PRJEB44136	SAMEA8653755	ERX9274304	ERR9725032	Sph-ATUE_S237H133_draftAssembly_v2	GCA_942647995	PRJEB44136	ERS6338308	CALOWH020000001-CALOWH020000052	52.3611	C:95.1%[S:94.6%,D:0.5%],F:1.4%,M:3.5%,n:221	-	-	-	-	-	-
S238H113	This_Study	Sph-ATUE_S238H113	1869227	Sphingomonas	Sphingomonas	Sph-ATUE_S238H113	-	-	Sphingomonas	A.thaliana	N103	2016	isolate	H113	Sph-ATUE_S238H113_R1.fastq.gz	Sph-ATUE_S238H113_R2.fastq.gz		This Study	YES	-	-	-	-	TGGGGAATATTGGACAATGGGCGAAAGCCTGATCCAGCAATGCCGCGTGAGTGATGAAGGCCTTAGGGTTGTAAAGCTCTTTTACCCGGGATGATAATGACAGTACCGGGAGAATAAGCTCCGGCTAACTCCGTGCCAGCAGCCGCGGTAATACGGAGGGAGCTAGCGTTATTCGGAATTACTGGGCGTAAAGCGCACGTAGGCGGCTTTGTAAGTAAGAGGTGAAAGCCCAGAGCTCAACTCTGGAATTGCCTTTTAGACTGCATCGCTTGAATCATGGAGAGGTCAGTGGAATTCCGAGTGTAGAGGTGAAATTCGTAGATATTCGGAAGAACACCAGTGGCGAAGGCGGCTGACTGGACATGTATTGACGCTGAGGTGCGAAAGCGTGGGGAGCAA…	PRJEB44136	SAMEA8653502	ERX9274305	ERR9725033	Sph-ATUE_S238H113_draftAssembly_v2	GCA_942647535	PRJEB44136	ERS6338055	CALOVL020000001-CALOVL020000083	48.6276	C:95.1%[S:94.6%,D:0.5%],F:0.9%,M:4.0%,n:221	-	-	-	-	-	-
S238H133	This_Study	Sph-ATUE_S238H133	1869227	Sphingomonas	Sphingomonas	Sph-ATUE_S238H133	-	-	Sphingomonas	T.repens	Og34	20180420	isolate	H133	Sph-ATUE_S238H133_R1.fastq.gz	Sph-ATUE_S238H133_R2.fastq.gz		This Study	YES	YES	-	YES	-	TGGGGAATATTGGACAATGGGCGAAAGCCTGATCCAGCAATGCCGCGTGAGTGATGAAGGCCTTAGGGTTGTAAAGCTCTTTTACCCGGGATGATAATGACAGTACCGGGAGAATAAGCTCCGGCTAACTCCGTGCCAGCAGCCGCGGTAATACGGAGGGAGCTAGCGTTATTCGGAATTACTGGGCGTAAAGCGCACGTAGGCGGCTTTGTAAGTAAGAGGTGAAAGCCCAGAGCTCAACTCTGGAATTGCCTTTTAGACTGCATCGCTTGAATCATGGAGAGGTCAGTGGAATTCCGAGTGTAGAGGTGAAATTCGTAGATATTCGGAAGAACACCAGTGGCGAAGGCGGCTGACTGGACATGTATTGACGCTGAGGTGCGAAAGCGTGGGGAGCAA…	PRJEB44136	SAMEA8653756	ERX9274306	ERR9725034	Sph-ATUE_S238H133_draftAssembly_v2	GCA_942647525	PRJEB44136	ERS6338309	CALOVM020000001-CALOVM020000163	43.8145	C:93.3%[S:92.8%,D:0.5%],F:1.8%,M:4.9%,n:221	-	-	-	-	-	-
S239H113	This_Study	Sph-ATUE_S239H113	1869227	Sphingomonas	Sphingomonas	Sph-ATUE_S239H113	-	-	Sphingomonas	A.thaliana	N103	2016	isolate	H113	Sph-ATUE_S239H113_R1.fastq.gz	Sph-ATUE_S239H113_R2.fastq.gz		This Study	YES	-	-	YES	-	TGGGGAATATTGGACAATGGGCGAAAGCCTGATCCAGCAATGCCGCGTGAGTGATGAAGGCCTTAGGGTTGTAAAGCTCTTTTACCCGGGATGATAATGACAGTACCGGGAGAATAAGCTCCGGCTAACTCCGTGCCAGCAGCCGCGGTAATACGGAGGGAGCTAGCGTTATTCGGAATTACTGGGCGTAAAGCGCACGTAGGCGGCTTTGTAAGTAAGAGGTGAAAGCCCAGAGCTCAACTCTGGAATTGCCTTTTAGACTGCATCGCTTGAATCATGGAGAGGTCAGTGGAATTCCGAGTGTAGAGGTGAAATTCGTAGATATTCGGAAGAACACCAGTGGCGAAGGCGGCTGACTGGACATGTATTGACGCTGAGGTGCGAAAGCGTGGGGAGCAA…	PRJEB44136	SAMEA8653503	ERX9274307	ERR9725035	Sph-ATUE_S239H113_draftAssembly_v2	GCA_942648035	PRJEB44136	ERS6338056	CALOWK020000001-CALOWK020000115	26.4195	C:95.1%[S:94.6%,D:0.5%],F:0.9%,M:4.0%,n:221	-	-	-	-	-	-
S239H133	This_Study	Sph-ATUE_S239H133	1869227	Sphingomonas	Sphingomonas	Sph-ATUE_S239H133	-	-	Sphingomonas	A.thaliana	Og15	20180420	isolate	H133	Sph-ATUE_S239H133_R1.fastq.gz	Sph-ATUE_S239H133_R2.fastq.gz		This Study	YES	YES	-	-	-	TGGGGAATATTGGACAATGGGCGAAAGCCTGATCCAGCAATGCCGCGTGAGTGATGAAGGCCTTAGGGTTGTAAAGCTCTTTTACCCGGGATGATAATGACAGTACCGGGAGAATAAGCTCCGGCTAACTCCGTGCCAGCAGCCGCGGTAATACGGAGGGAGCTAGCGTTATTCGGAATTACTGGGCGTAAAGCGCACGTAGGCGGCTTTGTAAGTAAGAGGTGAAAGCCCAGAGCTCAACTCTGGAATTGCCTTTTAGACTGCATCGCTTGAATCATGGAGAGGTCAGTGGAATTCCGAGTGTAGAGGTGAAATTCGTAGATATTCGGAAGAACACCAGTGGCGAAGGCGGCTGACTGGACATGTATTGACGCTGAGGTGCGAAAGCGTGGGGAGCAA…	PRJEB44136	SAMEA8653757	ERX9274308	ERR9725036	Sph-ATUE_S239H133_draftAssembly_v2	GCA_942648045	PRJEB44136	ERS6338310	CALOWI020000001-CALOWI020000093	55.7711	C:94.6%[S:93.7%,D:0.9%],F:0.9%,M:4.5%,n:221	-	-	-	-	-	-
S240H113	This_Study	Sph-ATUE_S240H113	1869227	Sphingomonas	Sphingomonas	Sph-ATUE_S240H113	-	-	Sphingomonas	A.thaliana	N103	2016	isolate	H113	Sph-ATUE_S240H113_R1.fastq.gz	Sph-ATUE_S240H113_R2.fastq.gz		This Study	YES	-	-	-	-	TGGGGAATATTGGACAATGGGCGAAAGCCTGATCCAGCAATGCCGCGTGAGTGATGAAGGCCTTAGGGTTGTAAAGCTCTTTTACCCGGGATGATAATGACAGTACCGGGAGAATAAGCTCCGGCTAACTCCGTGCCAGCAGCCGCGGTAATACGGAGGGAGCTAGCGTTATTCGGAATTACTGGGCGTAAAGCGCACGTAGGCGGCTTTGTAAGTAAGAGGTGAAAGCCCAGAGCTCAACTCTGGAATTGCCTTTTAGACTGCATCGCTTGAATCATGGAGAGGTCAGTGGAATTCCGAGTGTAGAGGTGAAATTCGTAGATATTCGGAAGAACACCAGTGGCGAAGGCGGCTGACTGGACATGTATTGACGCTGAGGTGCGAAAGCGTGGGGAGCAA…	PRJEB44136	SAMEA8653504	ERX9274309	ERR9725037	Sph-ATUE_S240H113_draftAssembly_v2	GCA_942647555	PRJEB44136	ERS6338057	CALOVN020000001-CALOVN020000127	34.957	C:94.6%[S:94.1%,D:0.5%],F:1.4%,M:4.0%,n:221	-	-	-	-	-	-
S240H133	This_Study	Sph-ATUE_S240H133	1869227	Sphingomonas	Sphingomonas	Sph-ATUE_S240H133	-	-	Sphingomonas	T.officinale	Og02	20180420	isolate	H133	Sph-ATUE_S240H133_R1.fastq.gz	Sph-ATUE_S240H133_R2.fastq.gz		This Study	YES	-	-	-	-	TGGGGAATATTGGACAATGGGCGCAAGCCTGATCCAGCAATGCCGCGTGAGTGATGAAGGCCTTAGGGTTGTAAAGCTCTTTTACCCGGGATGATAATGACAGTACCGGGAGAATAAGCTCCGGCTAACTCCGTGCCAGCAGCCGCGGTAATACGGAGGGAGCTAGCGTTGTTCGGAATTACTGGGCGTAAAGCGCACGTAGGCGGCTTTGTAAGTTAGAGGTGAAAGCCTGGAGCTCAACTCCAGAATTGCCTTTGATACTGCATGGCTTGAATCCAGGAGAGGTGAGTGGAATTCCGAGTGTAGAGGTGAAATTCGTAGATATTCGGAAGAACACCAGTGGCGAAGGCGGCTCACTGGACTGGTATTGACGCTGAGGTGCGAAAGCGTGGGGAGCAA…	PRJEB44136	SAMEA8653758	ERX9274310	ERR9725038	Sph-ATUE_S240H133_draftAssembly_v2	GCA_942648885	PRJEB44136	ERS6338311	CALOYV020000001-CALOYV020000609	69.9937	C:86.0%[S:86.0%,D:0.0%],F:4.5%,M:9.5%,n:221	-	-	-	-	-	-
S241H113	This_Study	Sph-ATUE_S241H113	1869227	Sphingomonas	Sphingomonas	Sph-ATUE_S241H113	-	-	Sphingomonas	A.thaliana	N103	2016	isolate	H113	Sph-ATUE_S241H113_R1.fastq.gz	Sph-ATUE_S241H113_R2.fastq.gz		This Study	YES	-	-	-	-	TGGGGAATATTGGACAATGGGCGAAAGCCTGATCCAGCAATGCCGCGTGAGTGATGAAGGCCTTAGGGTTGTAAAGCTCTTTTACCCGGGATGATAATGACAGTACCGGGAGAATAAGCTCCGGCTAACTCCGTGCCAGCAGCCGCGGTAATACGGAGGGAGCTAGCGTTATTCGGAATTACTGGGCGTAAAGCGCACGTAGGCGGCTTTGTAAGTAAGAGGTGAAAGCCCAGAGCTCAACTCTGGAATTGCCTTTTAGACTGCATCGCTTGAATCATGGAGAGGTCAGTGGAATTCCGAGTGTAGAGGTGAAATTCGTAGATATTCGGAAGAACACCAGTGGCGAAGGCGGCTGACTGGACATGTATTGACGCTGAGGTGCGAAAGCGTGGGGAGCAA…	PRJEB44136	SAMEA8653505	ERX9274312	ERR9725040	Sph-ATUE_S241H113_draftAssembly_v2	GCA_942643775	PRJEB44136	ERS6338058	CALOPG020000001-CALOPG020000146	83.803	C:95.5%[S:95.0%,D:0.5%],F:1.4%,M:3.1%,n:221	-	-	-	-	-	-
S241H133	This_Study	Sph-ATUE_S241H133	1869227	Sphingomonas	Sphingomonas	Sph-ATUE_S241H133	-	-	Sphingomonas	A.thaliana	Og20	20180420	isolate	H133	Sph-ATUE_S241H133_R1.fastq.gz	Sph-ATUE_S241H133_R2.fastq.gz		This Study	YES	YES	-	YES	-	TGGGGAATATTGGACAATGGGCGAAAGCCTGATCCAGCAATGCCGCGTGAGTGATGAAGGCCTTAGGGTTGTAAAGCTCTTTTACCCGGGATGATAATGACAGTACCGGGAGAATAAGCTCCGGCTAACTCCGTGCCAGCAGCCGCGGTAATACGGAGGGAGCTAGCGTTATTCGGAATTACTGGGCGTAAAGCGCACGTAGGCGGCTTTGTAAGTAAGAGGTGAAAGCCCAGAGCTCAACTCTGGAATTGCCTTTTAGACTGCATCGCTTGAATCATGGAGAGGTCAGTGGAATTCCGAGTGTAGAGGTGAAATTCGTAGATATTCGGAAGAACACCAGTGGCGAAGGCGGCTGACTGGACATGTATTGACGCTGAGGTGCGAAAGCGTGGGGAGCAA…	PRJEB44136	SAMEA8653759	ERX9274313	ERR9725041	Sph-ATUE_S241H133_draftAssembly_v2	GCA_942648055	PRJEB44136	ERS6338312	CALOWL020000001-CALOWL020000686	57.5312	C:85.6%[S:85.1%,D:0.5%],F:3.6%,M:10.8%,n:221	-	-	-	-	-	-
S242H113	This_Study	Sph-ATUE_S242H113	1869227	Sphingomonas	Sphingomonas	Sph-ATUE_S242H113	-	-	Sphingomonas	A.thaliana	N103	2016	isolate	H113	Sph-ATUE_S242H113_R1.fastq.gz	Sph-ATUE_S242H113_R2.fastq.gz		This Study	YES	-	-	-	-	TGGGGAATATTGGACAATGGGCGAAAGCCTGATCCAGCAATGCCGCGTGAGTGATGAAGGCCTTAGGGTTGTAAAGCTCTTTTACCCGGGATGATAATGACAGTACCGGGAGAATAAGCTCCGGCTAACTCCGTGCCAGCAGCCGCGGTAATACGGAGGGAGCTAGCGTTATTCGGAATTACTGGGCGTAAAGCGCACGTAGGCGGCTTTGTAAGTAAGAGGTGAAAGCCCAGAGCTCAACTCTGGAATTGCCTTTTAGACTGCATCGCTTGAATCATGGAGAGGTCAGTGGAATTCCGAGTGTAGAGGTGAAATTCGTAGATATTCGGAAGAACACCAGTGGCGAAGGCGGCTGACTGGACATGTATTGACGCTGAGGTGCGAAAGCGTGGGGAGCAA…	PRJEB44136	SAMEA8653506	ERX9274314	ERR9725042	Sph-ATUE_S242H113_draftAssembly_v2	GCA_942643695	PRJEB44136	ERS6338059	CALOPB020000001-CALOPB020000118	56.8256	C:94.6%[S:94.1%,D:0.5%],F:0.9%,M:4.5%,n:221	-	-	-	-	-	-
S242H133	This_Study	Sph-ATUE_S242H133	1869227	Sphingomonas	Sphingomonas	Sph-ATUE_S242H133	-	-	Sphingomonas	T.officinale	Og02	20180420	isolate	H133	Sph-ATUE_S242H133_R1.fastq.gz	Sph-ATUE_S242H133_R2.fastq.gz		This Study	YES	YES	-	-	-	TGGGGAATATTGGACAATGGGCGAAAGCCTGATCCAGCAATGCCGCGTGAGTGATGAAGGCCTTAGGGTTGTAAAGCTCTTTTACCCGGGATGATAATGACAGTACCGGGAGAATAAGCTCCGGCTAACTCCGTGCCAGCAGCCGCGGTAATACGGAGGGAGCTAGCGTTATTCGGAATTACTGGGCGTAAAGCGCACGTAGGCGGCTTTGTAAGTAAGAGGTGAAAGCCCAGAGCTCAACTCTGGAATTGCCTTTTAGACTGCATCGCTTGAATCATGGAGAGGTCAGTGGAATTCCGAGTGTAGAGGTGAAATTCGTAGATATTCGGAAGAACACCAGTGGCGAAGGCGGCTGACTGGACATGTATTGACGCTGAGGTGCGAAAGCGTGGGGAGCAA…	PRJEB44136	SAMEA8653760	ERX9274316	ERR9725044	Sph-ATUE_S242H133_draftAssembly_v2	GCA_942642815	PRJEB44136	ERS6338313	CALONR020000001-CALONR020000061	52.874	C:95.5%[S:95.5%,D:0.0%],F:1.4%,M:3.1%,n:221	-	-	-	-	-	-
S243H113	This_Study	Sph-ATUE_S243H113	1869227	Sphingomonas	Sphingomonas	Sph-ATUE_S243H113	-	-	Sphingomonas	A.thaliana	N103	2016	isolate	H113	Sph-ATUE_S243H113_R1.fastq.gz	Sph-ATUE_S243H113_R2.fastq.gz		This Study	YES	-	-	-	-	TGGGGAATATTGGACAATGGGCGAAAGCCTGATCCAGCAATGCCGCGTGAGTGATGAAGGCCTTAGGGTTGTAAAGCTCTTTTACCCGGGATGATAATGACAGTACCGGGAGAATAAGCTCCGGCTAACTCCGTGCCAGCAGCCGCGGTAATACGGAGGGAGCTAGCGTTATTCGGAATTACTGGGCGTAAAGCGCACGTAGGCGGCTTTGTAAGTAAGAGGTGAAAGCCCAGAGCTCAACTCTGGAATTGCCTTTTAGACTGCATCGCTTGAATCATGGAGAGGTCAGTGGAATTCCGAGTGTAGAGGTGAAATTCGTAGATATTCGGAAGAACACCAGTGGCGAAGGCGGCTGACTGGACATGTATTGACGCTGAGGTGCGAAAGCGTGGGGAGCAA…	PRJEB44136	SAMEA8653507	ERX9274317	ERR9725045	Sph-ATUE_S243H113_draftAssembly_v2	GCA_942643705	PRJEB44136	ERS6338060	CALOPD020000001-CALOPD020000161	25.3193	C:96.0%[S:95.5%,D:0.5%],F:0.5%,M:3.5%,n:221	-	-	-	-	-	-
S243H133	This_Study	Sph-ATUE_S243H133	1869227	Sphingomonas	Sphingomonas	Sph-ATUE_S243H133	-	-	Sphingomonas	A.thaliana	Og20	20180420	isolate	H133	Sph-ATUE_S243H133_R1.fastq.gz	Sph-ATUE_S243H133_R2.fastq.gz		This Study	YES	-	-	YES	-	TGGGGAATATTGGACAATGGGCGAAAGCCTGATCCAGCAATGCCGCGTGAGTGATGAAGGCCTTAGGGTTGTAAAGCTCTTTTACCCGGGATGATAATGACAGTACCGGGAGAATAAGCTCCGGCTAACTCCGTGCCAGCAGCCGCGGTAATACGGAGGGAGCTAGCGTTATTCGGAATTACTGGGCGTAAAGCGCACGTAGGCGGCTTTGTAAGTTAGAGGTGAAAGCCTGGAGCTCAACTCCAGAATTGCCTTTGATACTGCATGGCTTGAATCCAGGAGAGGTGAGTGGAATTCCGAGTGTAGAGGTGAAATTCGTAGATATTCGGAAGAACACCAGTGGCGAAGGCGGCTCACTGGACTGGTATTGACGCTGAGGTGCGAAAGCGTGGGGAGCAA…	PRJEB44136	SAMEA8653761	ERX9274318	ERR9725046	Sph-ATUE_S243H133_draftAssembly_v2	GCA_942644725	PRJEB44136	ERS6338314	CALORB020000001-CALORB020000257	72.4636	C:91.0%[S:91.0%,D:0.0%],F:2.7%,M:6.3%,n:221	-	-	-	-	-	-
S244H113	This_Study	Sph-ATUE_S244H113	1869227	Sphingomonas	Sphingomonas	Sph-ATUE_S244H113	-	-	Sphingomonas	A.thaliana	N103	2016	isolate	H113	Sph-ATUE_S244H113_R1.fastq.gz	Sph-ATUE_S244H113_R2.fastq.gz		This Study	YES	-	-	-	-	TGGGGAATATTGGACAATGGGCGAAAGCCTGATCCAGCAATGCCGCGTGAGTGATGAAGGCCTTAGGGTTGTAAAGCTCTTTTACCCGGGATGATAATGACAGTACCGGGAGAATAAGCTCCGGCTAACTCCGTGCCAGCAGCCGCGGTAATACGGAGGGAGCTAGCGTTATTCGGAATTACTGGGCGTAAAGCGCACGTAGGCGGCTTTGTAAGTAAGAGGTGAAAGCCCAGAGCTCAACTCTGGAATTGCCTTTTAGACTGCATCGCTTGAATCATGGAGAGGTCAGTGGAATTCCGAGTGTAGAGGTGAAATTCGTAGATATTCGGAAGAACACCAGTGGCGAAGGCGGCTGACTGGACATGTATTGACGCTGAGGTGCGAAAGCGTGGGGAGCAA…	PRJEB44136	SAMEA8653508	ERX9274319	ERR9725047	Sph-ATUE_S244H113_draftAssembly_v2	GCA_942648085	PRJEB44136	ERS6338061	CALOWM020000001-CALOWM020000109	77.5036	C:95.5%[S:95.0%,D:0.5%],F:1.4%,M:3.1%,n:221	-	-	-	-	-	-
S244H133	This_Study	Sph-ATUE_S244H133	1869227	Sphingomonas	Sphingomonas	Sph-ATUE_S244H133	-	-	Sphingomonas	C.hirsuta	Og37	20180420	isolate	H133	Sph-ATUE_S244H133_R1.fastq.gz	Sph-ATUE_S244H133_R2.fastq.gz		This Study	YES	YES	-	YES	-	TGGGGAATATTGGACAATGGGCGAAAGCCTGATCCAGCAATGCCGCGTGAGTGATGAAGGCCTTAGGGTTGTAAAGCTCTTTTACCCGGGATGATAATGACAGTACCGGGAGAATAAGCTCCGGCTAACTCCGTGCCAGCAGCCGCGGTAATACGGAGGGAGCTAGCGTTATTCGGAATTACTGGGCGTAAAGCGCACGTAGGCGGCTTTGTAAGTAAGAGGTGAAAGCCCAGAGCTCAACTCTGGAATTGCCTTTTAGACTGCATCGCTTGAATCATGGAGAGGTCAGTGGAATTCCGAGTGTAGAGGTGAAATTCGTAGATATTCGGAAGAACACCAGTGGCGAAGGCGGCTGACTGGACATGTATTGACGCTGAGGTGCGAAAGCGTGGGGAGCAA…	PRJEB44136	SAMEA8653762	ERX9274320	ERR9725048	Sph-ATUE_S244H133_draftAssembly_v2	GCA_942646065	PRJEB44136	ERS6338315	CALORO020000001-CALORO020000367	63.4991	C:89.1%[S:89.1%,D:0.0%],F:3.6%,M:7.3%,n:221	-	-	-	-	-	-
S245H113	This_Study	Sph-ATUE_S245H113	1869227	Sphingomonas	Sphingomonas	Sph-ATUE_S245H113	-	-	Sphingomonas	A.thaliana	N103	2016	isolate	H113	Sph-ATUE_S245H113_R1.fastq.gz	Sph-ATUE_S245H113_R2.fastq.gz		This Study	YES	-	-	YES	-	TGGGGAATATTGGACAATGGGCGAAAGCCTGATCCAGCAATGCCGCGTGAGTGATGAAGGCCTTAGGGTTGTAAAGCTCTTTTACCCGGGATGATAATGACAGTACCGGGAGAATAAGCTCCGGCTAACTCCGTGCCAGCAGCCGCGGTAATACGGAGGGAGCTAGCGTTATTCGGAATTACTGGGCGTAAAGCGCACGTAGGCGGCTTTGTAAGTAAGAGGTGAAAGCCCAGAGCTCAACTCTGGAATTGCCTTTTAGACTGCATCGCTTGAATCATGGAGAGGTCAGTGGAATTCCGAGTGTAGAGGTGAAATTCGTAGATATTCGGAAGAACACCAGTGGCGAAGGCGGCTGACTGGACATGTATTGACGCTGAGGTGCGAAAGCGTGGGGAGCAA…	PRJEB44136	SAMEA8653509	ERX9274321	ERR9725049	Sph-ATUE_S245H113_draftAssembly_v2	GCA_942644715	PRJEB44136	ERS6338062	CALORA020000001-CALORA020000120	39.7849	C:94.6%[S:94.1%,D:0.5%],F:0.9%,M:4.5%,n:221	-	-	-	-	-	-
S245H133	This_Study	Sph-ATUE_S245H133	1869227	Sphingomonas	Sphingomonas	Sph-ATUE_S245H133	-	-	Sphingomonas	A.thaliana	Og16	20180420	isolate	H133	Sph-ATUE_S245H133_R1.fastq.gz	Sph-ATUE_S245H133_R2.fastq.gz		This Study	YES	YES	-	-	-	TGGGGAATATTGGACAATGGGCGAAAGCCTGATCCAGCAATGCCGCGTGAGTGATGAAGGCCTTAGGGTTGTAAAGCTCTTTTACCCGGGATGATAATGACAGTACCGGGAGAATAAGCTCCGGCTAACTCCGTGCCAGCAGCCGCGGTAATACGGAGGGAGCTAGCGTTATTCGGAATTACTGGGCGTAAAGCGCACGTAGGCGGCTTTGTAAGTAAGAGGTGAAAGCCCAGAGCTCAACTCTGGAATTGCCTTTTAGACTGCATCGCTTGAATCATGGAGAGGTCAGTGGAATTCCGAGTGTAGAGGTGAAATTCGTAGATATTCGGAAGAACACCAGTGGCGAAGGCGGCTGACTGGACATGTATTGACGCTGAGGTGCGAAAGCGTGGGGAGCAA…	PRJEB44136	SAMEA8653763	ERX9274322	ERR9725050	Sph-ATUE_S245H133_draftAssembly_v2	GCA_942646555	PRJEB44136	ERS6338316	CALOSZ020000001-CALOSZ020000073	62.5811	C:95.1%[S:94.6%,D:0.5%],F:0.9%,M:4.0%,n:221	-	-	-	-	-	-
S246H113	This_Study	Sph-ATUE_S246H113	1869227	Sphingomonas	Sphingomonas	Sph-ATUE_S246H113	-	-	Sphingomonas	A.thaliana	N103	2016	isolate	H113	Sph-ATUE_S246H113_R1.fastq.gz	Sph-ATUE_S246H113_R2.fastq.gz		This Study	YES	-	-	YES	-	TGGGGAATATTGGACAATGGGCGAAAGCCTGATCCAGCAATGCCGCGTGAGTGATGAAGGCCTTAGGGTTGTAAAGCTCTTTTACCCGGGATGATAATGACAGTACCGGGAGAATAAGCTCCGGCTAACTCCGTGCCAGCAGCCGCGGTAATACGGAGGGAGCTAGCGTTATTCGGAATTACTGGGCGTAAAGCGCACGTAGGCGGCTTTGTAAGTAAGAGGTGAAAGCCCAGAGCTCAACTCTGGAATTGCCTTTTAGACTGCATCGCTTGAATCATGGAGAGGTCAGTGGAATTCCGAGTGTAGAGGTGAAATTCGTAGATATTCGGAAGAACACCAGTGGCGAAGGCGGCTGACTGGACATGTATTGACGCTGAGGTGCGAAAGCGTGGGGAGCAA…	PRJEB44136	SAMEA8653510	ERX9274323	ERR9725051	Sph-ATUE_S246H113_draftAssembly_v2	GCA_942648875	PRJEB44136	ERS6338063	CALOYU020000001-CALOYU020000118	47.728	C:94.6%[S:94.1%,D:0.5%],F:0.9%,M:4.5%,n:221	-	-	-	-	-	-
S246H133	This_Study	Sph-ATUE_S246H133	1869227	Sphingomonas	Sphingomonas	Sph-ATUE_S246H133	-	-	Sphingomonas	A.thaliana	Og15	20180420	isolate	H133	Sph-ATUE_S246H133_R1.fastq.gz	Sph-ATUE_S246H133_R2.fastq.gz		This Study	YES	-	-	YES	-	TGGGGAATATTGGACAATGGGCGAAAGCCTGATCCAGCAATGCCGCGTGAGTGATGAAGGCCTTAGGGTTGTAAAGCTCTTTTACCCGGGATGATAATGACAGTACCGGGAGAATAAGCTCCGGCTAACTCCGTGCCAGCAGCCGCGGTAATACGGAGGGAGCTAGCGTTATTCGGAATTACTGGGCGTAAAGCGCACGTAGGCGGCTTTGTAAGTTAGAGGTGAAAGCCCAGAGCTCAACTCTGGAATTGCCTTTAAGACTGCATCGCTTGAATCATGGAGAGGTCAGTGGAATTCCGAGTGTAGAGGTGAAATTCGTAGATATTCGGAAGAACACCAGTGGCGAAGGCGGCTGACTGGACATGTATTGACGCTGAGGTGCGAAAGCGTGGGGAGCAA…	PRJEB44136	SAMEA8653764	ERX9274324	ERR9725052	Sph-ATUE_S246H133_draftAssembly_v2	GCA_942643025	PRJEB44136	ERS6338317	CALONZ020000001-CALONZ020000062	56.8864	C:94.6%[S:94.6%,D:0.0%],F:1.4%,M:4.0%,n:221	-	-	-	-	-	-
S247H113	This_Study	Sph-ATUE_S247H113	1869227	Sphingomonas	Sphingomonas	Sph-ATUE_S247H113	-	-	Sphingomonas	A.thaliana	N103	2016	isolate	H113	Sph-ATUE_S247H113_R1.fastq.gz	Sph-ATUE_S247H113_R2.fastq.gz		This Study	YES	-	-	-	-	TGGGGAATATTGGACAATGGGCGAAAGCCTGATCCAGCAATGCCGCGTGAGTGATGAAGGCCTTAGGGTTGTAAAGCTCTTTTACCCGGGATGATAATGACAGTACCGGGAGAATAAGCTCCGGCTAACTCCGTGCCAGCAGCCGCGGTAATACGGAGGGAGCTAGCGTTATTCGGAATTACTGGGCGTAAAGCGCACGTAGGCGGCTTTGTAAGTAAGAGGTGAAAGCCCAGAGCTCAACTCTGGAATTGCCTTTTAGACTGCATCGCTTGAATCATGGAGAGGTCAGTGGAATTCCGAGTGTAGAGGTGAAATTCGTAGATATTCGGAAGAACACCAGTGGCGAAGGCGGCTGACTGGACATGTATTGACGCTGAGGTGCGAAAGCGTGGGGAGCAA…	PRJEB44136	SAMEA8653511	ERX9274326	ERR9725054	Sph-ATUE_S247H113_draftAssembly_v2	GCA_942646545	PRJEB44136	ERS6338064	CALOSY020000001-CALOSY020000083	35.9403	C:94.6%[S:94.1%,D:0.5%],F:0.9%,M:4.5%,n:221	-	-	-	-	-	-
S247H133	This_Study	Sph-ATUE_S247H133	1869227	Sphingomonas	Sphingomonas	Sph-ATUE_S247H133	-	-	Sphingomonas	A.thaliana	Og16	20180420	isolate	H133	Sph-ATUE_S247H133_R1.fastq.gz	Sph-ATUE_S247H133_R2.fastq.gz		This Study	YES	YES	-	YES	-	TGGGGAATATTGGACAATGGGCGAAAGCCTGATCCAGCAATGCCGCGTGAGTGATGAAGGCCTTAGGGTTGTAAAGCTCTTTTACCCGGGATGATAATGACAGTACCGGGAGAATAAGCTCCGGCTAACTCCGTGCCAGCAGCCGCGGTAATACGGAGGGAGCTAGCGTTATTCGGAATTACTGGGCGTAAAGCGCACGTAGGCGGCTTTGTAAGTAAGAGGTGAAAGCCCAGAGCTCAACTCTGGAATTGCCTTTTAGACTGCATCGCTTGAATCATGGAGAGGTCAGTGGAATTCCGAGTGTAGAGGTGAAATTCGTAGATATTCGGAAGAACACCAGTGGCGAAGGCGGCTGACTGGACATGTATTGACGCTGAGGTGCGAAAGCGTGGGGAGCAA…	PRJEB44136	SAMEA8653765	ERX9274327	ERR9725055	Sph-ATUE_S247H133_draftAssembly_v2	GCA_942646575	PRJEB44136	ERS6338318	CALOTA020000001-CALOTA020000071	49.5651	C:95.5%[S:95.0%,D:0.5%],F:0.9%,M:3.6%,n:221	-	-	-	-	-	-
S248H113	This_Study	Sph-ATUE_S248H113	1869227	Sphingomonas	Sphingomonas	Sph-ATUE_S248H113	-	-	Sphingomonas	A.thaliana	N103	2016	isolate	H113	Sph-ATUE_S248H113_R1.fastq.gz	Sph-ATUE_S248H113_R2.fastq.gz		This Study	YES	-	-	-	-	TGGGGAATATTGGACAATGGGCGCAAGCCTGATCCAGCAATGCCGCGTGAGTGATGAAGGCCTTAGGGTTGTAAAGCTCTTTTACCCGGGATGATAATGACAGTACCGGGAGAATAAGCCCCGGCTAACTCCGTGCCAGCAGCCGCGGTAATACGGAGGGGGCTAGCGTTGTTCGGAATTACTGGGCGTAAAGCGCACGTAGGCGGCTTTGTAAGTCAGGGGTGAAAGCCTGGAGCTCAACTCCAGAACTGCCTTTGAGACTGCATCGCTTGAATCCGGGAGAGGTAAGTGGAATTCCGAGTGTAGAGGTGAAATTCGTAGATATTCGGAAGAACACCAGTGGCGAAGGCGGCTTACTGGACCGGAATTGACGCTGAGGTGCGAAAGCGTGGGGAGCAA…	PRJEB44136	SAMEA8653512	ERX9274328	ERR9725056	Sph-ATUE_S248H113_draftAssembly_v2	GCA_942646565	PRJEB44136	ERS6338065	CALOTB020000001-CALOTB020000116	31.247	C:93.7%[S:93.7%,D:0.0%],F:1.4%,M:4.9%,n:221	-	-	-	-	-	-
S248H133	This_Study	Sph-ATUE_S248H133	1869227	Sphingomonas	Sphingomonas	Sph-ATUE_S248H133	-	-	Sphingomonas	T.repens	Og34	20180420	isolate	H133	Sph-ATUE_S248H133_R1.fastq.gz	Sph-ATUE_S248H133_R2.fastq.gz		This Study	YES	YES	-	-	-	TGGGGAATATTGGACAATGGGCGAAAGCCTGATCCAGCAATGCCGCGTGAGTGATGAAGGCCTTAGGGTTGTAAAGCTCTTTTACCCGGGATGATAATGACAGTACCGGGAGAATAAGCTCCGGCTAACTCCGTGCCAGCAGCCGCGGTAATACGGAGGGAGCTAGCGTTATTCGGAATTACTGGGCGTAAAGCGCACGTAGGCGGCTTTGTAAGTAAGAGGTGAAAGCCCAGAGCTCAACTCTGGAATTGCCTTTTAGACTGCATCGCTTGAATCATGGAGAGGTCAGTGGAATTCCGAGTGTAGAGGTGAAATTCGTAGATATTCGGAAGAACACCAGTGGCGAAGGCGGCTGACTGGACATGTATTGACGCTGAGGTGCGAAAGCGTGGGGAGCAA…	PRJEB44136	SAMEA8653766	ERX9274329	ERR9725057	Sph-ATUE_S248H133_draftAssembly_v2	GCA_942644865	PRJEB44136	ERS6338319	CALORH020000001-CALORH020000367	72.636	C:89.2%[S:88.7%,D:0.5%],F:3.6%,M:7.2%,n:221	-	-	-	-	-	-
S249H113	This_Study	Sph-ATUE_S249H113	1869227	Sphingomonas	Sphingomonas	Sph-ATUE_S249H113	-	-	Sphingomonas	A.thaliana	N103	2016	isolate	H113	Sph-ATUE_S249H113_R1.fastq.gz	Sph-ATUE_S249H113_R2.fastq.gz		This Study	YES	-	-	-	-	TGGGGAATATTGGACAATGGGCGAAAGCCTGATCCAGCAATGCCGCGTGAGTGATGAAGGCCTTAGGGTTGTAAAGCTCTTTTACCCGGGATGATAATGACAGTACCGGGAGAATAAGCTCCGGCTAACTCCGTGCCAGCAGCCGCGGTAATACGGAGGGAGCTAGCGTTATTCGGAATTACTGGGCGTAAAGCGCACGTAGGCGGCTTTGTAAGTAAGAGGTGAAAGCCCAGAGCTCAACTCTGGAATTGCCTTTTAGACTGCATCGCTTGAATCATGGAGAGGTCAGTGGAATTCCGAGTGTAGAGGTGAAATTCGTAGATATTCGGAAGAACACCAGTGGCGAAGGCGGCTGACTGGACATGTATTGACGCTGAGGTGCGAAAGCGTGGGGAGCAA…	PRJEB44136	SAMEA8653513	ERX9274330	ERR9725058	Sph-ATUE_S249H113_draftAssembly_v2	GCA_942647615	PRJEB44136	ERS6338066	CALOVP020000001-CALOVP020000117	57.7855	C:95.0%[S:95.0%,D:0.0%],F:0.5%,M:4.5%,n:221	-	-	-	-	-	-
S249H133	This_Study	Sph-ATUE_S249H133	1869227	Sphingomonas	Sphingomonas	Sph-ATUE_S249H133	-	-	Sphingomonas	A.thaliana	Og20	20180420	isolate	H133	Sph-ATUE_S249H133_R1.fastq.gz	Sph-ATUE_S249H133_R2.fastq.gz		This Study	YES	YES	-	-	-	TGGGGAATATTGGACAATGGGCGAAAGCCTGATCCAGCAATGCCGCGTGAGTGATGAAGGCCTTAGGGTTGTAAAGCTCTTTTACCCGGGATGATAATGACAGTACCGGGAGAATAAGCTCCGGCTAACTCCGTGCCAGCAGCCGCGGTAATACGGAGGGAGCTAGCGTTATTCGGAATTACTGGGCGTAAAGCGCACGTAGGCGGCTTTGTAAGTAAGAGGTGAAAGCCCAGAGCTCAACTCTGGAATTGCCTTTTAGACTGCATCGCTTGAATCATGGAGAGGTCAGTGGAATTCCGAGTGTAGAGGTGAAATTCGTAGATATTCGGAAGAACACCAGTGGCGAAGGCGGCTGACTGGACATGTATTGACGCTGAGGTGCGAAAGCGTGGGGAGCAA…	PRJEB44136	SAMEA8653767	ERX9274331	ERR9725059	Sph-ATUE_S249H133_draftAssembly_v2	GCA_942644675	PRJEB44136	ERS6338320	CALOQZ020000001-CALOQZ020000199	53.6897	C:92.4%[S:91.9%,D:0.5%],F:1.4%,M:6.2%,n:221	-	-	-	-	-	-
S250H113	This_Study	Sph-ATUE_S250H113	1869227	Sphingomonas	Sphingomonas	Sph-ATUE_S250H113	-	-	Sphingomonas	A.thaliana	N103	2016	isolate	H113	Sph-ATUE_S250H113_R1.fastq.gz	Sph-ATUE_S250H113_R2.fastq.gz		This Study	YES	-	-	-	-	TGGGGAATATTGGACAATGGGCGAAAGCCTGATCCAGCAATGCCGCGTGAGTGATGAAGGCCTTAGGGTTGTAAAGCTCTTTTACCCGGGATGATAATGACAGTACCGGGAGAATAAGCTCCGGCTAACTCCGTGCCAGCAGCCGCGGTAATACGGAGGGAGCTAGCGTTATTCGGAATTACTGGGCGTAAAGCGCACGTAGGCGGCTTTGTAAGTAAGAGGTGAAAGCCCAGAGCTCAACTCTGGAATTGCCTTTTAGACTGCATCGCTTGAATCATGGAGAGGTCAGTGGAATTCCGAGTGTAGAGGTGAAATTCGTAGATATTCGGAAGAACACCAGTGGCGAAGGCGGCTGACTGGACATGTATTGACGCTGAGGTGCGAAAGCGTGGGGAGCAA…	PRJEB44136	SAMEA8653514	ERX9274332	ERR9725060	Sph-ATUE_S250H113_draftAssembly_v2	GCA_942647625	PRJEB44136	ERS6338067	CALOVQ020000001-CALOVQ020000132	56.511	C:95.5%[S:95.0%,D:0.5%],F:1.4%,M:3.1%,n:221	-	-	-	-	-	-
S250H133	This_Study	Sph-ATUE_S250H133	1869227	Sphingomonas	Sphingomonas	Sph-ATUE_S250H133	-	-	Sphingomonas	A.thaliana	Og16	20180420	isolate	H133	Sph-ATUE_S250H133_R1.fastq.gz	Sph-ATUE_S250H133_R2.fastq.gz		This Study	YES	YES	-	-	-	TGGGGAATATTGGACAATGGGCGAAAGCCTGATCCAGCAATGCCGCGTGAGTGATGAAGGCCTTAGGGTTGTAAAGCTCTTTTACCCGGGATGATAATGACAGTACCGGGAGAATAAGCTCCGGCTAACTCCGTGCCAGCAGCCGCGGTAATACGGAGGGAGCTAGCGTTATTCGGAATTACTGGGCGTAAAGCGCACGTAGGCGGCTTTGTAAGTAAGAGGTGAAAGCCCAGAGCTCAACTCTGGAATTGCCTTTTAGACTGCATCGCTTGAATCATGGAGAGGTCAGTGGAATTCCGAGTGTAGAGGTGAAATTCGTAGATATTCGGAAGAACACCAGTGGCGAAGGCGGCTGACTGGACATGTATTGACGCTGAGGTGCGAAAGCGTGGGGAGCAA…	PRJEB44136	SAMEA8653768	ERX9274333	ERR9725061	Sph-ATUE_S250H133_draftAssembly_v2	GCA_942647655	PRJEB44136	ERS6338321	CALOVR020000001-CALOVR020000074	37.6664	C:95.1%[S:94.6%,D:0.5%],F:1.8%,M:3.1%,n:221	-	-	-	-	-	-
S251H113	This_Study	Sph-ATUE_S251H113	1869227	Sphingomonas	Sphingomonas	Sph-ATUE_S251H113	-	-	Sphingomonas	A.thaliana	N110	2016	isolate	H113	Sph-ATUE_S251H113_R1.fastq.gz	Sph-ATUE_S251H113_R2.fastq.gz		This Study	YES	-	-	-	-	TGGGGAATATTGGACAATGGGCGAAAGCCTGATCCAGCAATGCCGCGTGAGTGATGAAGGCCTTAGGGTTGTAAAGCTCTTTTACCCGGGATGATAATGACAGTACCGGGAGAATAAGCTCCGGCTAACTCCGTGCCAGCAGCCGCGGTAATACGGAGGGAGCTAGCGTTATTCGGAATTACTGGGCGTAAAGCGCACGTAGGCGGCTTTGTAAGTAAGAGGTGAAAGCCCAGAGCTCAACTCTGGAATTGCCTTTTAGACTGCATCGCTTGAATCATGGAGAGGTCAGTGGAATTCCGAGTGTAGAGGTGAAATTCGTAGATATTCGGAAGAACACCAGTGGCGAAGGCGGCTGACTGGACATGTATTGACGCTGAGGTGCGAAAGCGTGGGGAGCAA…	PRJEB44136	SAMEA8653515	ERX9274334	ERR9725062	Sph-ATUE_S251H113_draftAssembly_v2	GCA_942648895	PRJEB44136	ERS6338068	CALOYW020000001-CALOYW020000088	75.3708	C:94.6%[S:93.7%,D:0.9%],F:0.9%,M:4.5%,n:221	-	-	-	-	-	-
S251H133	This_Study	Sph-ATUE_S251H133	1869227	Sphingomonas	Sphingomonas	Sph-ATUE_S251H133	-	-	Sphingomonas	A.thaliana	Og15	20180420	isolate	H133	Sph-ATUE_S251H133_R1.fastq.gz	Sph-ATUE_S251H133_R2.fastq.gz		This Study	YES	-	-	YES	-	TAGGGAATATTGGACAATGGGGGCAACCCTGATCCAGCAATGCCGCGTGAGTGATGAAGGCCTTAGGGTTGTAAAGCTCTTTTACCCGAGATGATAATGACAGTATCGGGAGAATAAGCTCCGGCTAACTCCGTGCCAGCAGCCGCGGTAATACGGAGGGAGCTAGCGTTGTTCGGAATTACTGGGCGTAAAGCGCACGTAGGCGGCGATTTAAGTCAGAGGTGAAAGCCCGGGGCTCAACCCCGGAACTGCCTTTGAGACTGGATTGCTAGAATCTTGGAGAGGCGGGTGGAATTCCGAGTGTAGAGGTGAAATTCGTAGATATTCGGAAGAACACCAGTGGCGAAGGCGGCCCGCTGGACAAGTATTGACGCTGAGGTGCGAAAGCGTGGGGAGCAA…	PRJEB44136	SAMEA8653769	ERX9274335	ERR9725063	Sph-ATUE_S251H133_draftAssembly_v2	GCA_942647675	PRJEB44136	ERS6338322	CALOVS020000001-CALOVS020000087	51.0207	C:95.0%[S:95.0%,D:0.0%],F:1.4%,M:3.6%,n:221	-	-	-	-	-	-
S252H113	This_Study	Sph-ATUE_S252H113	1869227	Sphingomonas	Sphingomonas	Sph-ATUE_S252H113	-	-	Sphingomonas	A.thaliana	N110	2016	isolate	H113	Sph-ATUE_S252H113_R1.fastq.gz	Sph-ATUE_S252H113_R2.fastq.gz		This Study	YES	-	-	YES	-	TGGGGAATATTGGACAATGGGCGAAAGCCTGATCCAGCAATGCCGCGTGAGTGATGAAGGCCTTAGGGTTGTAAAGCTCTTTTACCCGGGATGATAATGACAGTACCGGGAGAATAAGCTCCGGCTAACTCCGTGCCAGCAGCCGCGGTAATACGGAGGGAGCTAGCGTTATTCGGAATTACTGGGCGTAAAGCGCACGTAGGCGGCTTTGTAAGTAAGAGGTGAAAGCCCAGAGCTCAACTCTGGAATTGCCTTTTAGACTGCATCGCTTGAATCATGGAGAGGTCAGTGGAATTCCGAGTGTAGAGGTGAAATTCGTAGATATTCGGAAGAACACCAGTGGCGAAGGCGGCTGACTGGACATGTATTGACGCTGAGGTGCGAAAGCGTGGGGAGCAA…	PRJEB44136	SAMEA8653516	ERX9274336	ERR9725064	Sph-ATUE_S252H113_draftAssembly_v2	GCA_942644665	PRJEB44136	ERS6338069	CALOQY020000001-CALOQY020000087	47.9367	C:95.9%[S:95.9%,D:0.0%],F:0.5%,M:3.6%,n:221	-	-	-	-	-	-
S252H133	This_Study	Sph-ATUE_S252H133	1869227	Sphingomonas	Sphingomonas	Sph-ATUE_S252H133	-	-	Sphingomonas	A.thaliana	Og20	20180420	isolate	H133	Sph-ATUE_S252H133_R1.fastq.gz	Sph-ATUE_S252H133_R2.fastq.gz		This Study	YES	-	-	-	-	TGGGGAATATTGGACAATGGGCGAAAGCCTGATCCAGCAATGCCGCGTGAGTGATGAAGGCCTTAGGGTTGTAAAGCTCTTTTACCCGGGATGATAATGACAGTACCGGGAGAATAAGCTCCGGCTAACTCCGTGCCAGCAGCCGCGGTAATACGGAGGGAGCTAGCGTTGTTCGGAATTACTGGGCGTAAAGCGCACGTAGGCGGCTTTGTAAGTTAGAGGTGAAAGCCTGGAGCTCAACTCCAGAATTGCCTTTAAGACTGCATCGCTTGAATCCAGGAGAGGTGAGTGGAATTCCGAGTGTAGAGGTGAAATTCGTAGATATTCGGAAGAACACCAGTGGCGAAGGCGGCTCACTGGACTGGTATTGACGCTGAGGTGCGAAAGCGTGGGGAGCAA…	PRJEB44136	SAMEA8653770	ERX9274337	ERR9725065	Sph-ATUE_S252H133_draftAssembly_v2	GCA_942644845	PRJEB44136	ERS6338323	CALORG020000001-CALORG020000111	54.9619	C:91.9%[S:91.9%,D:0.0%],F:2.7%,M:5.4%,n:221	-	-	-	-	-	-
S253H113	This_Study	Sph-ATUE_S253H113	1869227	Sphingomonas	Sphingomonas	Sph-ATUE_S253H113	-	-	Sphingomonas	A.thaliana	N110	2016	isolate	H113	Sph-ATUE_S253H113_R1.fastq.gz	Sph-ATUE_S253H113_R2.fastq.gz		This Study	YES	-	-	-	-	TGGGGAATATTGGACAATGGGCGAAAGCCTGATCCAGCAATGCCGCGTGAGTGATGAAGGCCTTAGGGTTGTAAAGCTCTTTTACCCGGGATGATAATGACAGTACCGGGAGAATAAGCTCCGGCTAACTCCGTGCCAGCAGCCGCGGTAATACGGAGGGAGCTAGCGTTATTCGGAATTACTGGGCGTAAAGCGCACGTAGGCGGCTTTGTAAGTAAGAGGTGAAAGCCCAGAGCTCAACTCTGGAATTGCCTTTTAGACTGCATCGCTTGAATCATGGAGAGGTCAGTGGAATTCCGAGTGTAGAGGTGAAATTCGTAGATATTCGGAAGAACACCAGTGGCGAAGGCGGCTGACTGGACATGTATTGACGCTGAGGTGCGAAAGCGTGGGGAGCAA…	PRJEB44136	SAMEA8653517	ERX9274338	ERR9725066	Sph-ATUE_S253H113_draftAssembly_v2	GCA_942648115	PRJEB44136	ERS6338070	CALOWO020000001-CALOWO020000096	52.2987	C:94.6%[S:93.7%,D:0.9%],F:0.9%,M:4.5%,n:221	-	-	-	-	-	-
S253H133	This_Study	Sph-ATUE_S253H133	1869227	Sphingomonas	Sphingomonas	Sph-ATUE_S253H133	-	-	Sphingomonas	A.thaliana	Og16	20180420	isolate	H133	Sph-ATUE_S253H133_R1.fastq.gz	Sph-ATUE_S253H133_R2.fastq.gz		This Study	YES	YES	-	YES	-	TGGGGAATATTGGACAATGGGCGAAAGCCTGATCCAGCAATGCCGCGTGAGTGATGAAGGCCTTAGGGTTGTAAAGCTCTTTTACCCGGGATGATAATGACAGTACCGGGAGAATAAGCTCCGGCTAACTCCGTGCCAGCAGCCGCGGTAATACGGAGGGAGCTAGCGTTATTCGGAATTACTGGGCGTAAAGCGCACGTAGGCGGCTTTGTAAGTAAGAGGTGAAAGCCCAGAGCTCAACTCTGGAATTGCCTTTTAGACTGCATCGCTTGAATCATGGAGAGGTCAGTGGAATTCCGAGTGTAGAGGTGAAATTCGTAGATATTCGGAAGAACACCAGTGGCGAAGGCGGCTGACTGGACATGTATTGACGCTGAGGTGCGAAAGCGTGGGGAGCAA…	PRJEB44136	SAMEA8653771	ERX9274339	ERR9725067	Sph-ATUE_S253H133_draftAssembly_v2	GCA_942648105	PRJEB44136	ERS6338324	CALOWN020000001-CALOWN020000057	52.8387	C:94.6%[S:94.6%,D:0.0%],F:0.5%,M:4.9%,n:221	-	-	-	-	-	-
S254H113	This_Study	Sph-ATUE_S254H113	1869227	Sphingomonas	Sphingomonas	Sph-ATUE_S254H113	-	-	Sphingomonas	A.thaliana	N178	2016	isolate	H113	Sph-ATUE_S254H113_R1.fastq.gz	Sph-ATUE_S254H113_R2.fastq.gz		This Study	YES	-	-	YES	-	TGGGGAATATTGGACAATGGGCGAAAGCCTGATCCAGCAATGCCGCGTGAGTGATGAAGGCCTTAGGGTTGTAAAGCTCTTTTACCCGGGATGATAATGACAGTACCGGGAGAATAAGCTCCGGCTAACTCCGTGCCAGCAGCCGCGGTAATACGGAGGGAGCTAGCGTTATTCGGAATTACTGGGCGTAAAGCGCACGTAGGCGGCTTTGTAAGTAAGAGGTGAAAGCCCAGAGCTCAACTCTGGAATTGCCTTTTAGACTGCATCGCTTGAATCATGGAGAGGTCAGTGGAATTCCGAGTGTAGAGGTGAAATTCGTAGATATTCGGAAGAACACCAGTGGCGAAGGCGGCTGACTGGACATGTATTGACGCTGAGGTGCGAAAGCGTGGGGAGCAA…	PRJEB44136	SAMEA8653518	ERX9274340	ERR9725068	Sph-ATUE_S254H113_draftAssembly_v2	GCA_942644815	PRJEB44136	ERS6338071	CALORE020000001-CALORE020000158	55.7836	C:94.6%[S:94.1%,D:0.5%],F:0.9%,M:4.5%,n:221	-	-	-	-	-	-
S254H133	This_Study	Sph-ATUE_S254H133	1869227	Sphingomonas	Sphingomonas	Sph-ATUE_S254H133	-	-	Sphingomonas	A.thaliana	Og20	20180420	isolate	H133	Sph-ATUE_S254H133_R1.fastq.gz	Sph-ATUE_S254H133_R2.fastq.gz		This Study	YES	YES	-	-	-	TGGGGAATATTGGACAATGGGCGAAAGCCTGATCCAGCAATGCCGCGTGAGTGATGAAGGCCTTAGGGTTGTAAAGCTCTTTTACCCGGGATGATAATGACAGTACCGGGAGAATAAGCTCCGGCTAACTCCGTGCCAGCAGCCGCGGTAATACGGAGGGAGCTAGCGTTATTCGGAATTACTGGGCGTAAAGCGCACGTAGGCGGCTTTGTAAGTAAGAGGTGAAAGCCCAGAGCTCAACTCTGGAATTGCCTTTTAGACTGCATCGCTTGAATCATGGAGAGGTCAGTGGAATTCCGAGTGTAGAGGTGAAATTCGTAGATATTCGGAAGAACACCAGTGGCGAAGGCGGCTGACTGGACATGTATTGACGCTGAGGTGCGAAAGCGTGGGGAGCAA…	PRJEB44136	SAMEA8653772	ERX9274341	ERR9725069	Sph-ATUE_S254H133_draftAssembly_v2	GCA_942646525	PRJEB44136	ERS6338325	CALOSW020000001-CALOSW020000071	53.2239	C:95.5%[S:95.0%,D:0.5%],F:0.9%,M:3.6%,n:221	-	-	-	-	-	-
S255H113	This_Study	Sph-ATUE_S255H113	1869227	Sphingomonas	Sphingomonas	Sph-ATUE_S255H113	-	-	Sphingomonas	A.thaliana	N178	2016	isolate	H113	Sph-ATUE_S255H113_R1.fastq.gz	Sph-ATUE_S255H113_R2.fastq.gz		This Study	YES	-	-	-	-	TGGGGAATATTGGACAATGGGCGAAAGCCTGATCCAGCAATGCCGCGTGAGTGATGAAGGCCTTAGGGTTGTAAAGCTCTTTTACCCGGGATGATAATGACAGTACCGGGAGAATAAGCTCCGGCTAACTCCGTGCCAGCAGCCGCGGTAATACGGAGGGAGCTAGCGTTATTCGGAATTACTGGGCGTAAAGCGCACGTAGGCGGCTTTGTAAGTAAGAGGTGAAAGCCCAGAGCTCAACTCTGGAATTGCCTTTTAGACTGCATCGCTTGAATCATGGAGAGGTCAGTGGAATTCCGAGTGTAGAGGTGAAATTCGTAGATATTCGGAAGAACACCAGTGGCGAAGGCGGCTGACTGGACATGTATTGACGCTGAGGTGCGAAAGCGTGGGGAGCAA…	PRJEB44136	SAMEA8653519	ERX9274342	ERR9725070	Sph-ATUE_S255H113_draftAssembly_v2	GCA_942643175	PRJEB44136	ERS6338072	CALOOC020000001-CALOOC020000100	60.5682	C:95.1%[S:94.6%,D:0.5%],F:0.9%,M:4.0%,n:221	-	-	-	-	-	-
S255H133	This_Study	Sph-ATUE_S255H133	1869227	Sphingomonas	Sphingomonas	Sph-ATUE_S255H133	-	-	Sphingomonas	T.officinale	Og02	20180420	isolate	H133	Sph-ATUE_S255H133_R1.fastq.gz	Sph-ATUE_S255H133_R2.fastq.gz		This Study	YES	-	-	-	-	TGGGGAATATTGGACAATGGGCGCAAGCCTGATCCAGCAATGCCGCGTGAGTGATGAAGGCCTTAGGGTTGTAAAGCTCTTTTACCCGGGATGATAATGACAGTACCGGGAGAATAAGCTCCGGCTAACTCCGTGCCAGCAGCCGCGGTAATACGGAGGGAGCTAGCGTTGTTCGGAATTACTGGGCGTAAAGCGCACGTAGGCGGCTTTGTAAGTTAGAGGTGAAAGCCTGGAGCTCAACTCCAGAATTGCCTTTGATACTGCATGGCTTGAATCCAGGAGAGGTGAGTGGAATTCCGAGTGTAGAGGTGAAATTCGTAGATATTCGGAAGAACACCAGTGGCGAAGGCGGCTCACTGGACTGGTATTGACGCTGAGGTGCGAAAGCGTGGGGAGCAA…	PRJEB44136	SAMEA8653773	ERX9274343	ERR9725071	Sph-ATUE_S255H133_draftAssembly_v2	GCA_942644795	PRJEB44136	ERS6338326	CALORF020000001-CALORF020000300	85.2324	C:90.0%[S:90.0%,D:0.0%],F:3.6%,M:6.4%,n:221	-	-	-	-	-	-
S256H113	This_Study	Sph-ATUE_S256H113	1869227	Sphingomonas	Sphingomonas	Sph-ATUE_S256H113	-	-	Sphingomonas	A.thaliana	N178	2016	isolate	H113	Sph-ATUE_S256H113_R1.fastq.gz	Sph-ATUE_S256H113_R2.fastq.gz		This Study	YES	-	-	-	-	TGGGGAATATTGGACAATGGGCGAAAGCCTGATCCAGCAATGCCGCGTGAGTGATGAAGGCCTTAGGGTTGTAAAGCTCTTTTACCCGGGATGATAATGACAGTACCGGGAGAATAAGCTCCGGCTAACTCCGTGCCAGCAGCCGCGGTAATACGGAGGGAGCTAGCGTTATTCGGAATTACTGGGCGTAAAGCGCACGTAGGCGGCTTTGTAAGTAAGAGGTGAAAGCCCAGAGCTCAACTCTGGAATTGCCTTTTAGACTGCATCGCTTGAATCATGGAGAGGTCAGTGGAATTCCGAGTGTAGAGGTGAAATTCGTAGATATTCGGAAGAACACCAGTGGCGAAGGCGGCTGACTGGACATGTATTGACGCTGAGGTGCGAAAGCGTGGGGAGCAA…	PRJEB44136	SAMEA8653520	ERX9274344	ERR9725072	Sph-ATUE_S256H113_draftAssembly_v2	GCA_942643485	PRJEB44136	ERS6338073	CALOOR020000001-CALOOR020000102	29.6033	C:95.1%[S:94.6%,D:0.5%],F:0.9%,M:4.0%,n:221	-	-	-	-	-	-
S257H113	This_Study	Sph-ATUE_S257H113	1869227	Sphingomonas	Sphingomonas	Sph-ATUE_S257H113	-	-	Sphingomonas	A.thaliana	N178	2016	isolate	H113	Sph-ATUE_S257H113_R1.fastq.gz	Sph-ATUE_S257H113_R2.fastq.gz		This Study	YES	-	-	-	-	TGGGGAATATTGGACAATGGGCGAAAGCCTGATCCAGCAATGCCGCGTGAGTGATGAAGGCCTTAGGGTTGTAAAGCTCTTTTACCCGGGATGATAATGACAGTACCGGGAGAATAAGCTCCGGCTAACTCCGTGCCAGCAGCCGCGGTAATACGGAGGGAGCTAGCGTTATTCGGAATTACTGGGCGTAAAGCGCACGTAGGCGGCTTTGTAAGTAAGAGGTGAAAGCCCAGAGCTCAACTCTGGAATTGCCTTTTAGACTGCATCGCTTGAATCATGGAGAGGTCAGTGGAATTCCGAGTGTAGAGGTGAAATTCGTAGATATTCGGAAGAACACCAGTGGCGAAGGCGGCTGACTGGACATGTATTGACGCTGAGGTGCGAAAGCGTGGGGAGCAA…	PRJEB44136	SAMEA8653521	ERX9274345	ERR9725073	Sph-ATUE_S257H113_draftAssembly_v2	GCA_942647125	PRJEB44136	ERS6338074	CALOUM020000001-CALOUM020000389	178.92	C:96.0%[S:95.5%,D:0.5%],F:0.5%,M:3.5%,n:221	-	-	-	-	-	-
S257H133	This_Study	Sph-ATUE_S257H133	1869227	Sphingomonas	Sphingomonas	Sph-ATUE_S257H133	-	-	Sphingomonas	A.thaliana	Og21	20180420	isolate	H133	Sph-ATUE_S257H133_R1.fastq.gz	Sph-ATUE_S257H133_R2.fastq.gz		This Study	YES	YES	-	YES	-	TGGGGAATATTGGACAATGGGCGAAAGCCTGATCCAGCAATGCCGCGTGAGTGATGAAGGCCTTAGGGTTGTAAAGCTCTTTTACCCGGGATGATAATGACAGTACCGGGAGAATAAGCTCCGGCTAACTCCGTGCCAGCAGCCGCGGTAATACGGAGGGAGCTAGCGTTATTCGGAATTACTGGGCGTAAAGCGCACGTAGGCGGCTTTGTAAGTAAGAGGTGAAAGCCCAGAGCTCAACTCTGGAATTGCCTTTTAGACTGCATCGCTTGAATCATGGAGAGGTCAGTGGAATTCCGAGTGTAGAGGTGAAATTCGTAGATATTCGGAAGAACACCAGTGGCGAAGGCGGCTGACTGGACATGTATTGACGCTGAGGTGCGAAAGCGTGGGGAGCAA…	PRJEB44136	SAMEA8653774	ERX9274346	ERR9725074	Sph-ATUE_S257H133_draftAssembly_v2	GCA_942647695	PRJEB44136	ERS6338327	CALOVU020000001-CALOVU020000166	61.7291	C:93.3%[S:92.8%,D:0.5%],F:1.4%,M:5.3%,n:221	-	-	-	-	-	-
S258H113	This_Study	Sph-ATUE_S258H113	1869227	Sphingomonas	Sphingomonas	Sph-ATUE_S258H113	-	-	Sphingomonas	A.thaliana	N178	2016	isolate	H113	Sph-ATUE_S258H113_R1.fastq.gz	Sph-ATUE_S258H113_R2.fastq.gz		This Study	YES	-	-	-	-	TGGGGAATATTGGACAATGGGCGAAAGCCTGATCCAGCAATGCCGCGTGAGTGATGAAGGCCTTAGGGTTGTAAAGCTCTTTTACCCGGGATGATAATGACAGTACCGGGAGAATAAGCTCCGGCTAACTCCGTGCCAGCAGCCGCGGTAATACGGAGGGAGCTAGCGTTATTCGGAATTACTGGGCGTAAAGCGCACGTAGGCGGCTTTGTAAGTAAGAGGTGAAAGCCCAGAGCTCAACTCTGGAATTGCCTTTTAGACTGCATCGCTTGAATCATGGAGAGGTCAGTGGAATTCCGAGTGTAGAGGTGAAATTCGTAGATATTCGGAAGAACACCAGTGGCGAAGGCGGCTGACTGGACATGTATTGACGCTGAGGTGCGAAAGCGTGGGGAGCAA…	PRJEB44136	SAMEA8653522	ERX9274347	ERR9725075	Sph-ATUE_S258H113_draftAssembly_v2	GCA_942647715	PRJEB44136	ERS6338075	CALOVT020000001-CALOVT020000094	71.3054	C:94.6%[S:94.6%,D:0.0%],F:0.5%,M:4.9%,n:221	-	-	-	-	-	-
S258H133	This_Study	Sph-ATUE_S258H133	1869227	Sphingomonas	Sphingomonas	Sph-ATUE_S258H133	-	-	Sphingomonas	A.thaliana	Og17	20180420	isolate	H133	Sph-ATUE_S258H133_R1.fastq.gz	Sph-ATUE_S258H133_R2.fastq.gz		This Study	YES	YES	-	YES	-	TGGGGAATATTGGACAATGGGCGAAAGCCTGATCCAGCAATGCCGCGTGAGTGATGAAGGCCTTAGGGTTGTAAAGCTCTTTTACCCGGGATGATAATGACAGTACCGGGAGAATAAGCTCCGGCTAACTCCGTGCCAGCAGCCGCGGTAATACGGAGGGAGCTAGCGTTATTCGGAATTACTGGGCGTAAAGCGCACGTAGGCGGCTTTGTAAGTAAGAGGTGAAAGCCCAGAGCTCAACTCTGGAATTGCCTTTTAGACTGCATCGCTTGAATCATGGAGAGGTCAGTGGAATTCCGAGTGTAGAGGTGAAATTCGTAGATATTCGGAAGAACACCAGTGGCGAAGGCGGCTGACTGGACATGTATTGACGCTGAGGTGCGAAAGCGTGGGGAGCAA…	PRJEB44136	SAMEA8653775	ERX9274348	ERR9725076	Sph-ATUE_S258H133_draftAssembly_v2	GCA_942642855	PRJEB44136	ERS6338328	CALONN020000001-CALONN020000088	53.5879	C:95.0%[S:95.0%,D:0.0%],F:1.4%,M:3.6%,n:221	-	-	-	-	-	-
S259H113	This_Study	Sph-ATUE_S259H113	1869227	Sphingomonas	Sphingomonas	Sph-ATUE_S259H113	-	-	Sphingomonas	A.thaliana	N178	2016	isolate	H113	Sph-ATUE_S259H113_R1.fastq.gz	Sph-ATUE_S259H113_R2.fastq.gz		This Study	YES	-	-	-	-	TGGGGAATATTGGACAATGGGCGAAAGCCTGATCCAGCAATGCCGCGTGAGTGATGAAGGCCTTAGGGTTGTAAAGCTCTTTTACCCGGGATGATAATGACAGTACCGGGAGAATAAGCTCCGGCTAACTCCGTGCCAGCAGCCGCGGTAATACGGAGGGAGCTAGCGTTATTCGGAATTACTGGGCGTAAAGCGCACGTAGGCGGCTTTGTAAGTAAGAGGTGAAAGCCCAGAGCTCAACTCTGGAATTGCCTTTTAGACTGCATCGCTTGAATCATGGAGAGGTCAGTGGAATTCCGAGTGTAGAGGTGAAATTCGTAGATATTCGGAAGAACACCAGTGGCGAAGGCGGCTGACTGGACATGTATTGACGCTGAGGTGCGAAAGCGTGGGGAGCAA…	PRJEB44136	SAMEA8653523	ERX9274349	ERR9725077	Sph-ATUE_S259H113_draftAssembly_v2	GCA_942648145	PRJEB44136	ERS6338076	CALOWR020000001-CALOWR020000103	97.3089	C:95.5%[S:95.5%,D:0.0%],F:0.5%,M:4.0%,n:221	-	-	-	-	-	-
S259H133	This_Study	Sph-ATUE_S259H133	1869227	Sphingomonas	Sphingomonas	Sph-ATUE_S259H133	-	-	Sphingomonas	A.thaliana	Og17	20180420	isolate	H133	Sph-ATUE_S259H133_R1.fastq.gz	Sph-ATUE_S259H133_R2.fastq.gz		This Study	YES	-	-	-	-	TGGGGAATATTGGACAATGGGCGAAAGCCTGATCCAGCAATGCCGCGTGAGTGATGAAGGCCTTAGGGTTGTAAAGCTCTTTTACCCGGGATGATAATGACAGTACCGGGAGAATAAGCTCCGGCTAACTCCGTGCCAGCAGCCGCGGTAATACGGAGGGAGCTAGCGTTGTTCGGAATTACTGGGCGTAAAGCGCACGTAGGCGGCTTTGTAAGTTAGAGGTGAAAGCCTGGAGCTCAACTCCAGAATTGCCTTTAAGACTGCATCGCTTGAATCCAGGAGAGGTGAGTGGAATTCCGAGTGTAGAGGTGAAATTCGTAGATATTCGGAAGAACACCAGTGGCGAAGGCGGCTCACTGGACTGGTATTGACGCTGAGGTGCGAAAGCGTGGGGAGCAA…	PRJEB44136	SAMEA8653776	ERX9274350	ERR9725078	Sph-ATUE_S259H133_draftAssembly_v2	GCA_942644445	PRJEB44136	ERS6338329	CALOQJ020000001-CALOQJ020000100	64.5689	C:93.7%[S:93.2%,D:0.5%],F:2.7%,M:3.6%,n:221	-	-	-	-	-	-
S25H113	This_Study	Sph-ATUE_S25H113	1869227	Sphingomonas	Sphingomonas	Sph-ATUE_S25H113	-	-	Sphingomonas	A.thaliana	N109	2016	isolate	H113	Sph-ATUE_S25H113_R1.fastq.gz	Sph-ATUE_S25H113_R2.fastq.gz		This Study	YES	-	-	YES	-	TGGGGAATATTGGACAATGGGCGAAAGCCTGATCCAGCAATGCCGCGTGAGTGATGAAGGCCTTAGGGTTGTAAAGCTCTTTTACCCGGGATGATAATGACAGTACCGGGAGAATAAGCTCCGGCTAACTCCGTGCCAGCAGCCGCGGTAATACGGAGGGAGCTAGCGTTATTCGGAATTACTGGGCGTAAAGCGCACGTAGGCGGCTTTGTAAGTAAGAGGTGAAAGCCCAGAGCTCAACTCTGGAATTGCCTTTTAGACTGCATCGCTTGAATCATGGAGAGGTCAGTGGAATTCCGAGTGTAGAGGTGAAATTCGTAGATATTCGGAAGAACACCAGTGGCGAAGGCGGCTGACTGGACATGTATTGACGCTGAGGTGCGAAAGCGTGGGGAGCAA…	PRJEB44136	SAMEA8653524	ERX9274351	ERR9725079	Sph-ATUE_S25H113_draftAssembly_v2	GCA_942647215	PRJEB44136	ERS6338077	CALOUS020000001-CALOUS020000403	48.2515	C:94.6%[S:94.1%,D:0.5%],F:0.9%,M:4.5%,n:221	-	-	-	-	-	-
S260H133	This_Study	Sph-ATUE_S260H133	1869227	Sphingomonas	Sphingomonas	Sph-ATUE_S260H133	-	-	Sphingomonas	A.thaliana	Og17	20180420	isolate	H133	Sph-ATUE_S260H133_R1.fastq.gz	Sph-ATUE_S260H133_R2.fastq.gz		This Study	YES	YES	-	YES	-	TGGGGAATATTGGACAATGGGCGAAAGCCTGATCCAGCAATGCCGCGTGAGTGATGAAGGCCTTAGGGTTGTAAAGCTCTTTTACCCGGGATGATAATGACAGTACCGGGAGAATAAGCTCCGGCTAACTCCGTGCCAGCAGCCGCGGTAATACGGAGGGAGCTAGCGTTATTCGGAATTACTGGGCGTAAAGCGCACGTAGGCGGCTTTGTAAGTAAGAGGTGAAAGCCCAGAGCTCAACTCTGGAATTGCCTTTTAGACTGCATCGCTTGAATCATGGAGAGGTCAGTGGAATTCCGAGTGTAGAGGTGAAATTCGTAGATATTCGGAAGAACACCAGTGGCGAAGGCGGCTGACTGGACATGTATTGACGCTGAGGTGCGAAAGCGTGGGGAGCAA…	PRJEB44136	SAMEA8653777	ERX9274352	ERR9725080	Sph-ATUE_S260H133_draftAssembly_v2	GCA_942648125	PRJEB44136	ERS6338330	CALOWQ020000001-CALOWQ020000095	48.801	C:95.5%[S:95.0%,D:0.5%],F:0.5%,M:4.0%,n:221	-	-	-	-	-	-
S261H113	This_Study	Sph-ATUE_S261H113	1869227	Sphingomonas	Sphingomonas	Sph-ATUE_S261H113	-	-	Sphingomonas	A.thaliana	N207	2016	isolate	H113	Sph-ATUE_S261H113_R1.fastq.gz	Sph-ATUE_S261H113_R2.fastq.gz		This Study	YES	-	-	YES	-	TGGGGAATATTGGACAATGGGCGAAAGCCTGATCCAGCAATGCCGCGTGAGTGATGAAGGCCTTAGGGTTGTAAAGCTCTTTTACCCGGGATGATAATGACAGTACCGGGAGAATAAGCTCCGGCTAACTCCGTGCCAGCAGCCGCGGTAATACGGAGGGAGCTAGCGTTATTCGGAATTACTGGGCGTAAAGCGCACGTAGGCGGCTTTGTAAGTAAGAGGTGAAAGCCCAGAGCTCAACTCTGGAATTGCCTTTTAGACTGCATCGCTTGAATCATGGAGAGGTCAGTGGAATTCCGAGTGTAGAGGTGAAATTCGTAGATATTCGGAAGAACACCAGTGGCGAAGGCGGCTGACTGGACATGTATTGACGCTGAGGTGCGAAAGCGTGGGGAGCAA…	PRJEB44136	SAMEA8653525	ERX9274353	ERR9725081	Sph-ATUE_S261H113_draftAssembly_v2	GCA_942648155	PRJEB44136	ERS6338078	CALOWS020000001-CALOWS020000125	66.7326	C:95.9%[S:95.9%,D:0.0%],F:0.5%,M:3.6%,n:221	-	-	-	-	-	-
S261H133	This_Study	Sph-ATUE_S261H133	1869227	Sphingomonas	Sphingomonas	Sph-ATUE_S261H133	-	-	Sphingomonas	T.officinale	Og06	20180420	isolate	H133	Sph-ATUE_S261H133_R1.fastq.gz	Sph-ATUE_S261H133_R2.fastq.gz		This Study	YES	-	-	YES	-	TGGGGAATATTGGACAATGGGCGCAAGCCTGATCCAGCAATGCCGCGTGAGTGATGAAGGCCTTAGGGTTGTAAAGCTCTTTTACCCGGGATGATAATGACAGTACCGGGAGAATAAGCCCCGGCTAACTCCGTGCCAGCAGCCGCGGTAATACGGAGGGGGCTAGCGTTGTTCGGAATTACTGGGCGTAAAGCGTACGTAGGCGGCTTTGTAAGTTAGAGGTGAAAGCCTGGAGCTCAACTCCAGAACTGCCTTTAAGACTGCATCGCTTGAATCCAGGAGAGGTGAGTGGAATTCCGAGTGTAGAGGTGAAATTCGTAGATATTCGGAAGAACACCAGTGGCGAAGGCGGCTCACTGGACTGGTATTGACGCTGAGGTACGAAAGCGTGGGGAGCAA…	PRJEB44136	SAMEA8653778	ERX9274354	ERR9725082	Sph-ATUE_S261H133_draftAssembly_v2	GCA_942643045	PRJEB44136	ERS6338331	CALOOE020000001-CALOOE020000260	60.4955	C:93.7%[S:93.7%,D:0.0%],F:1.8%,M:4.5%,n:221	-	-	-	-	-	-
S262H113	This_Study	Sph-ATUE_S262H113	1869227	Sphingomonas	Sphingomonas	Sph-ATUE_S262H113	-	-	Sphingomonas	A.thaliana	N207	2016	isolate	H113	Sph-ATUE_S262H113_R1.fastq.gz	Sph-ATUE_S262H113_R2.fastq.gz		This Study	YES	-	-	-	-	TGGGGAATATTGGACAATGGGCGAAAGCCTGATCCAGCAATGCCGCGTGAGTGATGAAGGCCTTAGGGTTGTAAAGCTCTTTTACCCGGGATGATAATGACAGTACCGGGAGAATAAGCTCCGGCTAACTCCGTGCCAGCAGCCGCGGTAATACGGAGGGAGCTAGCGTTATTCGGAATTACTGGGCGTAAAGCGCACGTAGGCGGCTTTGTAAGTAAGAGGTGAAAGCCCAGAGCTCAACTCTGGAATTGCCTTTTAGACTGCATCGCTTGAATCATGGAGAGGTCAGTGGAATTCCGAGTGTAGAGGTGAAATTCGTAGATATTCGGAAGAACACCAGTGGCGAAGGCGGCTGACTGGACATGTATTGACGCTGAGGTGCGAAAGCGTGGGGAGCAA…	PRJEB44136	SAMEA8653526	ERX9274355	ERR9725083	Sph-ATUE_S262H113_draftAssembly_v2	GCA_942647155	PRJEB44136	ERS6338079	CALOUQ020000001-CALOUQ020000110	70.5049	C:95.9%[S:95.9%,D:0.0%],F:0.5%,M:3.6%,n:221	-	-	-	-	-	-
S262H133	This_Study	Sph-ATUE_S262H133	1869227	Sphingomonas	Sphingomonas	Sph-ATUE_S262H133	-	-	Sphingomonas	A.thaliana	Og17	20180420	isolate	H133	Sph-ATUE_S262H133_R1.fastq.gz	Sph-ATUE_S262H133_R2.fastq.gz		This Study	YES	-	-	-	-	TGGGGAATATTGGACAATGGGCGAAAGCCTGATCCAGCAATGCCGCGTGAGTGATGAAGGCCTTAGGGTTGTAAAGCTCTTTTACCCGGGATGATAATGACAGTACCGGGAGAATAAGCTCCGGCTAACTCCGTGCCAGCAGCCGCGGTAATACGGAGGGAGCTAGCGTTGTTCGGAATTACTGGGCGTAAAGCGCACGTAGGCGGCTTTGTAAGTTAGAGGTGAAAGCCTGGAGCTCAACTCCAGAATTGCCTTTGATACTGCATGGCTTGAATCCAGGAGAGGTGAGTGGAATTCCGAGTGTAGAGGTGAAATTCGTAGATATTCGGAAGAACACCAGTGGCGAAGGCGGCTCACTGGACTGGTATTGACGCTGAGGTGCGAAAGCGTGGGGAGCAA…	PRJEB44136	SAMEA8653779	ERX9274356	ERR9725084	Sph-ATUE_S262H133_draftAssembly_v2	GCA_942643125	PRJEB44136	ERS6338332	CALOOD020000001-CALOOD020000244	67.5252	C:89.6%[S:89.6%,D:0.0%],F:4.5%,M:5.9%,n:221	-	-	-	-	-	-
S263H113	This_Study	Sph-ATUE_S263H113	1869227	Sphingomonas	Sphingomonas	Sph-ATUE_S263H113	-	-	Sphingomonas	A.thaliana	N207	2016	isolate	H113	Sph-ATUE_S263H113_R1.fastq.gz	Sph-ATUE_S263H113_R2.fastq.gz		This Study	YES	-	-	YES	-	TGGGGAATATTGGACAATGGGCGAAAGCCTGATCCAGCAATGCCGCGTGAGTGATGAAGGCCTTAGGGTTGTAAAGCTCTTTTACCCGGGATGATAATGACAGTACCGGGAGAATAAGCTCCGGCTAACTCCGTGCCAGCAGCCGCGGTAATACGGAGGGAGCTAGCGTTATTCGGAATTACTGGGCGTAAAGCGCACGTAGGCGGCTTTGTAAGTAAGAGGTGAAAGCCCAGAGCTCAACTCTGGAATTGCCTTTTAGACTGCATCGCTTGAATCATGGAGAGGTCAGTGGAATTCCGAGTGTAGAGGTGAAATTCGTAGATATTCGGAAGAACACCAGTGGCGAAGGCGGCTGACTGGACATGTATTGACGCTGAGGTGCGAAAGCGTGGGGAGCAA…	PRJEB44136	SAMEA8653527	ERX9274357	ERR9725085	Sph-ATUE_S263H113_draftAssembly_v2	GCA_942644775	PRJEB44136	ERS6338080	CALORD020000001-CALORD020000141	54.1068	C:94.6%[S:94.1%,D:0.5%],F:0.9%,M:4.5%,n:221	-	-	-	-	-	-
S263H133	This_Study	Sph-ATUE_S263H133	1869227	Sphingomonas	Sphingomonas	Sph-ATUE_S263H133	-	-	Sphingomonas	A.thaliana	Og19	20180420	isolate	H133	Sph-ATUE_S263H133_R1.fastq.gz	Sph-ATUE_S263H133_R2.fastq.gz		This Study	YES	YES	-	-	-	TGGGGAATATTGGACAATGGGCGAAAGCCTGATCCAGCAATGCCGCGTGAGTGATGAAGGCCTTAGGGTTGTAAAGCTCTTTTACCCGGGATGATAATGACAGTACCGGGAGAATAAGCTCCGGCTAACTCCGTGCCAGCAGCCGCGGTAATACGGAGGGAGCTAGCGTTATTCGGAATTACTGGGCGTAAAGCGCACGTAGGCGGCTTTGTAAGTAAGAGGTGAAAGCCCAGAGCTCAACTCTGGAATTGCCTTTTAGACTGCATCGCTTGAATCATGGAGAGGTCAGTGGAATTCCGAGTGTAGAGGTGAAATTCGTAGATATTCGGAAGAACACCAGTGGCGAAGGCGGCTGACTGGACATGTATTGACGCTGAGGTGCGAAAGCGTGGGGAGCAA…	PRJEB44136	SAMEA8653780	ERX9274358	ERR9725086	Sph-ATUE_S263H133_draftAssembly_v2	GCA_942644635	PRJEB44136	ERS6338333	CALOQX020000001-CALOQX020000073	59.0374	C:94.6%[S:94.6%,D:0.0%],F:0.9%,M:4.5%,n:221	-	-	-	-	-	-
S264H113	This_Study	Sph-ATUE_S264H113	1869227	Sphingomonas	Sphingomonas	Sph-ATUE_S264H113	-	-	Sphingomonas	A.thaliana	N207	2016	isolate	H113	Sph-ATUE_S264H113_R1.fastq.gz	Sph-ATUE_S264H113_R2.fastq.gz		This Study	YES	-	-	-	-	TGGGGAATATTGGACAATGGGCGAAAGCCTGATCCAGCAATGCCGCGTGAGTGATGAAGGCCTTAGGGTTGTAAAGCTCTTTTACCCGGGATGATAATGACAGTACCGGGAGAATAAGCTCCGGCTAACTCCGTGCCAGCAGCCGCGGTAATACGGAGGGAGCTAGCGTTATTCGGAATTACTGGGCGTAAAGCGCACGTAGGCGGCTTTGTAAGTAAGAGGTGAAAGCCCAGAGCTCAACTCTGGAATTGCCTTTTAGACTGCATCGCTTGAATCATGGAGAGGTCAGTGGAATTCCGAGTGTAGAGGTGAAATTCGTAGATATTCGGAAGAACACCAGTGGCGAAGGCGGCTGACTGGACATGTATTGACGCTGAGGTGCGAAAGCGTGGGGAGCAA…	PRJEB44136	SAMEA8653528	ERX9274359	ERR9725087	Sph-ATUE_S264H113_draftAssembly_v2	GCA_942644595	PRJEB44136	ERS6338081	CALOQW020000001-CALOQW020000123	51.1042	C:95.5%[S:95.5%,D:0.0%],F:0.5%,M:4.0%,n:221	-	-	-	-	-	-
S264H133	This_Study	Sph-ATUE_S264H133	1869227	Sphingomonas	Sphingomonas	Sph-ATUE_S264H133	-	-	Sphingomonas	A.thaliana	Og18	20180420	isolate	H133	Sph-ATUE_S264H133_R1.fastq.gz	Sph-ATUE_S264H133_R2.fastq.gz		This Study	YES	-	-	-	-	TGGGGAATATTGGACAATGGGCGAAAGCCTGATCCAGCAATGCCGCGTGAGTGATGAAGGCCTTAGGGTTGTAAAGCTCTTTTACCCGGGATGATAATGACAGTACCGGGAGAATAAGCTCCGGCTAACTCCGTGCCAGCAGCCGCGGTAATACGGAGGGAGCTAGCGTTGTTCGGAATTACTGGGCGTAAAGCGCACGTAGGCGGCTTTGTAAGTTAGAGGTGAAAGCCTGGAGCTCAACTCCAGAATTGCCTTTAAGACTGCATCGCTTGAATCCAGGAGAGGTGAGTGGAATTCCGAGTGTAGAGGTGAAATTCGTAGATATTCGGAAGAACACCAGTGGCGAAGGCGGCTCACTGGACTGGTATTGACGCTGAGGTGCGAAAGCGTGGGGAGCAA…	PRJEB44136	SAMEA8653781	ERX9274360	ERR9725088	Sph-ATUE_S264H133_draftAssembly_v2	GCA_942648175	PRJEB44136	ERS6338334	CALOWT020000001-CALOWT020000353	68.4335	C:87.4%[S:86.9%,D:0.5%],F:5.4%,M:7.2%,n:221	-	-	-	-	-	-
S265H113	This_Study	Sph-ATUE_S265H113	1869227	Sphingomonas	Sphingomonas	Sph-ATUE_S265H113	-	-	Sphingomonas	A.thaliana	N207	2016	isolate	H113	Sph-ATUE_S265H113_R1.fastq.gz	Sph-ATUE_S265H113_R2.fastq.gz		This Study	YES	-	-	-	-	TGGGGAATATTGGACAATGGGCGAAAGCCTGATCCAGCAATGCCGCGTGAGTGATGAAGGCCTTAGGGTTGTAAAGCTCTTTTACCCGGGATGATAATGACAGTACCGGGAGAATAAGCTCCGGCTAACTCCGTGCCAGCAGCCGCGGTAATACGGAGGGAGCTAGCGTTATTCGGAATTACTGGGCGTAAAGCGCACGTAGGCGGCTTTGTAAGTAAGAGGTGAAAGCCCAGAGCTCAACTCTGGAATTGCCTTTTAGACTGCATCGCTTGAATCATGGAGAGGTCAGTGGAATTCCGAGTGTAGAGGTGAAATTCGTAGATATTCGGAAGAACACCAGTGGCGAAGGCGGCTGACTGGACATGTATTGACGCTGAGGTGCGAAAGCGTGGGGAGCAA…	PRJEB44136	SAMEA8653529	ERX9274361	ERR9725089	Sph-ATUE_S265H113_draftAssembly_v2	GCA_942644485	PRJEB44136	ERS6338082	CALOQO020000001-CALOQO020000143	85.795	C:95.5%[S:95.5%,D:0.0%],F:0.5%,M:4.0%,n:221	-	-	-	-	-	-
S265H133	This_Study	Sph-ATUE_S265H133	1869227	Sphingomonas	Sphingomonas	Sph-ATUE_S265H133	-	-	Sphingomonas	A.thaliana	Og18	20180420	isolate	H133	Sph-ATUE_S265H133_R1.fastq.gz	Sph-ATUE_S265H133_R2.fastq.gz		This Study	YES	YES	-	YES	-	TGGGGAATATTGGACAATGGGCGAAAGCCTGATCCAGCAATGCCGCGTGAGTGATGAAGGCCTTAGGGTTGTAAAGCTCTTTTACCCGGGATGATAATGACAGTACCGGGAGAATAAGCTCCGGCTAACTCCGTGCCAGCAGCCGCGGTAATACGGAGGGAGCTAGCGTTATTCGGAATTACTGGGCGTAAAGCGCACGTAGGCGGCTTTGTAAGTAAGAGGTGAAAGCCCAGAGCTCAACTCTGGAATTGCCTTTTAGACTGCATCGCTTGAATCATGGAGAGGTCAGTGGAATTCCGAGTGTAGAGGTGAAATTCGTAGATATTCGGAAGAACACCAGTGGCGAAGGCGGCTGACTGGACATGTATTGACGCTGAGGTGCGAAAGCGTGGGGAGCAA…	PRJEB44136	SAMEA8653782	ERX9274363	ERR9725091	Sph-ATUE_S265H133_draftAssembly_v2	GCA_942643315	PRJEB44136	ERS6338335	CALOOS020000001-CALOOS020000432	55.2025	C:89.1%[S:89.1%,D:0.0%],F:2.7%,M:8.2%,n:221	-	-	-	-	-	-
S266H113	This_Study	Sph-ATUE_S266H113	1869227	Sphingomonas	Sphingomonas	Sph-ATUE_S266H113	-	-	Sphingomonas	A.thaliana	N207	2016	isolate	H113	Sph-ATUE_S266H113_R1.fastq.gz	Sph-ATUE_S266H113_R2.fastq.gz		This Study	YES	-	-	YES	-	TGGGGAATATTGGACAATGGGCGAAAGCCTGATCCAGCAATGCCGCGTGAGTGATGAAGGCCTTAGGGTTGTAAAGCTCTTTTACCCGGGATGATAATGACAGTACCGGGAGAATAAGCTCCGGCTAACTCCGTGCCAGCAGCCGCGGTAATACGGAGGGAGCTAGCGTTATTCGGAATTACTGGGCGTAAAGCGCACGTAGGCGGCTTTGTAAGTAAGAGGTGAAAGCCCAGAGCTCAACTCTGGAATTGCCTTTTAGACTGCATCGCTTGAATCATGGAGAGGTCAGTGGAATTCCGAGTGTAGAGGTGAAATTCGTAGATATTCGGAAGAACACCAGTGGCGAAGGCGGCTGACTGGACATGTATTGACGCTGAGGTGCGAAAGCGTGGGGAGCAA…	PRJEB44136	SAMEA8653530	ERX9274364	ERR9725092	Sph-ATUE_S266H113_draftAssembly_v2	GCA_942644605	PRJEB44136	ERS6338083	CALOQV020000001-CALOQV020000118	73.6771	C:95.5%[S:95.5%,D:0.0%],F:0.5%,M:4.0%,n:221	-	-	-	-	-	-
S266H133	This_Study	Sph-ATUE_S266H133	1869227	Sphingomonas	Sphingomonas	Sph-ATUE_S266H133	-	-	Sphingomonas	A.thaliana	Og18	20180420	isolate	H133	Sph-ATUE_S266H133_R1.fastq.gz	Sph-ATUE_S266H133_R2.fastq.gz		This Study	YES	YES	-	-	-	TGGGGAATATTGGACAATGGGCGAAAGCCTGATCCAGCAATGCCGCGTGAGTGATGAAGGCCTTAGGGTTGTAAAGCTCTTTTACCCGGGATGATAATGACAGTACCGGGAGAATAAGCTCCGGCTAACTCCGTGCCAGCAGCCGCGGTAATACGGAGGGAGCTAGCGTTATTCGGAATTACTGGGCGTAAAGCGCACGTAGGCGGCTTTGTAAGTAAGAGGTGAAAGCCCAGAGCTCAACTCTGGAATTGCCTTTTAGACTGCATCGCTTGAATCATGGAGAGGTCAGTGGAATTCCGAGTGTAGAGGTGAAATTCGTAGATATTCGGAAGAACACCAGTGGCGAAGGCGGCTGACTGGACATGTATTGACGCTGAGGTGCGAAAGCGTGGGGAGCAA…	PRJEB44136	SAMEA8653783	ERX9274366	ERR9725094	Sph-ATUE_S266H133_draftAssembly_v2	GCA_942643295	PRJEB44136	ERS6338336	CALOOK020000001-CALOOK020000121	52.9572	C:94.6%[S:94.1%,D:0.5%],F:0.9%,M:4.5%,n:221	-	-	-	-	-	-
S267H113	This_Study	Sph-ATUE_S267H113	1869227	Sphingomonas	Sphingomonas	Sph-ATUE_S267H113	-	-	Sphingomonas	A.thaliana	N207	2016	isolate	H113	Sph-ATUE_S267H113_R1.fastq.gz	Sph-ATUE_S267H113_R2.fastq.gz		This Study	YES	-	-	-	-	TGGGGAATATTGGACAATGGGCGAAAGCCTGATCCAGCAATGCCGCGTGAGTGATGAAGGCCTTAGGGTTGTAAAGCTCTTTTACCCGGGATGATAATGACAGTACCGGGAGAATAAGCTCCGGCTAACTCCGTGCCAGCAGCCGCGGTAATACGGAGGGAGCTAGCGTTATTCGGAATTACTGGGCGTAAAGCGCACGTAGGCGGCTTTGTAAGTAAGAGGTGAAAGCCCAGAGCTCAACTCTGGAATTGCCTTTTAGACTGCATCGCTTGAATCATGGAGAGGTCAGTGGAATTCCGAGTGTAGAGGTGAAATTCGTAGATATTCGGAAGAACACCAGTGGCGAAGGCGGCTGACTGGACATGTATTGACGCTGAGGTGCGAAAGCGTGGGGAGCAA…	PRJEB44136	SAMEA8653531	ERX9274367	ERR9725095	Sph-ATUE_S267H113_draftAssembly_v2	GCA_942644565	PRJEB44136	ERS6338084	CALOQS020000001-CALOQS020000072	75.9471	C:95.9%[S:95.9%,D:0.0%],F:0.5%,M:3.6%,n:221	-	-	-	-	-	-
S267H133	This_Study	Sph-ATUE_S267H133	1869227	Sphingomonas	Sphingomonas	Sph-ATUE_S267H133	-	-	Sphingomonas	A.thaliana	Og17	20180420	isolate	H133	Sph-ATUE_S267H133_R1.fastq.gz	Sph-ATUE_S267H133_R2.fastq.gz		This Study	YES	-	-	-	-	TGGGGAATATTGGACAATGGGCGAAAGCCTGATCCAGCAATGCCGCGTGAGTGATGAAGGCCTTAGGGTTGTAAAGCTCTTTTACCCGGGATGATAATGACAGTACCGGGAGAATAAGCTCCGGCTAACTCCGTGCCAGCAGCCGCGGTAATACGGAGGGAGCTAGCGTTGTTCGGAATTACTGGGCGTAAAGCGCACGTAGGCGGCTTTGTAAGTTAGAGGTGAAAGCCTGGAGCTCAACTCCAGAATTGCCTTTAAGACTGCATCGCTTGAATCCAGGAGAGGTGAGTGGAATTCCGAGTGTAGAGGTGAAATTCGTAGATATTCGGAAGAACACCAGTGGCGAAGGCGGCTCACTGGACTGGTATTGACGCTGAGGTGCGAAAGCGTGGGGAGCAA…	PRJEB44136	SAMEA8653784	ERX9274368	ERR9725096	Sph-ATUE_S267H133_draftAssembly_v2	GCA_942647185	PRJEB44136	ERS6338337	CALOUO020000001-CALOUO020000115	67.3433	C:93.7%[S:93.7%,D:0.0%],F:2.3%,M:4.0%,n:221	-	-	-	-	-	-
S268H113	This_Study	Sph-ATUE_S268H113	1869227	Sphingomonas	Sphingomonas	Sph-ATUE_S268H113	-	-	Sphingomonas	A.thaliana	N207	2016	isolate	H113	Sph-ATUE_S268H113_R1.fastq.gz	Sph-ATUE_S268H113_R2.fastq.gz		This Study	YES	-	-	-	-	TGGGGAATATTGGACAATGGGCGAAAGCCTGATCCAGCAATGCCGCGTGAGTGATGAAGGCCTTAGGGTTGTAAAGCTCTTTTACCCGGGATGATAATGACAGTACCGGGAGAATAAGCTCCGGCTAACTCCGTGCCAGCAGCCGCGGTAATACGGAGGGAGCTAGCGTTATTCGGAATTACTGGGCGTAAAGCGCACGTAGGCGGCTTTGTAAGTAAGAGGTGAAAGCCCAGAGCTCAACTCTGGAATTGCCTTTTAGACTGCATCGCTTGAATCATGGAGAGGTCAGTGGAATTCCGAGTGTAGAGGTGAAATTCGTAGATATTCGGAAGAACACCAGTGGCGAAGGCGGCTGACTGGACATGTATTGACGCTGAGGTGCGAAAGCGTGGGGAGCAA…	PRJEB44136	SAMEA8653532	ERX9274369	ERR9725097	Sph-ATUE_S268H113_draftAssembly_v2	GCA_942648135	PRJEB44136	ERS6338085	CALOWP020000001-CALOWP020000096	64.1677	C:95.0%[S:95.0%,D:0.0%],F:0.5%,M:4.5%,n:221	-	-	-	-	-	-
S268H133	This_Study	Sph-ATUE_S268H133	1869227	Sphingomonas	Sphingomonas	Sph-ATUE_S268H133	-	-	Sphingomonas	T.officinale	Og01	20180420	isolate	H133	Sph-ATUE_S268H133_R1.fastq.gz	Sph-ATUE_S268H133_R2.fastq.gz		This Study	YES	YES	-	-	-	TGGGGAATATTGGACAATGGGCGAAAGCCTGATCCAGCAATGCCGCGTGAGTGATGAAGGCCTTAGGGTTGTAAAGCTCTTTTACCCGGGATGATAATGACAGTACCGGGAGAATAAGCTCCGGCTAACTCCGTGCCAGCAGCCGCGGTAATACGGAGGGAGCTAGCGTTATTCGGAATTACTGGGCGTAAAGCGCACGTAGGCGGCTTTGTAAGTAAGAGGTGAAAGCCCAGAGCTCAACTCTGGAATTGCCTTTTAGACTGCATCGCTTGAATCATGGAGAGGTCAGTGGAATTCCGAGTGTAGAGGTGAAATTCGTAGATATTCGGAAGAACACCAGTGGCGAAGGCGGCTGACTGGACATGTATTGACGCTGAGGTGCGAAAGCGTGGGGAGCAA…	PRJEB44136	SAMEA8653785	ERX9274370	ERR9725098	Sph-ATUE_S268H133_draftAssembly_v2	GCA_942644065	PRJEB44136	ERS6338338	CALOPO020000001-CALOPO020000151	45.3189	C:95.5%[S:95.5%,D:0.0%],F:0.5%,M:4.0%,n:221	-	-	-	-	-	-
S269H113	This_Study	Sph-ATUE_S269H113	1869227	Sphingomonas	Sphingomonas	Sph-ATUE_S269H113	-	-	Sphingomonas	A.thaliana	N207	2016	isolate	H113	Sph-ATUE_S269H113_R1.fastq.gz	Sph-ATUE_S269H113_R2.fastq.gz		This Study	YES	-	-	-	-	TGGGGAATATTGGACAATGGGCGAAAGCCTGATCCAGCAATGCCGCGTGAGTGATGAAGGCCTTAGGGTTGTAAAGCTCTTTTACCCGGGATGATAATGACAGTACCGGGAGAATAAGCTCCGGCTAACTCCGTGCCAGCAGCCGCGGTAATACGGAGGGAGCTAGCGTTATTCGGAATTACTGGGCGTAAAGCGCACGTAGGCGGCTTTGTAAGTAAGAGGTGAAAGCCCAGAGCTCAACTCTGGAATTGCCTTTTAGACTGCATCGCTTGAATCATGGAGAGGTCAGTGGAATTCCGAGTGTAGAGGTGAAATTCGTAGATATTCGGAAGAACACCAGTGGCGAAGGCGGCTGACTGGACATGTATTGACGCTGAGGTGCGAAAGCGTGGGGAGCAA…	PRJEB44136	SAMEA8653533	ERX9274371	ERR9725099	Sph-ATUE_S269H113_draftAssembly_v2	GCA_942646535	PRJEB44136	ERS6338086	CALOSX020000001-CALOSX020000091	72.2622	C:95.5%[S:95.5%,D:0.0%],F:0.5%,M:4.0%,n:221	-	-	-	-	-	-
S269H133	This_Study	Sph-ATUE_S269H133	1869227	Sphingomonas	Sphingomonas	Sph-ATUE_S269H133	-	-	Sphingomonas	T.officinale	Og01	20180420	isolate	H133	Sph-ATUE_S269H133_R1.fastq.gz	Sph-ATUE_S269H133_R2.fastq.gz		This Study	YES	YES	-	YES	-	TGGGGAATATTGGACAATGGGCGAAAGCCTGATCCAGCAATGCCGCGTGAGTGATGAAGGCCTTAGGGTTGTAAAGCTCTTTTACCCGGGATGATAATGACAGTACCGGGAGAATAAGCTCCGGCTAACTCCGTGCCAGCAGCCGCGGTAATACGGAGGGAGCTAGCGTTATTCGGAATTACTGGGCGTAAAGCGCACGTAGGCGGCTTTGTAAGTAAGAGGTGAAAGCCCAGAGCTCAACTCTGGAATTGCCTTTTAGACTGCATCGCTTGAATCATGGAGAGGTCAGTGGAATTCCGAGTGTAGAGGTGAAATTCGTAGATATTCGGAAGAACACCAGTGGCGAAGGCGGCTGACTGGACATGTATTGACGCTGAGGTGCGAAAGCGTGGGGAGCAA…	PRJEB44136	SAMEA8653786	ERX9274372	ERR9725100	Sph-ATUE_S269H133_draftAssembly_v2	GCA_942647205	PRJEB44136	ERS6338339	CALOUP020000001-CALOUP020000100	58.2264	C:93.2%[S:93.2%,D:0.0%],F:1.8%,M:5.0%,n:221	-	-	-	-	-	-
S270H113	This_Study	Sph-ATUE_S270H113	1869227	Sphingomonas	Sphingomonas	Sph-ATUE_S270H113	-	-	Sphingomonas	A.thaliana	N207	2016	isolate	H113	Sph-ATUE_S270H113_R1.fastq.gz	Sph-ATUE_S270H113_R2.fastq.gz		This Study	YES	-	-	-	-	TGGGGAATATTGGACAATGGGCGCAAGCCTGATCCAGCAATGCCGCGTGAGTGATGAAGGCCTTAGGGTTGTAAAGCTCTTTTACCCGGGATGATAATGACAGTACCGGGAGAATAAGCCCCGGCTAACTCCGTGCCAGCAGCCGCGGTAATACGGAGGGGGCTAGCGTTGTTCGGAATTACTGGGCGTAAAGCGCACGTAGGCGGCTTTGTAAGTCAGGGGTGAAAGCCTGGAGCTCAACTCCAGAACTGCCTTTGAGACTGCATCGCTTGAATCCGGGAGAGGTAAGTGGAATTCCGAGTGTAGAGGTGAAATTCGTAGATATTCGGAAGAACACCAGTGGCGAAGGCGGCTTACTGGACCGGAATTGACGCTGAGGTGCGAAAGCGTGGGGAGCAA…	PRJEB44136	SAMEA8653534	ERX9274373	ERR9725101	Sph-ATUE_S270H113_draftAssembly_v2	GCA_942647175	PRJEB44136	ERS6338087	CALOUR020000001-CALOUR020000227	77.0449	C:94.2%[S:93.7%,D:0.5%],F:0.9%,M:4.9%,n:221	-	-	-	-	-	-
S270H133	This_Study	Sph-ATUE_S270H133	1869227	Sphingomonas	Sphingomonas	Sph-ATUE_S270H133	-	-	Sphingomonas	A.thaliana	Og17	20180420	isolate	H133	Sph-ATUE_S270H133_R1.fastq.gz	Sph-ATUE_S270H133_R2.fastq.gz		This Study	YES	YES	-	YES	-	TGGGGAATATTGGACAATGGGCGAAAGCCTGATCCAGCAATGCCGCGTGAGTGATGAAGGCCTTAGGGTTGTAAAGCTCTTTTACCCGGGATGATAATGACAGTACCGGGAGAATAAGCTCCGGCTAACTCCGTGCCAGCAGCCGCGGTAATACGGAGGGAGCTAGCGTTATTCGGAATTACTGGGCGTAAAGCGCACGTAGGCGGCTTTGTAAGTAAGAGGTGAAAGCCCAGAGCTCAACTCTGGAATTGCCTTTTAGACTGCATCGCTTGAATCATGGAGAGGTCAGTGGAATTCCGAGTGTAGAGGTGAAATTCGTAGATATTCGGAAGAACACCAGTGGCGAAGGCGGCTGACTGGACATGTATTGACGCTGAGGTGCGAAAGCGTGGGGAGCAA…	PRJEB44136	SAMEA8653787	ERX9274374	ERR9725102	Sph-ATUE_S270H133_draftAssembly_v2	GCA_942643915	PRJEB44136	ERS6338340	CALOPM020000001-CALOPM020000106	57.1023	C:95.0%[S:95.0%,D:0.0%],F:0.5%,M:4.5%,n:221	-	-	-	-	-	-
S271H113	This_Study	Sph-ATUE_S271H113	1869227	Sphingomonas	Sphingomonas	Sph-ATUE_S271H113	-	-	Sphingomonas	A.thaliana	N207	2016	isolate	H113	Sph-ATUE_S271H113_R1.fastq.gz	Sph-ATUE_S271H113_R2.fastq.gz		This Study	YES	-	-	-	-	TGGGGAATATTGGACAATGGGCGAAAGCCTGATCCAGCAATGCCGCGTGAGTGATGAAGGCCTTAGGGTTGTAAAGCTCTTTTACCCGGGATGATAATGACAGTACCGGGAGAATAAGCTCCGGCTAACTCCGTGCCAGCAGCCGCGGTAATACGGAGGGAGCTAGCGTTATTCGGAATTACTGGGCGTAAAGCGCACGTAGGCGGCTTTGTAAGTAAGAGGTGAAAGCCCAGAGCTCAACTCTGGAATTGCCTTTTAGACTGCATCGCTTGAATCATGGAGAGGTCAGTGGAATTCCGAGTGTAGAGGTGAAATTCGTAGATATTCGGAAGAACACCAGTGGCGAAGGCGGCTGACTGGACATGTATTGACGCTGAGGTGCGAAAGCGTGGGGAGCAA…	PRJEB44136	SAMEA8653535	ERX9274375	ERR9725103	Sph-ATUE_S271H113_draftAssembly_v2	GCA_942644755	PRJEB44136	ERS6338088	CALORC020000001-CALORC020000146	73.9612	C:95.5%[S:95.5%,D:0.0%],F:0.5%,M:4.0%,n:221	-	-	-	-	-	-
S271H133	This_Study	Sph-ATUE_S271H133	1869227	Sphingomonas	Sphingomonas	Sph-ATUE_S271H133	-	-	Sphingomonas	A.thaliana	Og19	20180420	isolate	H133	Sph-ATUE_S271H133_R1.fastq.gz	Sph-ATUE_S271H133_R2.fastq.gz		This Study	YES	YES	-	-	-	TGGGGAATATTGGACAATGGGCGAAAGCCTGATCCAGCAATGCCGCGTGAGTGATGAAGGCCTTAGGGTTGTAAAGCTCTTTTACCCGGGATGATAATGACAGTACCGGGAGAATAAGCTCCGGCTAACTCCGTGCCAGCAGCCGCGGTAATACGGAGGGAGCTAGCGTTATTCGGAATTACTGGGCGTAAAGCGCACGTAGGCGGCTTTGTAAGTAAGAGGTGAAAGCCCAGAGCTCAACTCTGGAATTGCCTTTTAGACTGCATCGCTTGAATCATGGAGAGGTCAGTGGAATTCCGAGTGTAGAGGTGAAATTCGTAGATATTCGGAAGAACACCAGTGGCGAAGGCGGCTGACTGGACATGTATTGACGCTGAGGTGCGAAAGCGTGGGGAGCAA…	PRJEB44136	SAMEA8653788	ERX9274376	ERR9725104	Sph-ATUE_S271H133_draftAssembly_v2	GCA_942648185	PRJEB44136	ERS6338341	CALOWU020000001-CALOWU020000076	58.0903	C:94.6%[S:94.1%,D:0.5%],F:1.4%,M:4.0%,n:221	-	-	-	-	-	-
S272H133	This_Study	Sph-ATUE_S272H133	1869227	Sphingomonas	Sphingomonas	Sph-ATUE_S272H133	-	-	Sphingomonas	A.thaliana	Og21	20180420	isolate	H133	Sph-ATUE_S272H133_R1.fastq.gz	Sph-ATUE_S272H133_R2.fastq.gz		This Study	YES	-	-	-	-	TGGGGAATATTGGACAATGGGCGCAAGCCTGATCCAGCAATGCCGCGTGAGTGATGAAGGCCTTAGGGTTGTAAAGCTCTTTTACCCGGGATGATAATGACAGTACCGGGAGAATAAGCCCCGGCTAACTCCGTGCCAGCAGCCGCGGTAATACGGAGGGGGCTAGCGTTGTTCGGAATTACTGGGCGTAAAGCGCACGTAGGCGGCTTTGTAAGTCAGGGGTGAAAGCCTGGAGCTCAACTCCAGAACTGCCTTTGAGACTGCATCGCTTGAATCCGGGAGAGGTAAGTGGAATTCCGAGTGTAGAGGTGAAATTCGTAGATATTCGGAAGAACACCAGTGGCGAAGGCGGCTTACTGGACCGGAATTGACGCTGAGGTGCGAAAGCGTGGGGAGCAA…	PRJEB44136	SAMEA8653789	ERX9274377	ERR9725105	Sph-ATUE_S272H133_draftAssembly_v2	GCA_942648195	PRJEB44136	ERS6338342	CALOWV020000001-CALOWV020000633	87.8306	C:88.7%[S:88.7%,D:0.0%],F:4.1%,M:7.2%,n:221	-	-	-	-	-	-
S273H113	This_Study	Sph-ATUE_S273H113	1869227	Sphingomonas	Sphingomonas	Sph-ATUE_S273H113	-	-	Sphingomonas	A.thaliana	N117	2016	isolate	H113	Sph-ATUE_S273H113_R1.fastq.gz	Sph-ATUE_S273H113_R2.fastq.gz		This Study	YES	-	-	YES	-	TGGGGAATATTGGACAATGGGCGAAAGCCTGATCCAGCAATGCCGCGTGAGTGATGAAGGCCTTAGGGTTGTAAAGCTCTTTTACCCGGGATGATAATGACAGTACCGGGAGAATAAGCTCCGGCTAACTCCGTGCCAGCAGCCGCGGTAATACGGAGGGAGCTAGCGTTATTCGGAATTACTGGGCGTAAAGCGCACGTAGGCGGCTTTGTAAGTAAGAGGTGAAAGCCCAGAGCTCAACTCTGGAATTGCCTTTTAGACTGCATCGCTTGAATCATGGAGAGGTCAGTGGAATTCCGAGTGTAGAGGTGAAATTCGTAGATATTCGGAAGAACACCAGTGGCGAAGGCGGCTGACTGGACATGTATTGACGCTGAGGTGCGAAAGCGTGGGGAGCAA…	PRJEB44136	SAMEA8653536	ERX9274378	ERR9725106	Sph-ATUE_S273H113_draftAssembly_v2	GCA_942643895	PRJEB44136	ERS6338089	CALOPN020000001-CALOPN020000201	152.597	C:94.6%[S:94.1%,D:0.5%],F:0.9%,M:4.5%,n:221	-	-	-	-	-	-
S273H133	This_Study	Sph-ATUE_S273H133	1869227	Sphingomonas	Sphingomonas	Sph-ATUE_S273H133	-	-	Sphingomonas	A.thaliana	Og19	20180420	isolate	H133	Sph-ATUE_S273H133_R1.fastq.gz	Sph-ATUE_S273H133_R2.fastq.gz		This Study	YES	YES	-	-	-	TGGGGAATATTGGACAATGGGCGAAAGCCTGATCCAGCAATGCCGCGTGAGTGATGAAGGCCTTAGGGTTGTAAAGCTCTTTTACCCGGGATGATAATGACAGTACCGGGAGAATAAGCTCCGGCTAACTCCGTGCCAGCAGCCGCGGTAATACGGAGGGAGCTAGCGTTATTCGGAATTACTGGGCGTAAAGCGCACGTAGGCGGCTTTGTAAGTAAGAGGTGAAAGCCCAGAGCTCAACTCTGGAATTGCCTTTTAGACTGCATCGCTTGAATCATGGAGAGGTCAGTGGAATTCCGAGTGTAGAGGTGAAATTCGTAGATATTCGGAAGAACACCAGTGGCGAAGGCGGCTGACTGGACATGTATTGACGCTGAGGTGCGAAAGCGTGGGGAGCAA…	PRJEB44136	SAMEA8653790	ERX9274379	ERR9725107	Sph-ATUE_S273H133_draftAssembly_v2	GCA_942643805	PRJEB44136	ERS6338343	CALOPK020000001-CALOPK020000161	63.3046	C:93.7%[S:93.7%,D:0.0%],F:1.4%,M:4.9%,n:221	-	-	-	-	-	-
S274H113	This_Study	Sph-ATUE_S274H113	1869227	Sphingomonas	Sphingomonas	Sph-ATUE_S274H113	-	-	Sphingomonas	A.thaliana	N117	2016	isolate	H113	Sph-ATUE_S274H113_R1.fastq.gz	Sph-ATUE_S274H113_R2.fastq.gz		This Study	YES	-	-	YES	-	TGGGGAATATTGGACAATGGGCGAAAGCCTGATCCAGCAATGCCGCGTGAGTGATGAAGGCCTTAGGGTTGTAAAGCTCTTTTACCCGGGATGATAATGACAGTACCGGGAGAATAAGCTCCGGCTAACTCCGTGCCAGCAGCCGCGGTAATACGGAGGGAGCTAGCGTTATTCGGAATTACTGGGCGTAAAGCGCACGTAGGCGGCTTTGTAAGTAAGAGGTGAAAGCCCAGAGCTCAACTCTGGAATTGCCTTTTAGACTGCATCGCTTGAATCATGGAGAGGTCAGTGGAATTCCGAGTGTAGAGGTGAAATTCGTAGATATTCGGAAGAACACCAGTGGCGAAGGCGGCTGACTGGACATGTATTGACGCTGAGGTGCGAAAGCGTGGGGAGCAA…	PRJEB44136	SAMEA8653537	ERX9274380	ERR9725108	Sph-ATUE_S274H113_draftAssembly_v2	GCA_942644915	PRJEB44136	ERS6338090	CALORJ020000001-CALORJ020000153	116.529	C:94.6%[S:94.1%,D:0.5%],F:0.9%,M:4.5%,n:221	-	-	-	-	-	-
S274H133	This_Study	Sph-ATUE_S274H133	1869227	Sphingomonas	Sphingomonas	Sph-ATUE_S274H133	-	-	Sphingomonas	T.officinale	Og01	20180420	isolate	H133	Sph-ATUE_S274H133_R1.fastq.gz	Sph-ATUE_S274H133_R2.fastq.gz		This Study	YES	YES	-	-	-	TGGGGAATATTGGACAATGGGCGAAAGCCTGATCCAGCAATGCCGCGTGAGTGATGAAGGCCTTAGGGTTGTAAAGCTCTTTTACCCGGGATGATAATGACAGTACCGGGAGAATAAGCTCCGGCTAACTCCGTGCCAGCAGCCGCGGTAATACGGAGGGAGCTAGCGTTATTCGGAATTACTGGGCGTAAAGCGCACGTAGGCGGCTTTGTAAGTAAGAGGTGAAAGCCCAGAGCTCAACTCTGGAATTGCCTTTTAGACTGCATCGCTTGAATCATGGAGAGGTCAGTGGAATTCCGAGTGTAGAGGTGAAATTCGTAGATATTCGGAAGAACACCAGTGGCGAAGGCGGCTGACTGGACATGTATTGACGCTGAGGTGCGAAAGCGTGGGGAGCAA…	PRJEB44136	SAMEA8653791	ERX9274381	ERR9725109	Sph-ATUE_S274H133_draftAssembly	GCA_942647225	PRJEB44136	ERS6338344	CALOUT010000001-CALOUT010000101	46.1282	C:95.5%[S:95.0%,D:0.5%],F:0.5%,M:4.0%,n:221	-	-	-	-	-	-
S275H113	This_Study	Sph-ATUE_S275H113	1869227	Sphingomonas	Sphingomonas	Sph-ATUE_S275H113	-	-	Sphingomonas	A.thaliana	N117	2016	isolate	H113	Sph-ATUE_S275H113_R1.fastq.gz	Sph-ATUE_S275H113_R2.fastq.gz		This Study	YES	-	-	YES	-	TGGGGAATATTGGACAATGGGCGAAAGCCTGATCCAGCAATGCCGCGTGAGTGATGAAGGCCTTAGGGTTGTAAAGCTCTTTTACCCGGGATGATAATGACAGTACCGGGAGAATAAGCTCCGGCTAACTCCGTGCCAGCAGCCGCGGTAATACGGAGGGAGCTAGCGTTATTCGGAATTACTGGGCGTAAAGCGCACGTAGGCGGCTTTGTAAGTAAGAGGTGAAAGCCCAGAGCTCAACTCTGGAATTGCCTTTTAGACTGCATCGCTTGAATCATGGAGAGGTCAGTGGAATTCCGAGTGTAGAGGTGAAATTCGTAGATATTCGGAAGAACACCAGTGGCGAAGGCGGCTGACTGGACATGTATTGACGCTGAGGTGCGAAAGCGTGGGGAGCAA…	PRJEB44136	SAMEA8653538	ERX9274382	ERR9725110	Sph-ATUE_S275H113_draftAssembly	GCA_942646725	PRJEB44136	ERS6338091	CALOTP010000001-CALOTP010000333	70.2357	C:96.4%[S:95.9%,D:0.5%],F:0.5%,M:3.1%,n:221	-	-	-	-	-	-
S276H113	This_Study	Sph-ATUE_S276H113	1869227	Sphingomonas	Sphingomonas	Sph-ATUE_S276H113	-	-	Sphingomonas	A.thaliana	N117	2016	isolate	H113	Sph-ATUE_S276H113_R1.fastq.gz	Sph-ATUE_S276H113_R2.fastq.gz		This Study	YES	-	-	YES	-	TGGGGAATATTGGACAATGGGCGAAAGCCTGATCCAGCAATGCCGCGTGAGTGATGAAGGCCTTAGGGTTGTAAAGCTCTTTTACCCGGGATGATAATGACAGTACCGGGAGAATAAGCTCCGGCTAACTCCGTGCCAGCAGCCGCGGTAATACGGAGGGAGCTAGCGTTATTCGGAATTACTGGGCGTAAAGCGCACGTAGGCGGCTTTGTAAGTAAGAGGTGAAAGCCCAGAGCTCAACTCTGGAATTGCCTTTTAGACTGCATCGCTTGAATCATGGAGAGGTCAGTGGAATTCCGAGTGTAGAGGTGAAATTCGTAGATATTCGGAAGAACACCAGTGGCGAAGGCGGCTGACTGGACATGTATTGACGCTGAGGTGCGAAAGCGTGGGGAGCAA…	PRJEB44136	SAMEA8653539	ERX9274383	ERR9725111	Sph-ATUE_S276H113_draftAssembly	GCA_942648225	PRJEB44136	ERS6338092	CALOWZ010000001-CALOWZ010000213	67.4489	C:94.6%[S:93.7%,D:0.9%],F:0.9%,M:4.5%,n:221	-	-	-	-	-	-
S276H133	This_Study	Sph-ATUE_S276H133	1869227	Sphingomonas	Sphingomonas	Sph-ATUE_S276H133	-	-	Sphingomonas	A.thaliana	Og17	20180420	isolate	H133	Sph-ATUE_S276H133_R1.fastq.gz	Sph-ATUE_S276H133_R2.fastq.gz		This Study	YES	-	-	-	-	TGGGGAATATTGGACAATGGGCGAAAGCCTGATCCAGCAATGCCGCGTGAGTGATGAAGGCCTTAGGGTTGTAAAGCTCTTTTACCCGGGATGATAATGACAGTACCGGGAGAATAAGCTCCGGCTAACTCCGTGCCAGCAGCCGCGGTAATACGGAGGGAGCTAGCGTTGTTCGGAATTACTGGGCGTAAAGCGCACGTAGGCGGCTTTGTAAGTTAGAGGTGAAAGCCTGGAGCTCAACTCCAGAATTGCCTTTGATACTGCATGGCTTGAATCCAGGAGAGGTGAGTGGAATTCCGAGTGTAGAGGTGAAATTCGTAGATATTCGGAAGAACACCAGTGGCGAAGGCGGCTCACTGGACTGGTATTGACGCTGAGGTGCGAAAGCGTGGGGAGCAA…	PRJEB44136	SAMEA8653792	ERX9274384	ERR9725112	Sph-ATUE_S276H133_draftAssembly	GCA_942648505	PRJEB44136	ERS6338345	CALOXY010000001-CALOXY010000264	93.4947	C:90.5%[S:90.5%,D:0.0%],F:4.1%,M:5.4%,n:221	-	-	-	-	-	-
S277H113	This_Study	Sph-ATUE_S277H113	1869227	Sphingomonas	Sphingomonas	Sph-ATUE_S277H113	-	-	Sphingomonas	A.thaliana	N117	2016	isolate	H113	Sph-ATUE_S277H113_R1.fastq.gz	Sph-ATUE_S277H113_R2.fastq.gz		This Study	YES	-	-	-	-	TGGGGAATATTGGACAATGGGCGAAAGCCTGATCCAGCAATGCCGCGTGAGTGATGAAGGCCTTAGGGTTGTAAAGCTCTTTTACCCGGGATGATAATGACAGTACCGGGAGAATAAGCTCCGGCTAACTCCGTGCCAGCAGCCGCGGTAATACGGAGGGAGCTAGCGTTATTCGGAATTACTGGGCGTAAAGCGCACGTAGGCGGCTTTGTAAGTAAGAGGTGAAAGCCCAGAGCTCAACTCTGGAATTGCCTTTTAGACTGCATCGCTTGAATCATGGAGAGGTCAGTGGAATTCCGAGTGTAGAGGTGAAATTCGTAGATATTCGGAAGAACACCAGTGGCGAAGGCGGCTGACTGGACATGTATTGACGCTGAGGTGCGAAAGCGTGGGGAGCAA…	PRJEB44136	SAMEA8653540	ERX9274385	ERR9725113	Sph-ATUE_S277H113_draftAssembly	GCA_942648205	PRJEB44136	ERS6338093	CALOWY010000001-CALOWY010000129	73.434	C:94.6%[S:94.1%,D:0.5%],F:0.9%,M:4.5%,n:221	-	-	-	-	-	-
S277H133	This_Study	Sph-ATUE_S277H133	1869227	Sphingomonas	Sphingomonas	Sph-ATUE_S277H133	-	-	Sphingomonas	A.thaliana	Og21	20180420	isolate	H133	Sph-ATUE_S277H133_R1.fastq.gz	Sph-ATUE_S277H133_R2.fastq.gz		This Study	YES	-	-	-	-	TGGGGAATATTGGACAATGGGCGCAAGCCTGATCCAGCAATGCCGCGTGAGTGATGAAGGCCTTAGGGTTGTAAAGCTCTTTTACCCGGGATGATAATGACAGTACCGGGAGAATAAGCCCCGGCTAACTCCGTGCCAGCAGCCGCGGTAATACGGAGGGGGCTAGCGTTGTTCGGAATTACTGGGCGTAAAGCGCACGTAGGCGGCTTTGTAAGTCAGGGGTGAAAGCCTGGAGCTCAACTCCAGAACTGCCTTTGAGACTGCATCGCTTGAATCCGGGAGAGGTAAGTGGAATTCCGAGTGTAGAGGTGAAATTCGTAGATATTCGGAAGAACACCAGTGGCGAAGGCGGCTTACTGGACCGGAATTGACGCTGAGGTGCGAAAGCGTGGGGAGCAA…	PRJEB44136	SAMEA8653793	ERX9274386	ERR9725114	Sph-ATUE_S277H133_draftAssembly	GCA_942644015	PRJEB44136	ERS6338346	CALOPQ010000001-CALOPQ010000384	83.8468	C:91.4%[S:91.4%,D:0.0%],F:2.3%,M:6.3%,n:221	-	-	-	-	-	-
S278H113	This_Study	Sph-ATUE_S278H113	1869227	Sphingomonas	Sphingomonas	Sph-ATUE_S278H113	-	-	Sphingomonas	A.thaliana	N117	2016	isolate	H113	Sph-ATUE_S278H113_R1.fastq.gz	Sph-ATUE_S278H113_R2.fastq.gz		This Study	YES	-	-	-	-	TGGGGAATATTGGACAATGGGCGAAAGCCTGATCCAGCAATGCCGCGTGAGTGATGAAGGCCTTAGGGTTGTAAAGCTCTTTTACCCGGGATGATAATGACAGTACCGGGAGAATAAGCTCCGGCTAACTCCGTGCCAGCAGCCGCGGTAATACGGAGGGAGCTAGCGTTATTCGGAATTACTGGGCGTAAAGCGCACGTAGGCGGCTTTGTAAGTAAGAGGTGAAAGCCCAGAGCTCAACTCTGGAATTGCCTTTTAGACTGCATCGCTTGAATCATGGAGAGGTCAGTGGAATTCCGAGTGTAGAGGTGAAATTCGTAGATATTCGGAAGAACACCAGTGGCGAAGGCGGCTGACTGGACATGTATTGACGCTGAGGTGCGAAAGCGTGGGGAGCAA…	PRJEB44136	SAMEA8653541	ERX9274387	ERR9725115	Sph-ATUE_S278H113_draftAssembly	GCA_942647255	PRJEB44136	ERS6338094	CALOUW010000001-CALOUW010000321	23.0425	C:91.9%[S:91.4%,D:0.5%],F:2.3%,M:5.8%,n:221	-	-	-	-	-	-
S278H133	This_Study	Sph-ATUE_S278H133	1869227	Sphingomonas	Sphingomonas	Sph-ATUE_S278H133	-	-	Sphingomonas	A.thaliana	Og19	20180420	isolate	H133	Sph-ATUE_S278H133_R1.fastq.gz	Sph-ATUE_S278H133_R2.fastq.gz		This Study	YES	-	-	-	-	TGGGGAATATTGGACAATGGGCGAAAGCCTGATCCAGCAATGCCGCGTGAGTGATGAAGGCCTTAGGGTTGTAAAGCTCTTTTACCCGGGATGATAATGACAGTACCGGGAGAATAAGCTCCGGCTAACTCCGTGCCAGCAGCCGCGGTAATACGGAGGGAGCTAGCGTTATTCGGAATTACTGGGCGTAAAGCGCACGTAGGCGGCTTTGTAAGTTAGAGGTGAAAGCCCAGAGCTCAACTCTGGAATTGCCTTTGATACTGCATCGCTTGAATCCAGGAGAGGTGAGTGGAATTCCGAGTGTAGAGGTGAAATTCGTAGATATTCGGAAGAACACCAGTGGCGAAGGCGGCTCACTGGACTGGTATTGACGCTGAGGTGCGAAAGCGTGGGGAGCAA…	PRJEB44136	SAMEA8653794	ERX9274388	ERR9725116	Sph-ATUE_S278H133_draftAssembly	GCA_942644535	PRJEB44136	ERS6338347	CALOQU010000001-CALOQU010000406	83.8045	C:87.8%[S:87.8%,D:0.0%],F:4.1%,M:8.1%,n:221	-	-	-	-	-	-
S279H113	This_Study	Sph-ATUE_S279H113	1869227	Sphingomonas	Sphingomonas	Sph-ATUE_S279H113	-	-	Sphingomonas	A.thaliana	N117	2016	isolate	H113	Sph-ATUE_S279H113_R1.fastq.gz	Sph-ATUE_S279H113_R2.fastq.gz		This Study	YES	-	-	-	-	TGGGGAATATTGGACAATGGGCGAAAGCCTGATCCAGCAATGCCGCGTGAGTGATGAAGGCCTTAGGGTTGTAAAGCTCTTTTACCCGGGATGATAATGACAGTACCGGGAGAATAAGCTCCGGCTAACTCCGTGCCAGCAGCCGCGGTAATACGGAGGGAGCTAGCGTTATTCGGAATTACTGGGCGTAAAGCGCACGTAGGCGGCTTTGTAAGTAAGAGGTGAAAGCCCAGAGCTCAACTCTGGAATTGCCTTTTAGACTGCATCGCTTGAATCATGGAGAGGTCAGTGGAATTCCGAGTGTAGAGGTGAAATTCGTAGATATTCGGAAGAACACCAGTGGCGAAGGCGGCTGACTGGACATGTATTGACGCTGAGGTGCGAAAGCGTGGGGAGCAA…	PRJEB44136	SAMEA8653542	ERX9274389	ERR9725117	Sph-ATUE_S279H113_draftAssembly	GCA_942646495	PRJEB44136	ERS6338095	CALOSS010000001-CALOSS010000147	87.4814	C:95.1%[S:94.6%,D:0.5%],F:0.9%,M:4.0%,n:221	-	-	-	-	-	-
S27H113	This_Study	Sph-ATUE_S27H113	1869227	Sphingomonas	Sphingomonas	Sph-ATUE_S27H113	-	-	Sphingomonas	A.thaliana	N109	2016	isolate	H113	Sph-ATUE_S27H113_R1.fastq.gz	Sph-ATUE_S27H113_R2.fastq.gz		This Study	YES	-	-	YES	-	TGGGGAATATTGGACAATGGGCGAAAGCCTGATCCAGCAATGCCGCGTGAGTGATGAAGGCCTTAGGGTTGTAAAGCTCTTTTACCCGGGATGATAATGACAGTACCGGGAGAATAAGCTCCGGCTAACTCCGTGCCAGCAGCCGCGGTAATACGGAGGGAGCTAGCGTTATTCGGAATTACTGGGCGTAAAGCGCACGTAGGCGGCTTTGTAAGTAAGAGGTGAAAGCCCAGAGCTCAACTCTGGAATTGCCTTTTAGACTGCATCGCTTGAATCATGGAGAGGTCAGTGGAATTCCGAGTGTAGAGGTGAAATTCGTAGATATTCGGAAGAACACCAGTGGCGAAGGCGGCTGACTGGACATGTATTGACGCTGAGGTGCGAAAGCGTGGGGAGCAA…	PRJEB44136	SAMEA8653543	ERX9274390	ERR9725118	Sph-ATUE_S27H113_draftAssembly	GCA_942644035	PRJEB44136	ERS6338096	CALOPS010000001-CALOPS010005847	43.7123	C:94.6%[S:94.1%,D:0.5%],F:0.9%,M:4.5%,n:221	-	-	-	-	-	-
S280H113	This_Study	Sph-ATUE_S280H113	1869227	Sphingomonas	Sphingomonas	Sph-ATUE_S280H113	-	-	Sphingomonas	A.thaliana	N117	2016	isolate	H113	Sph-ATUE_S280H113_R1.fastq.gz	Sph-ATUE_S280H113_R2.fastq.gz		This Study	YES	-	-	-	-	TGGGGAATATTGGACAATGGGCGAAAGCCTGATCCAGCAATGCCGCGTGAGTGATGAAGGCCTTAGGGTTGTAAAGCTCTTTTACCCGGGATGATAATGACAGTACCGGGAGAATAAGCTCCGGCTAACTCCGTGCCAGCAGCCGCGGTAATACGGAGGGAGCTAGCGTTATTCGGAATTACTGGGCGTAAAGCGCACGTAGGCGGCTTTGTAAGTAAGAGGTGAAAGCCCAGAGCTCAACTCTGGAATTGCCTTTTAGACTGCATCGCTTGAATCATGGAGAGGTCAGTGGAATTCCGAGTGTAGAGGTGAAATTCGTAGATATTCGGAAGAACACCAGTGGCGAAGGCGGCTGACTGGACATGTATTGACGCTGAGGTGCGAAAGCGTGGGGAGCAA…	PRJEB44136	SAMEA8653544	ERX9274391	ERR9725119	Sph-ATUE_S280H113_draftAssembly	GCA_942648365	PRJEB44136	ERS6338097	CALOXN010000001-CALOXN010000336	58.2623	C:94.6%[S:93.7%,D:0.9%],F:0.9%,M:4.5%,n:221	-	-	-	-	-	-
S280H133	This_Study	Sph-ATUE_S280H133	1869227	Sphingomonas	Sphingomonas	Sph-ATUE_S280H133	-	-	Sphingomonas	A.thaliana	Og18	20180420	isolate	H133	Sph-ATUE_S280H133_R1.fastq.gz	Sph-ATUE_S280H133_R2.fastq.gz		This Study	YES	-	-	-	-	TAGGGAATATTGGACAATGGGGGCAACCCTGATCCAGCAATGCCGCGTGAGTGATGAAGGCCTTAGGGTTGTAAAGCTCTTTTACCCGAGATGATAATGACAGTATCGGGAGAATAAGCTCCGGCTAACTCCGTGCCAGCAGCCGCGGTAATACGGAGGGAGCTAGCGTTGTTCGGAATTACTGGGCGTAAAGCGCACGTAGGCGGCGATTTAAGTCAGAGGTGAAAGCCCGGGGCTCAACCCCGGAACTGCCTTTGAGACTGGATTGCTAGAATCTTGGAGAGGCGGGTGGAATTCCGAGTGTAGAGGTGAAATTCGTAGATATTCGGAAGAACACCAGTGGCGAAGGCGGCCCGCTGGACAAGTATTGACGCTGAGGTGCGAAAGCGTGGGGAGCAA…	PRJEB44136	SAMEA8653795	ERX9274392	ERR9725120	Sph-ATUE_S280H133_draftAssembly	GCA_942646515	PRJEB44136	ERS6338348	CALOST010000001-CALOST010000232	79.315	C:92.3%[S:92.3%,D:0.0%],F:1.8%,M:5.9%,n:221	-	-	-	-	-	-
S281H113	This_Study	Sph-ATUE_S281H113	1869227	Sphingomonas	Sphingomonas	Sph-ATUE_S281H113	-	-	Sphingomonas	A.thaliana	N117	2016	isolate	H113	Sph-ATUE_S281H113_R1.fastq.gz	Sph-ATUE_S281H113_R2.fastq.gz		This Study	YES	-	-	-	-	TGGGGAATATTGGACAATGGGCGAAAGCCTGATCCAGCAATGCCGCGTGAGTGATGAAGGCCTTAGGGTTGTAAAGCTCTTTTACCCGGGATGATAATGACAGTACCGGGAGAATAAGCTCCGGCTAACTCCGTGCCAGCAGCCGCGGTAATACGGAGGGAGCTAGCGTTATTCGGAATTACTGGGCGTAAAGCGCACGTAGGCGGCTTTGTAAGTAAGAGGTGAAAGCCCAGAGCTCAACTCTGGAATTGCCTTTTAGACTGCATCGCTTGAATCATGGAGAGGTCAGTGGAATTCCGAGTGTAGAGGTGAAATTCGTAGATATTCGGAAGAACACCAGTGGCGAAGGCGGCTGACTGGACATGTATTGACGCTGAGGTGCGAAAGCGTGGGGAGCAA…	PRJEB44136	SAMEA8653545	ERX9274393	ERR9725121	Sph-ATUE_S281H113_draftAssembly	GCA_942648375	PRJEB44136	ERS6338098	CALOXM010000001-CALOXM010000213	100.472	C:96.4%[S:95.9%,D:0.5%],F:0.5%,M:3.1%,n:221	-	-	-	-	-	-
S281H133	This_Study	Sph-ATUE_S281H133	1869227	Sphingomonas	Sphingomonas	Sph-ATUE_S281H133	-	-	Sphingomonas	T.repens	Og30	20180420	isolate	H133	Sph-ATUE_S281H133_R1.fastq.gz	Sph-ATUE_S281H133_R2.fastq.gz		This Study	YES	YES	-	YES	-	TGGGGAATATTGGACAATGGGCGAAAGCCTGATCCAGCAATGCCGCGTGAGTGATGAAGGCCTTAGGGTTGTAAAGCTCTTTTACCCGGGATGATAATGACAGTACCGGGAGAATAAGCTCCGGCTAACTCCGTGCCAGCAGCCGCGGTAATACGGAGGGAGCTAGCGTTATTCGGAATTACTGGGCGTAAAGCGCACGTAGGCGGCTTTGTAAGTAAGAGGTGAAAGCCCAGAGCTCAACTCTGGAATTGCCTTTTAGACTGCATCGCTTGAATCATGGAGAGGTCAGTGGAATTCCGAGTGTAGAGGTGAAATTCGTAGATATTCGGAAGAACACCAGTGGCGAAGGCGGCTGACTGGACATGTATTGACGCTGAGGTGCGAAAGCGTGGGGAGCAA…	PRJEB44136	SAMEA8653796	ERX9274394	ERR9725122	Sph-ATUE_S281H133_draftAssembly	GCA_942646485	PRJEB44136	ERS6338349	CALOSV010000001-CALOSV010000352	49.8409	C:90.5%[S:90.5%,D:0.0%],F:3.2%,M:6.3%,n:221	-	-	-	-	-	-
S282H113	This_Study	Sph-ATUE_S282H113	1869227	Sphingomonas	Sphingomonas	Sph-ATUE_S282H113	-	-	Sphingomonas	A.thaliana	N117	2016	isolate	H113	Sph-ATUE_S282H113_R1.fastq.gz	Sph-ATUE_S282H113_R2.fastq.gz		This Study	YES	-	-	-	-	TGGGGAATATTGGACAATGGGCGAAAGCCTGATCCAGCAATGCCGCGTGAGTGATGAAGGCCTTAGGGTTGTAAAGCTCTTTTACCCGGGATGATAATGACAGTACCGGGAGAATAAGCTCCGGCTAACTCCGTGCCAGCAGCCGCGGTAATACGGAGGGAGCTAGCGTTATTCGGAATTACTGGGCGTAAAGCGCACGTAGGCGGCTTTGTAAGTAAGAGGTGAAAGCCCAGAGCTCAACTCTGGAATTGCCTTTTAGACTGCATCGCTTGAATCATGGAGAGGTCAGTGGAATTCCGAGTGTAGAGGTGAAATTCGTAGATATTCGGAAGAACACCAGTGGCGAAGGCGGCTGACTGGACATGTATTGACGCTGAGGTGCGAAAGCGTGGGGAGCAA…	PRJEB44136	SAMEA8653546	ERX9274395	ERR9725123	Sph-ATUE_S282H113_draftAssembly	GCA_942644545	PRJEB44136	ERS6338099	CALOQT010000001-CALOQT010000179	80.6441	C:96.4%[S:95.9%,D:0.5%],F:0.5%,M:3.1%,n:221	-	-	-	-	-	-
S282H133	This_Study	Sph-ATUE_S282H133	1869227	Sphingomonas	Sphingomonas	Sph-ATUE_S282H133	-	-	Sphingomonas	A.thaliana	Og18	20180420	isolate	H133	Sph-ATUE_S282H133_R1.fastq.gz	Sph-ATUE_S282H133_R2.fastq.gz		This Study	YES	YES	-	-	-	TGGGGAATATTGGACAATGGGCGAAAGCCTGATCCAGCAATGCCGCGTGAGTGATGAAGGCCTTAGGGTTGTAAAGCTCTTTTACCCGGGATGATAATGACAGTACCGGGAGAATAAGCTCCGGCTAACTCCGTGCCAGCAGCCGCGGTAATACGGAGGGAGCTAGCGTTATTCGGAATTACTGGGCGTAAAGCGCACGTAGGCGGCTTTGTAAGTAAGAGGTGAAAGCCCAGAGCTCAACTCTGGAATTGCCTTTTAGACTGCATCGCTTGAATCATGGAGAGGTCAGTGGAATTCCGAGTGTAGAGGTGAAATTCGTAGATATTCGGAAGAACACCAGTGGCGAAGGCGGCTGACTGGACATGTATTGACGCTGAGGTGCGAAAGCGTGGGGAGCAA…	PRJEB44136	SAMEA8653797	ERX9274396	ERR9725124	Sph-ATUE_S282H133_draftAssembly	GCA_942643505	PRJEB44136	ERS6338350	CALOOU010000001-CALOOU010000247	52.0471	C:91.9%[S:91.4%,D:0.5%],F:2.7%,M:5.4%,n:221	-	-	-	-	-	-
S283H113	This_Study	Sph-ATUE_S283H113	1869227	Sphingomonas	Sphingomonas	Sph-ATUE_S283H113	-	-	Sphingomonas	A.thaliana	N117	2016	isolate	H113	Sph-ATUE_S283H113_R1.fastq.gz	Sph-ATUE_S283H113_R2.fastq.gz		This Study	YES	-	-	-	-	TGGGGAATATTGGACAATGGGCGAAAGCCTGATCCAGCAATGCCGCGTGAGTGATGAAGGCCTTAGGGTTGTAAAGCTCTTTTACCCGGGATGATAATGACAGTACCGGGAGAATAAGCTCCGGCTAACTCCGTGCCAGCAGCCGCGGTAATACGGAGGGAGCTAGCGTTATTCGGAATTACTGGGCGTAAAGCGCACGTAGGCGGCTTTGTAAGTAAGAGGTGAAAGCCCAGAGCTCAACTCTGGAATTGCCTTTTAGACTGCATCGCTTGAATCATGGAGAGGTCAGTGGAATTCCGAGTGTAGAGGTGAAATTCGTAGATATTCGGAAGAACACCAGTGGCGAAGGCGGCTGACTGGACATGTATTGACGCTGAGGTGCGAAAGCGTGGGGAGCAA…	PRJEB44136	SAMEA8653547	ERX9274397	ERR9725125	Sph-ATUE_S283H113_draftAssembly	GCA_942644925	PRJEB44136	ERS6338100	CALORI010000001-CALORI010000108	83.0198	C:95.0%[S:95.0%,D:0.0%],F:0.5%,M:4.5%,n:221	-	-	-	-	-	-
S283H133	This_Study	Sph-ATUE_S283H133	1869227	Sphingomonas	Sphingomonas	Sph-ATUE_S283H133	-	-	Sphingomonas	T.officinale	Og01	20180420	isolate	H133	Sph-ATUE_S283H133_R1.fastq.gz	Sph-ATUE_S283H133_R2.fastq.gz		This Study	YES	YES	-	YES	-	TGGGGAATATTGGACAATGGGCGAAAGCCTGATCCAGCAATGCCGCGTGAGTGATGAAGGCCTTAGGGTTGTAAAGCTCTTTTACCCGGGATGATAATGACAGTACCGGGAGAATAAGCTCCGGCTAACTCCGTGCCAGCAGCCGCGGTAATACGGAGGGAGCTAGCGTTATTCGGAATTACTGGGCGTAAAGCGCACGTAGGCGGCTTTGTAAGTAAGAGGTGAAAGCCCAGAGCTCAACTCTGGAATTGCCTTTTAGACTGCATCGCTTGAATCATGGAGAGGTCAGTGGAATTCCGAGTGTAGAGGTGAAATTCGTAGATATTCGGAAGAACACCAGTGGCGAAGGCGGCTGACTGGACATGTATTGACGCTGAGGTGCGAAAGCGTGGGGAGCAA…	PRJEB44136	SAMEA8653798	ERX9274398	ERR9725126	Sph-ATUE_S283H133_draftAssembly	GCA_942644505	PRJEB44136	ERS6338351	CALOQR010000001-CALOQR010000210	61.9132	C:93.7%[S:93.2%,D:0.5%],F:1.4%,M:4.9%,n:221	-	-	-	-	-	-
S284H113	This_Study	Sph-ATUE_S284H113	1869227	Sphingomonas	Sphingomonas	Sph-ATUE_S284H113	-	-	Sphingomonas	A.thaliana	N117	2016	isolate	H113	Sph-ATUE_S284H113_R1.fastq.gz	Sph-ATUE_S284H113_R2.fastq.gz		This Study	YES	-	-	-	-	TGGGGAATATTGGACAATGGGCGAAAGCCTGATCCAGCAATGCCGCGTGAGTGATGAAGGCCTTAGGGTTGTAAAGCTCTTTTACCCGGGATGATAATGACAGTACCGGGAGAATAAGCTCCGGCTAACTCCGTGCCAGCAGCCGCGGTAATACGGAGGGAGCTAGCGTTATTCGGAATTACTGGGCGTAAAGCGCACGTAGGCGGCTTTGTAAGTAAGAGGTGAAAGCCCAGAGCTCAACTCTGGAATTGCCTTTTAGACTGCATCGCTTGAATCATGGAGAGGTCAGTGGAATTCCGAGTGTAGAGGTGAAATTCGTAGATATTCGGAAGAACACCAGTGGCGAAGGCGGCTGACTGGACATGTATTGACGCTGAGGTGCGAAAGCGTGGGGAGCAA…	PRJEB44136	SAMEA8653548	ERX9274399	ERR9725127	Sph-ATUE_S284H113_draftAssembly	GCA_942643095	PRJEB44136	ERS6338101	CALOOA010000001-CALOOA010000190	73.9593	C:96.4%[S:95.9%,D:0.5%],F:0.5%,M:3.1%,n:221	-	-	-	-	-	-
S284H133	This_Study	Sph-ATUE_S284H133	1869227	Sphingomonas	Sphingomonas	Sph-ATUE_S284H133	-	-	Sphingomonas	A.thaliana	Og21	20180420	isolate	H133	Sph-ATUE_S284H133_R1.fastq.gz	Sph-ATUE_S284H133_R2.fastq.gz		This Study	YES	YES	-	YES	-	TGGGGAATATTGGACAATGGGCGAAAGCCTGATCCAGCAATGCCGCGTGAGTGATGAAGGCCTTAGGGTTGTAAAGCTCTTTTACCCGGGATGATAATGACAGTACCGGGAGAATAAGCTCCGGCTAACTCCGTGCCAGCAGCCGCGGTAATACGGAGGGAGCTAGCGTTATTCGGAATTACTGGGCGTAAAGCGCACGTAGGCGGCTTTGTAAGTAAGAGGTGAAAGCCCAGAGCTCAACTCTGGAATTGCCTTTTAGACTGCATCGCTTGAATCATGGAGAGGTCAGTGGAATTCCGAGTGTAGAGGTGAAATTCGTAGATATTCGGAAGAACACCAGTGGCGAAGGCGGCTGACTGGACATGTATTGACGCTGAGGTGCGAAAGCGTGGGGAGCAA…	PRJEB44136	SAMEA8653799	ERX9274400	ERR9725128	Sph-ATUE_S284H133_draftAssembly	GCA_942644395	PRJEB44136	ERS6338352	CALOQN010000001-CALOQN010000378	62.0237	C:86.9%[S:86.4%,D:0.5%],F:4.1%,M:9.0%,n:221	-	-	-	-	-	-
S285H113	This_Study	Sph-ATUE_S285H113	1869227	Sphingomonas	Sphingomonas	Sph-ATUE_S285H113	-	-	Sphingomonas	A.thaliana	N103	2016	isolate	H113	Sph-ATUE_S285H113_R1.fastq.gz	Sph-ATUE_S285H113_R2.fastq.gz		This Study	YES	-	-	-	-	TGGGGAATATTGGACAATGGGCGAAAGCCTGATCCAGCAATGCCGCGTGAGTGATGAAGGCCTTAGGGTTGTAAAGCTCTTTTACCCGGGATGATAATGACAGTACCGGGAGAATAAGCTCCGGCTAACTCCGTGCCAGCAGCCGCGGTAATACGGAGGGAGCTAGCGTTATTCGGAATTACTGGGCGTAAAGCGCACGTAGGCGGCTTTGTAAGTAAGAGGTGAAAGCCCAGAGCTCAACTCTGGAATTGCCTTTTAGACTGCATCGCTTGAATCATGGAGAGGTCAGTGGAATTCCGAGTGTAGAGGTGAAATTCGTAGATATTCGGAAGAACACCAGTGGCGAAGGCGGCTGACTGGACATGTATTGACGCTGAGGTGCGAAAGCGTGGGGAGCAA…	PRJEB44136	SAMEA8653549	ERX9274401	ERR9725129	Sph-ATUE_S285H113_draftAssembly	GCA_942648355	PRJEB44136	ERS6338102	CALOXL010000001-CALOXL010000174	83.2169	C:94.6%[S:94.1%,D:0.5%],F:0.9%,M:4.5%,n:221	-	-	-	-	-	-
S286H113	This_Study	Sph-ATUE_S286H113	1869227	Sphingomonas	Sphingomonas	Sph-ATUE_S286H113	-	-	Sphingomonas	A.thaliana	N103	2016	isolate	H113	Sph-ATUE_S286H113_R1.fastq.gz	Sph-ATUE_S286H113_R2.fastq.gz		This Study	YES	-	-	YES	-	TGGGGAATATTGGACAATGGGCGAAAGCCTGATCCAGCAATGCCGCGTGAGTGATGAAGGCCTTAGGGTTGTAAAGCTCTTTTACCCGGGATGATAATGACAGTACCGGGAGAATAAGCTCCGGCTAACTCCGTGCCAGCAGCCGCGGTAATACGGAGGGAGCTAGCGTTATTCGGAATTACTGGGCGTAAAGCGCACGTAGGCGGCTTTGTAAGTAAGAGGTGAAAGCCCAGAGCTCAACTCTGGAATTGCCTTTTAGACTGCATCGCTTGAATCATGGAGAGGTCAGTGGAATTCCGAGTGTAGAGGTGAAATTCGTAGATATTCGGAAGAACACCAGTGGCGAAGGCGGCTGACTGGACATGTATTGACGCTGAGGTGCGAAAGCGTGGGGAGCAA…	PRJEB44136	SAMEA8653550	ERX9274402	ERR9725130	Sph-ATUE_S286H113_draftAssembly	GCA_942647845	PRJEB44136	ERS6338103	CALOWB010000001-CALOWB010000189	74.7472	C:94.2%[S:93.7%,D:0.5%],F:1.8%,M:4.0%,n:221	-	-	-	-	-	-
S286H133	This_Study	Sph-ATUE_S286H133	1869227	Sphingomonas	Sphingomonas	Sph-ATUE_S286H133	-	-	Sphingomonas	A.thaliana	Og17	20180420	isolate	H133	Sph-ATUE_S286H133_R1.fastq.gz	Sph-ATUE_S286H133_R2.fastq.gz		This Study	YES	-	-	-	-	TGGGGAATATTGGACAATGGGCGAAAGCCTGATCCAGCAATGCCGCGTGAGTGATGAAGGCCTTAGGGTTGTAAAGCTCTTTTACCCGGGATGATAATGACAGTACCGGGAGAATAAGCTCCGGCTAACTCCGTGCCAGCAGCCGCGGTAATACGGAGGGAGCTAGCGTTGTTCGGAATTACTGGGCGTAAAGCGCACGTAGGCGGCTTTGTAAGTTAGAGGTGAAAGCCTGGAGCTCAACTCCAGAATTGCCTTTGATACTGCATGGCTTGAATCCAGGAGAGGTGAGTGGAATTCCGAGTGTAGAGGTGAAATTCGTAGATATTCGGAAGAACACCAGTGGCGAAGGCGGCTCACTGGACTGGTATTGACGCTGAGGTGCGAAAGCGTGGGGAGCAA…	PRJEB44136	SAMEA8653800	ERX9274403	ERR9725131	Sph-ATUE_S286H133_draftAssembly	GCA_942648475	PRJEB44136	ERS6338353	CALOXX010000001-CALOXX010000418	73.7034	C:85.5%[S:85.5%,D:0.0%],F:6.3%,M:8.2%,n:221	-	-	-	-	-	-
S287H113	This_Study	Sph-ATUE_S287H113	1869227	Sphingomonas	Sphingomonas	Sph-ATUE_S287H113	-	-	Sphingomonas	A.thaliana	N103	2016	isolate	H113	Sph-ATUE_S287H113_R1.fastq.gz	Sph-ATUE_S287H113_R2.fastq.gz		This Study	YES	-	-	-	-	TGGGGAATATTGGACAATGGGCGAAAGCCTGATCCAGCAATGCCGCGTGAGTGATGAAGGCCTTAGGGTTGTAAAGCTCTTTTACCCGGGATGATAATGACAGTACCGGGAGAATAAGCTCCGGCTAACTCCGTGCCAGCAGCCGCGGTAATACGGAGGGAGCTAGCGTTATTCGGAATTACTGGGCGTAAAGCGCACGTAGGCGGCTTTGTAAGTAAGAGGTGAAAGCCCAGAGCTCAACTCTGGAATTGCCTTTTAGACTGCATCGCTTGAATCATGGAGAGGTCAGTGGAATTCCGAGTGTAGAGGTGAAATTCGTAGATATTCGGAAGAACACCAGTGGCGAAGGCGGCTGACTGGACATGTATTGACGCTGAGGTGCGAAAGCGTGGGGAGCAA…	PRJEB44136	SAMEA8653551	ERX9274404	ERR9725132	Sph-ATUE_S287H113_draftAssembly	GCA_942642975	PRJEB44136	ERS6338104	CALONX010000001-CALONX010000169	79.2945	C:94.6%[S:94.1%,D:0.5%],F:0.9%,M:4.5%,n:221	-	-	-	-	-	-
S287H133	This_Study	Sph-ATUE_S287H133	1869227	Sphingomonas	Sphingomonas	Sph-ATUE_S287H133	-	-	Sphingomonas	A.thaliana	Og16	20180420	isolate	H133	Sph-ATUE_S287H133_R1.fastq.gz	Sph-ATUE_S287H133_R2.fastq.gz		This Study	YES	-	-	-	-	TGGGGAATATTGGACAATGGGCGAAAGCCTGATCCAGCAATGCCGCGTGAGTGATGAAGGCCTTAGGGTTGTAAAGCTCTTTTACCCGGGATGATAATGACAGTACCGGGAGAATAAGCTCCGGCTAACTCCGTGCCAGCAGCCGCGGTAATACGGAGGGAGCTAGCGTTGTTCGGAATTACTGGGCGTAAAGCGCGCGTAGGCGGTTTTTTAAGTCAGAGGTGAAAGCCCAGTGCTCAACACTGGAACTGCCTTTGAAACTGGAAAACTTGAATCTTGGAGAGGTCAGTGGAATTCCGAGTGTAGAGGTGAAATTCGTAGATATTCGGAAGAACACCAGTGGCGAAGGCGACTGACTGGACAAGTATTGACGCTGAGGTGCGAAAGCGTGGGGAGCAA…	PRJEB44136	SAMEA8653801	ERX9274405	ERR9725133	Sph-ATUE_S287H133_draftAssembly	GCA_942643165	PRJEB44136	ERS6338354	CALOOH010000001-CALOOH010000185	65.0334	C:92.8%[S:92.8%,D:0.0%],F:1.8%,M:5.4%,n:221	-	-	-	-	-	-
S288H133	This_Study	Sph-ATUE_S288H133	1869227	Sphingomonas	Sphingomonas	Sph-ATUE_S288H133	-	-	Sphingomonas	A.thaliana	Og16	20180420	isolate	H133	Sph-ATUE_S288H133_R1.fastq.gz	Sph-ATUE_S288H133_R2.fastq.gz		This Study	YES	-	-	-	-	TGGGGAATATTGGACAATGGGCGAAAGCCTGATCCAGCAATGCCGCGTGAGTGATGAAGGCCTTAGGGTTGTAAAGCTCTTTTACCCGGGATGATAATGACAGTACCGGGAGAATAAGCTCCGGCTAACTCCGTGCCAGCAGCCGCGGTAATACGGAGGGAGCTAGCGTTGTTCGGAATTACTGGGCGTAAAGCGCGCGTAGGCGGTTTTTTAAGTCAGAGGTGAAAGCCCAGTGCTCAACACTGGAACTGCCTTTGAAACTGGAAAACTTGAATCTTGGAGAGGTCAGTGGAATTCCGAGTGTAGAGGTGAAATTCGTAGATATTCGGAAGAACACCAGTGGCGAAGGCGACTGACTGGACAAGTATTGACGCTGAGGTGCGAAAGCGTGGGGAGCAA…	PRJEB44136	SAMEA8653802	ERX9274406	ERR9725134	Sph-ATUE_S288H133_draftAssembly	GCA_942643065	PRJEB44136	ERS6338355	CALOOI010000001-CALOOI010000352	72.528	C:88.7%[S:88.2%,D:0.5%],F:4.5%,M:6.8%,n:221	-	-	-	-	-	-
S289H113	This_Study	Sph-ATUE_S289H113	1869227	Sphingomonas	Sphingomonas	Sph-ATUE_S289H113	-	-	Sphingomonas	A.thaliana	N103	2016	isolate	H113	Sph-ATUE_S289H113_R1.fastq.gz	Sph-ATUE_S289H113_R2.fastq.gz		This Study	YES	-	-	-	-	TGGGGAATATTGGACAATGGGCGAAAGCCTGATCCAGCAATGCCGCGTGAGTGATGAAGGCCTTAGGGTTGTAAAGCTCTTTTACCCGGGATGATAATGACAGTACCGGGAGAATAAGCTCCGGCTAACTCCGTGCCAGCAGCCGCGGTAATACGGAGGGAGCTAGCGTTATTCGGAATTACTGGGCGTAAAGCGCACGTAGGCGGCTTTGTAAGTAAGAGGTGAAAGCCCAGAGCTCAACTCTGGAATTGCCTTTTAGACTGCATCGCTTGAATCATGGAGAGGTCAGTGGAATTCCGAGTGTAGAGGTGAAATTCGTAGATATTCGGAAGAACACCAGTGGCGAAGGCGGCTGACTGGACATGTATTGACGCTGAGGTGCGAAAGCGTGGGGAGCAA…	PRJEB44136	SAMEA8653552	ERX9274407	ERR9725135	Sph-ATUE_S289H113_draftAssembly	GCA_942643205	PRJEB44136	ERS6338105	CALOOG010000001-CALOOG010000150	60.9023	C:93.7%[S:93.2%,D:0.5%],F:1.4%,M:4.9%,n:221	-	-	-	-	-	-
S291H113	This_Study	Sph-ATUE_S291H113	1869227	Sphingomonas	Sphingomonas	Sph-ATUE_S291H113	-	-	Sphingomonas	A.thaliana	N103	2016	isolate	H113	Sph-ATUE_S291H113_R1.fastq.gz	Sph-ATUE_S291H113_R2.fastq.gz		This Study	YES	-	-	YES	-	TGGGGAATATTGGACAATGGGCGCAAGCCTGATCCAGCAATGCCGCGTGAGTGATGAAGGCCTTAGGGTTGTAAAGCTCTTTTACCCGGGATGATAATGACAGTACCGGGAGAATAAGCTCCGGCTAACTCCGTGCCAGCAGCCGCGGTAATACGGAGGGAGCTAGCGTTATTCGGAATTACTGGGCGTAAAGCGCACGTAGGCGGCTTTGTAAGTAAGAGGTGAAAGCCCAGAGCTCAACTCTGGAATTGCCTTTTAGACTGCATCGCTTGAATCATGGAGAGGTCAGTGGAATTCCGAGTGTAGAGGTGAAATTCGTAGATATTCGGAAGAACACCAGTGGCGAAGGCGGCTGACTGGACATGTATTGACGCTGAGGTGCGAAAGCGTGGGGAGCAA…	PRJEB44136	SAMEA8653553	ERX9274408	ERR9725136	Sph-ATUE_S291H113_draftAssembly	GCA_942643415	PRJEB44136	ERS6338106	CALOOO010000001-CALOOO010000177	108.535	C:95.9%[S:95.9%,D:0.0%],F:0.5%,M:3.6%,n:221	-	-	-	-	-	-
S292H113	This_Study	Sph-ATUE_S292H113	1869227	Sphingomonas	Sphingomonas	Sph-ATUE_S292H113	-	-	Sphingomonas	A.thaliana	N103	2016	isolate	H113	Sph-ATUE_S292H113_R1.fastq.gz	Sph-ATUE_S292H113_R2.fastq.gz		This Study	YES	-	-	-	-	TGGGGAATATTGGACAATGGGCGAAAGCCTGATCCAGCAATGCCGCGTGAGTGATGAAGGCCTTAGGGTTGTAAAGCTCTTTTACCCGGGATGATAATGACAGTACCGGGAGAATAAGCTCCGGCTAACTCCGTGCCAGCAGCCGCGGTAATACGGAGGGAGCTAGCGTTATTCGGAATTACTGGGCGTAAAGCGCACGTAGGCGGCTTTGTAAGTAAGAGGTGAAAGCCCAGAGCTCAACTCTGGAATTGCCTTTTAGACTGCATCGCTTGAATCATGGAGAGGTCAGTGGAATTCCGAGTGTAGAGGTGAAATTCGTAGATATTCGGAAGAACACCAGTGGCGAAGGCGGCTGACTGGACATGTATTGACGCTGAGGTGCGAAAGCGTGGGGAGCAA…	PRJEB44136	SAMEA8653554	ERX9274409	ERR9725137	Sph-ATUE_S292H113_draftAssembly	GCA_942643575	PRJEB44136	ERS6338107	CALOOT010000001-CALOOT010000150	87.8123	C:94.6%[S:94.1%,D:0.5%],F:0.9%,M:4.5%,n:221	-	-	-	-	-	-
S293H113	This_Study	Sph-ATUE_S293H113	1869227	Sphingomonas	Sphingomonas	Sph-ATUE_S293H113	-	-	Sphingomonas	A.thaliana	N103	2016	isolate	H113	Sph-ATUE_S293H113_R1.fastq.gz	Sph-ATUE_S293H113_R2.fastq.gz		This Study	YES	-	-	YES	-	TGGGGAATATTGGACAATGGGCGAAAGCCTGATCCAGCAATGCCGCGTGAGTGATGAAGGCCTTAGGGTTGTAAAGCTCTTTTACCCGGGATGATAATGACAGTACCGGGAGAATAAGCTCCGGCTAACTCCGTGCCAGCAGCCGCGGTAATACGGAGGGAGCTAGCGTTATTCGGAATTACTGGGCGTAAAGCGCACGTAGGCGGCTTTGTAAGTAAGAGGTGAAAGCCCAGAGCTCAACTCTGGAATTGCCTTTTAGACTGCATCGCTTGAATCATGGAGAGGTCAGTGGAATTCCGAGTGTAGAGGTGAAATTCGTAGATATTCGGAAGAACACCAGTGGCGAAGGCGGCTGACTGGACATGTATTGACGCTGAGGTGCGAAAGCGTGGGGAGCAA…	PRJEB44136	SAMEA8653555	ERX9274410	ERR9725138	Sph-ATUE_S293H113_draftAssembly	GCA_942647045	PRJEB44136	ERS6338108	CALOUH010000001-CALOUH010000163	77.9721	C:95.0%[S:94.1%,D:0.9%],F:0.9%,M:4.1%,n:221	-	-	-	-	-	-
S294H113	This_Study	Sph-ATUE_S294H113	1869227	Sphingomonas	Sphingomonas	Sph-ATUE_S294H113	-	-	Sphingomonas	A.thaliana	N103	2016	isolate	H113	Sph-ATUE_S294H113_R1.fastq.gz	Sph-ATUE_S294H113_R2.fastq.gz		This Study	YES	-	-	-	-	TGGGGAATATTGGACAATGGGCGAAAGCCTGATCCAGCAATGCCGCGTGAGTGATGAAGGCCTTAGGGTTGTAAAGCTCTTTTACCCGGGATGATAATGACAGTACCGGGAGAATAAGCTCCGGCTAACTCCGTGCCAGCAGCCGCGGTAATACGGAGGGAGCTAGCGTTATTCGGAATTACTGGGCGTAAAGCGCACGTAGGCGGCTTTGTAAGTAAGAGGTGAAAGCCCAGAGCTCAACTCTGGAATTGCCTTTTAGACTGCATCGCTTGAATCATGGAGAGGTCAGTGGAATTCCGAGTGTAGAGGTGAAATTCGTAGATATTCGGAAGAACACCAGTGGCGAAGGCGGCTGACTGGACATGTATTGACGCTGAGGTGCGAAAGCGTGGGGAGCAA…	PRJEB44136	SAMEA8653556	ERX9274411	ERR9725139	Sph-ATUE_S294H113_draftAssembly	GCA_942643465	PRJEB44136	ERS6338109	CALOOP010000001-CALOOP010000140	89.0054	C:94.6%[S:94.1%,D:0.5%],F:0.9%,M:4.5%,n:221	-	-	-	-	-	-
S295H113	This_Study	Sph-ATUE_S295H113	1869227	Sphingomonas	Sphingomonas	Sph-ATUE_S295H113	-	-	Sphingomonas	A.thaliana	N6	2016	isolate	H113	Sph-ATUE_S295H113_R1.fastq.gz	Sph-ATUE_S295H113_R2.fastq.gz		This Study	YES	-	-	YES	-	TGGGGAATATTGGACAATGGGCGCAAGCCTGATCCAGCAATGCCGCGTGAGTGATGAAGGCCTTAGGGTTGTAAAGCTCTTTTACCCGGGATGATAATGACAGTACCGGGAGAATAAGCTCCGGCTAACTCCGTGCCAGCAGCCGCGGTAATACGGAGGGAGCTAGCGTTGTTCGGAATTACTGGGCGTAAAGCGCACGTAGGCGGCTTTGTAAGTTAGAGGTGAAAGCCTGGAGCTCAACTCCAGAATTGCCTTTGATACTGCATGGCTTGAATCCAGGAGAGGTGAGTGGAATTCCGAGTGTAGAGGTGAAATTCGTAGATATTCGGAAGAACACCAGTGGCGAAGGCGGCTCACTGGACTGGTATTGACGCTGAGGTGCGAAAGCGTGGGGAGCAA…	PRJEB44136	SAMEA8653557	ERX9274412	ERR9725140	Sph-ATUE_S295H113_draftAssembly	GCA_942647875	PRJEB44136	ERS6338110	CALOWD010000001-CALOWD010000335	78.2234	C:93.2%[S:93.2%,D:0.0%],F:2.3%,M:4.5%,n:221	-	-	-	-	-	-
S296H113	This_Study	Sph-ATUE_S296H113	1869227	Sphingomonas	Sphingomonas	Sph-ATUE_S296H113	-	-	Sphingomonas	A.thaliana	N6	2016	isolate	H113	Sph-ATUE_S296H113_R1.fastq.gz	Sph-ATUE_S296H113_R2.fastq.gz		This Study	YES	-	-	YES	-	TGGGGAATATTGGACAATGGGCGAAAGCCTGATCCAGCAATGCCGCGTGAGTGATGAAGGCCTTAGGGTTGTAAAGCTCTTTTACCCGGGATGATAATGACAGTACCGGGAGAATAAGCTCCGGCTAACTCCGTGCCAGCAGCCGCGGTAATACGGAGGGAGCTAGCGTTATTCGGAATTACTGGGCGTAAAGCGCACGTAGGCGGCTTTGTAAGTAAGAGGTGAAAGCCCAGAGCTCAACTCTGGAATTGCCTTTTAGACTGCATCGCTTGAATCATGGAGAGGTCAGTGGAATTCCGAGTGTAGAGGTGAAATTCGTAGATATTCGGAAGAACACCAGTGGCGAAGGCGGCTGACTGGACATGTATTGACGCTGAGGTGCGAAAGCGTGGGGAGCAA…	PRJEB44136	SAMEA8653559	ERX9274413	ERR9725141	Sph-ATUE_S296H113_draftAssembly	GCA_942643115	PRJEB44136	ERS6338112	CALOOB010000001-CALOOB010000215	134.387	C:95.5%[S:95.5%,D:0.0%],F:0.5%,M:4.0%,n:221	-	-	-	-	-	-
S297H113	This_Study	Sph-ATUE_S297H113	1869227	Sphingomonas	Sphingomonas	Sph-ATUE_S297H113	-	-	Sphingomonas	A.thaliana	N6	2016	isolate	H113	Sph-ATUE_S297H113_R1.fastq.gz	Sph-ATUE_S297H113_R2.fastq.gz		This Study	YES	-	-	-	-	TGGGGAATATTGGACAATGGGCGCAAGCCTGATCCAGCAATGCCGCGTGAGTGATGAAGGCCTTAGGGTTGTAAAGCTCTTTTACCCGGGATGATAATGACAGTACCGGGAGAATAAGCTCCGGCTAACTCCGTGCCAGCAGCCGCGGTAATACGGAGGGAGCTAGCGTTGTTCGGAATTACTGGGCGTAAAGCGCACGTAGGCGGCTTTGTAAGTTAGAGGTGAAAGCCTGGAGCTCAACTCCAGAATTGCCTTTGATACTGCATGGCTTGAATCCAGGAGAGGTGAGTGGAATTCCGAGTGTAGAGGTGAAATTCGTAGATATTCGGAAGAACACCAGTGGCGAAGGCGGCTCACTGGACTGGTATTGACGCTGAGGTGCGAAAGCGTGGGGAGCAA…	PRJEB44136	SAMEA8653561	ERX9274415	ERR9725143	Sph-ATUE_S297H113_draftAssembly	GCA_942648275	PRJEB44136	ERS6338114	CALOXD010000001-CALOXD010000244	73.7825	C:93.7%[S:93.7%,D:0.0%],F:2.3%,M:4.0%,n:221	-	-	-	-	-	-
S298H113	This_Study	Sph-ATUE_S298H113	1869227	Sphingomonas	Sphingomonas	Sph-ATUE_S298H113	-	-	Sphingomonas	A.thaliana	N121	2016	isolate	H113	Sph-ATUE_S298H113_R1.fastq.gz	Sph-ATUE_S298H113_R2.fastq.gz		This Study	YES	-	-	YES	-	TGGGGAATATTGGACAATGGGCGAAAGCCTGATCCAGCAATGCCGCGTGAGTGATGAAGGCCTTAGGGTTGTAAAGCTCTTTTACCCGGGATGATAATGACAGTACCGGGAGAATAAGCTCCGGCTAACTCCGTGCCAGCAGCCGCGGTAATACGGAGGGAGCTAGCGTTATTCGGAATTACTGGGCGTAAAGCGCACGTAGGCGGCTTTGTAAGTAAGAGGTGAAAGCCCAGAGCTCAACTCTGGAATTGCCTTTTAGACTGCATCGCTTGAATCATGGAGAGGTCAGTGGAATTCCGAGTGTAGAGGTGAAATTCGTAGATATTCGGAAGAACACCAGTGGCGAAGGCGGCTGACTGGACATGTATTGACGCTGAGGTGCGAAAGCGTGGGGAGCAA…	PRJEB44136	SAMEA8653562	ERX9274417	ERR9725145	Sph-ATUE_S298H113_draftAssembly	GCA_942648255	PRJEB44136	ERS6338115	CALOXB010000001-CALOXB010000087	63.4636	C:95.1%[S:94.6%,D:0.5%],F:0.5%,M:4.4%,n:221	-	-	-	-	-	-
S299H113	This_Study	Sph-ATUE_S299H113	1869227	Sphingomonas	Sphingomonas	Sph-ATUE_S299H113	-	-	Sphingomonas	A.thaliana	N121	2016	isolate	H113	Sph-ATUE_S299H113_R1.fastq.gz	Sph-ATUE_S299H113_R2.fastq.gz		This Study	YES	-	-	-	-	TGGGGAATATTGGACAATGGGCGAAAGCCTGATCCAGCAATGCCGCGTGAGTGATGAAGGCCTTAGGGTTGTAAAGCTCTTTTACCCGGGATGATAATGACAGTACCGGGAGAATAAGCTCCGGCTAACTCCGTGCCAGCAGCCGCGGTAATACGGAGGGAGCTAGCGTTATTCGGAATTACTGGGCGTAAAGCGCACGTAGGCGGCTTTGTAAGTAAGAGGTGAAAGCCCAGAGCTCAACTCTGGAATTGCCTTTTAGACTGCATCGCTTGAATCATGGAGAGGTCAGTGGAATTCCGAGTGTAGAGGTGAAATTCGTAGATATTCGGAAGAACACCAGTGGCGAAGGCGGCTGACTGGACATGTATTGACGCTGAGGTGCGAAAGCGTGGGGAGCAA…	PRJEB44136	SAMEA8653564	ERX9274418	ERR9725146	Sph-ATUE_S299H113_draftAssembly	GCA_942648245	PRJEB44136	ERS6338117	CALOXA010000001-CALOXA010000124	48.8256	C:95.1%[S:94.6%,D:0.5%],F:0.5%,M:4.4%,n:221	-	-	-	-	-	-
S300H113	This_Study	Sph-ATUE_S300H113	1869227	Sphingomonas	Sphingomonas	Sph-ATUE_S300H113	-	-	Sphingomonas	A.thaliana	N121	2016	isolate	H113	Sph-ATUE_S300H113_R1.fastq.gz	Sph-ATUE_S300H113_R2.fastq.gz		This Study	YES	-	-	-	-	TGGGGAATATTGGACAATGGGCGAAAGCCTGATCCAGCAATGCCGCGTGAGTGATGAAGGCCTTAGGGTTGTAAAGCTCTTTTACCCGGGATGATAATGACAGTACCGGGAGAATAAGCTCCGGCTAACTCCGTGCCAGCAGCCGCGGTAATACGGAGGGAGCTAGCGTTATTCGGAATTACTGGGCGTAAAGCGCACGTAGGCGGCTTTGTAAGTAAGAGGTGAAAGCCCAGAGCTCAACTCTGGAATTGCCTTTTAGACTGCATCGCTTGAATCATGGAGAGGTCAGTGGAATTCCGAGTGTAGAGGTGAAATTCGTAGATATTCGGAAGAACACCAGTGGCGAAGGCGGCTGACTGGACATGTATTGACGCTGAGGTGCGAAAGCGTGGGGAGCAA…	PRJEB44136	SAMEA8653566	ERX9274420	ERR9725148	Sph-ATUE_S300H113_draftAssembly	GCA_942647935	PRJEB44136	ERS6338119	CALOWE010000001-CALOWE010000089	66.3662	C:95.5%[S:95.5%,D:0.0%],F:0.5%,M:4.0%,n:221	-	-	-	-	-	-
S301H113	This_Study	Sph-ATUE_S301H113	1869227	Sphingomonas	Sphingomonas	Sph-ATUE_S301H113	-	-	Sphingomonas	A.thaliana	N121	2016	isolate	H113	Sph-ATUE_S301H113_R1.fastq.gz	Sph-ATUE_S301H113_R2.fastq.gz		This Study	YES	-	-	YES	-	TGGGGAATATTGGACAATGGGCGAAAGCCTGATCCAGCAATGCCGCGTGAGTGATGAAGGCCTTAGGGTTGTAAAGCTCTTTTACCCGGGATGATAATGACAGTACCGGGAGAATAAGCTCCGGCTAACTCCGTGCCAGCAGCCGCGGTAATACGGAGGGAGCTAGCGTTATTCGGAATTACTGGGCGTAAAGCGCACGTAGGCGGCTTTGTAAGTAAGAGGTGAAAGCCCAGAGCTCAACTCTGGAATTGCCTTTTAGACTGCATCGCTTGAATCATGGAGAGGTCAGTGGAATTCCGAGTGTAGAGGTGAAATTCGTAGATATTCGGAAGAACACCAGTGGCGAAGGCGGCTGACTGGACATGTATTGACGCTGAGGTGCGAAAGCGTGGGGAGCAA…	PRJEB44136	SAMEA8653568	ERX9274421	ERR9725149	Sph-ATUE_S301H113_draftAssembly	GCA_942648425	PRJEB44136	ERS6338121	CALOXS010000001-CALOXS010000107	66.4018	C:95.0%[S:95.0%,D:0.0%],F:0.5%,M:4.5%,n:221	-	-	-	-	-	-
S302H113	This_Study	Sph-ATUE_S302H113	1869227	Sphingomonas	Sphingomonas	Sph-ATUE_S302H113	-	-	Sphingomonas	A.thaliana	N121	2016	isolate	H113	Sph-ATUE_S302H113_R1.fastq.gz	Sph-ATUE_S302H113_R2.fastq.gz		This Study	YES	-	-	-	-	TGGGGAATATTGGACAATGGGCGCAAGCCTGATCCAGCAATGCCGCGTGAGTGATGAAGGCCTTAGGGTTGTAAAGCTCTTTTACCCGGGATGATAATGACAGTACCGGGAGAATAAGCCCCGGCTAACTCCGTGCCAGCAGCCGCGGTAATACGGAGGGGGCTAGCGTTGTTCGGAATTACTGGGCGTAAAGCGCACGTAGGCGGCTTTGTAAGTCAGGGGTGAAAGCCTGGAGCTCAACTCCAGAACTGCCTTTGAGACTGCATCGCTTGAATCCGGGAGAGGTAAGTGGAATTCCGAGTGTAGAGGTGAAATTCGTAGATATTCGGAAGAACACCAGTGGCGAAGGCGGCTTACTGGACCGGAATTGACGCTGAGGTGCGAAAGCGTGGGGAGCAA…	PRJEB44136	SAMEA8653570	ERX9274422	ERR9725150	Sph-ATUE_S302H113_draftAssembly	GCA_942648435	PRJEB44136	ERS6338123	CALOXT010000001-CALOXT010000178	69.0817	C:94.1%[S:94.1%,D:0.0%],F:0.9%,M:5.0%,n:221	-	-	-	-	-	-
S304H113	This_Study	Sph-ATUE_S304H113	1869227	Sphingomonas	Sphingomonas	Sph-ATUE_S304H113	-	-	Sphingomonas	A.thaliana	102	2016	isolate	H113	Sph-ATUE_S304H113_R1.fastq.gz	Sph-ATUE_S304H113_R2.fastq.gz		This Study	YES	-	-	-	-	TGGGGAATATTGGACAATGGGCGAAAGCCTGATCCAGCAATGCCGCGTGAGTGATGAAGGCCTTAGGGTTGTAAAGCTCTTTTACCCGGGATGATAATGACAGTACCGGGAGAATAAGCTCCGGCTAACTCCGTGCCAGCAGCCGCGGTAATACGGAGGGAGCTAGCGTTATTCGGAATTACTGGGCGTAAAGCGCACGTAGGCGGCTTTGTAAGTAAGAGGTGAAAGCCCAGAGCTCAACTCTGGAATTGCCTTTTAGACTGCATCGCTTGAATCATGGAGAGGTCAGTGGAATTCCGAGTGTAGAGGTGAAATTCGTAGATATTCGGAAGAACACCAGTGGCGAAGGCGGCTGACTGGACATGTATTGACGCTGAGGTGCGAAAGCGTGGGGAGCAA…	PRJEB44136	SAMEA8653572	ERX9274423	ERR9725151	Sph-ATUE_S304H113_draftAssembly	GCA_942648405	PRJEB44136	ERS6338125	CALOXQ010000001-CALOXQ010000218	49.9824	C:94.2%[S:93.7%,D:0.5%],F:1.4%,M:4.4%,n:221	-	-	-	-	-	-
S306H113	This_Study	Sph-ATUE_S306H113	1869227	Sphingomonas	Sphingomonas	Sph-ATUE_S306H113	-	-	Sphingomonas	A.thaliana	N215	2016	isolate	H113	Sph-ATUE_S306H113_R1.fastq.gz	Sph-ATUE_S306H113_R2.fastq.gz		This Study	YES	-	-	-	-	TGGGGAATATTGGACAATGGGCGCAAGCCTGATCCAGCAATGCCGCGTGAGTGATGAAGGCCTTAGGGTTGTAAAGCTCTTTTACCCGGGATGATAATGACAGTACCGGGAGAATAAGCCCCGGCTAACTCCGTGCCAGCAGCCGCGGTAATACGGAGGGGGCTAGCGTTGTTCGGAATTACTGGGCGTAAAGCGCACGTAGGCGGCTTTGTAAGTCAGGGGTGAAAGCCTGGAGCTCAACTCCAGAACTGCCTTTGAGACTGCATCGCTTGAATCCGGGAGAGGTAAGTGGAATTCCGAGTGTAGAGGTGAAATTCGTAGATATTCGGAAGAACACCAGTGGCGAAGGCGGCTTACTGGACCGGAATTGACGCTGAGGTGCGAAAGCGTGGGGAGCAA…	PRJEB44136	SAMEA8653574	ERX9274426	ERR9725154	Sph-ATUE_S306H113_draftAssembly	GCA_942643655	PRJEB44136	ERS6338127	CALOPE010000001-CALOPE010000185	77.5069	C:94.6%[S:94.6%,D:0.0%],F:0.9%,M:4.5%,n:221	-	-	-	-	-	-
S307H113	This_Study	Sph-ATUE_S307H113	1869227	Sphingomonas	Sphingomonas	Sph-ATUE_S307H113	-	-	Sphingomonas	A.thaliana	N215	2016	isolate	H113	Sph-ATUE_S307H113_R1.fastq.gz	Sph-ATUE_S307H113_R2.fastq.gz		This Study	YES	-	-	-	-	TGGGGAATATTGGACAATGGGCGCAAGCCTGATCCAGCAATGCCGCGTGAGTGATGAAGGCCTTAGGGTTGTAAAGCTCTTTTACCCGGGATGATAATGACAGTACCGGGAGAATAAGCCCCGGCTAACTCCGTGCCAGCAGCCGCGGTAATACGGAGGGGGCTAGCGTTGTTCGGAATTACTGGGCGTAAAGCGCACGTAGGCGGCTTTGTAAGTCAGGGGTGAAAGCCTGGAGCTCAACTCCAGAACTGCCTTTGAGACTGCATCGCTTGAATCCGGGAGAGGTAAGTGGAATTCCGAGTGTAGAGGTGAAATTCGTAGATATTCGGAAGAACACCAGTGGCGAAGGCGGCTTACTGGACCGGAATTGACGCTGAGGTGCGAAAGCGTGGGGAGCAA…	PRJEB44136	SAMEA8653575	ERX9274427	ERR9725155	Sph-ATUE_S307H113_draftAssembly	GCA_942644085	PRJEB44136	ERS6338128	CALOPP010000001-CALOPP010000332	77.7154	C:94.1%[S:94.1%,D:0.0%],F:0.9%,M:5.0%,n:221	-	-	-	-	-	-
S308H113	This_Study	Sph-ATUE_S308H113	1869227	Sphingomonas	Sphingomonas	Sph-ATUE_S308H113	-	-	Sphingomonas	A.thaliana	N10	2016	isolate	H113	Sph-ATUE_S308H113_R1.fastq.gz	Sph-ATUE_S308H113_R2.fastq.gz		This Study	YES	-	-	-	-	TGGGGAATATTGGACAATGGGCGAAAGCCTGATCCAGCAATGCCGCGTGAGTGATGAAGGCCTTAGGGTTGTAAAGCTCTTTTACCCGGGATGATAATGACAGTACCGGGAGAATAAGCTCCGGCTAACTCCGTGCCAGCAGCCGCGGTAATACGGAGGGAGCTAGCGTTATTCGGAATTACTGGGCGTAAAGCGCACGTAGGCGGCTTTGTAAGTAAGAGGTGAAAGCCCAGAGCTCAACTCTGGAATTGCCTTTTAGACTGCATCGCTTGAATCATGGAGAGGTCAGTGGAATTCCGAGTGTAGAGGTGAAATTCGTAGATATTCGGAAGAACACCAGTGGCGAAGGCGGCTGACTGGACATGTATTGACGCTGAGGTGCGAAAGCGTGGGGAGCAA…	PRJEB44136	SAMEA8653576	ERX9274428	ERR9725156	Sph-ATUE_S308H113_draftAssembly	GCA_942646275	PRJEB44136	ERS6338129	CALORY010000001-CALORY010000107	70.3248	C:95.5%[S:95.5%,D:0.0%],F:0.5%,M:4.0%,n:221	-	-	-	-	-	-
S309H113	This_Study	Sph-ATUE_S309H113	1869227	Sphingomonas	Sphingomonas	Sph-ATUE_S309H113	-	-	Sphingomonas	A.thaliana	N178	2016	isolate	H113	Sph-ATUE_S309H113_R1.fastq.gz	Sph-ATUE_S309H113_R2.fastq.gz		This Study	YES	-	-	YES	-	TGGGGAATATTGGACAATGGGCGAAAGCCTGATCCAGCAATGCCGCGTGAGTGATGAAGGCCTTAGGGTTGTAAAGCTCTTTTACCCGGGATGATAATGACAGTACCGGGAGAATAAGCTCCGGCTAACTCCGTGCCAGCAGCCGCGGTAATACGGAGGGAGCTAGCGTTATTCGGAATTACTGGGCGTAAAGCGCACGTAGGCGGCTTTGTAAGTAAGAGGTGAAAGCCCAGAGCTCAACTCTGGAATTGCCTTTTAGACTGCATCGCTTGAATCATGGAGAGGTCAGTGGAATTCCGAGTGTAGAGGTGAAATTCGTAGATATTCGGAAGAACACCAGTGGCGAAGGCGGCTGACTGGACATGTATTGACGCTGAGGTGCGAAAGCGTGGGGAGCAA…	PRJEB44136	SAMEA8653577	ERX9274429	ERR9725157	Sph-ATUE_S309H113_draftAssembly	GCA_942646145	PRJEB44136	ERS6338130	CALORV010000001-CALORV010000307	123.112	C:95.0%[S:95.0%,D:0.0%],F:0.5%,M:4.5%,n:221	-	-	-	-	-	-
S310H113	This_Study	Sph-ATUE_S310H113	1869227	Sphingomonas	Sphingomonas	Sph-ATUE_S310H113	-	-	Sphingomonas	A.thaliana	N178	2016	isolate	H113	Sph-ATUE_S310H113_R1.fastq.gz	Sph-ATUE_S310H113_R2.fastq.gz		This Study	YES	-	-	YES	-	TGGGGAATATTGGACAATGGGCGAAAGCCTGATCCAGCAATGCCGCGTGAGTGATGAAGGCCTTAGGGTTGTAAAGCTCTTTTACCCGGGATGATAATGACAGTACCGGGAGAATAAGCTCCGGCTAACTCCGTGCCAGCAGCCGCGGTAATACGGAGGGAGCTAGCGTTATTCGGAATTACTGGGCGTAAAGCGCACGTAGGCGGCTTTGTAAGTAAGAGGTGAAAGCCCAGAGCTCAACTCTGGAATTGCCTTTTAGACTGCATCGCTTGAATCATGGAGAGGTCAGTGGAATTCCGAGTGTAGAGGTGAAATTCGTAGATATTCGGAAGAACACCAGTGGCGAAGGCGGCTGACTGGACATGTATTGACGCTGAGGTGCGAAAGCGTGGGGAGCAA…	PRJEB44136	SAMEA8653578	ERX9274433	ERR9725161	Sph-ATUE_S310H113_draftAssembly	GCA_942647755	PRJEB44136	ERS6338131	CALOVV010000001-CALOVV010000550	122.454	C:95.9%[S:95.0%,D:0.9%],F:0.5%,M:3.6%,n:221	-	-	-	-	-	-
S311H113	This_Study	Sph-ATUE_S311H113	1869227	Sphingomonas	Sphingomonas	Sph-ATUE_S311H113	-	-	Sphingomonas	A.thaliana	N178	2016	isolate	H113	Sph-ATUE_S311H113_R1.fastq.gz	Sph-ATUE_S311H113_R2.fastq.gz		This Study	YES	-	-	YES	-	TGGGGAATATTGGACAATGGGCGAAAGCCTGATCCAGCAATGCCGCGTGAGTGATGAAGGCCTTAGGGTTGTAAAGCTCTTTTACCCGGGATGATAATGACAGTACCGGGAGAATAAGCTCCGGCTAACTCCGTGCCAGCAGCCGCGGTAATACGGAGGGAGCTAGCGTTGTTCGGAATTACTGGGCGTAAAGCGCACGTAGGCGGCTTTGTAAGTTAGAGGTGAAAGCCTGGAGCTCAACTCCAGAATTGCCTTTAAGACTGCATCGCTTGAATCCAGGAGAGGTGAGTGGAATTCCGAGTGTAGAGGTGAAATTCGTAGATATTCGGAAGAACACCAGTGGCGAAGGCGGCTCACTGGACTGGTATTGACGCTGAGGTGCGAAAGCGTGGGGAGCAA…	PRJEB44136	SAMEA8653579	ERX9274434	ERR9725162	Sph-ATUE_S311H113_draftAssembly	GCA_942646165	PRJEB44136	ERS6338132	CALORT010000001-CALORT010000168	73.5862	C:94.1%[S:94.1%,D:0.0%],F:1.4%,M:4.5%,n:221	-	-	-	-	-	-
S312H113	This_Study	Sph-ATUE_S312H113	1869227	Sphingomonas	Sphingomonas	Sph-ATUE_S312H113	-	-	Sphingomonas	A.thaliana	N178	2016	isolate	H113	Sph-ATUE_S312H113_R1.fastq.gz	Sph-ATUE_S312H113_R2.fastq.gz		This Study	YES	-	-	-	-	TGGGGAATATTGGACAATGGGCGAAAGCCTGATCCAGCAATGCCGCGTGAGTGATGAAGGCCTTAGGGTTGTAAAGCTCTTTTACCCGGGATGATAATGACAGTACCGGGAGAATAAGCTCCGGCTAACTCCGTGCCAGCAGCCGCGGTAATACGGAGGGAGCTAGCGTTGTTCGGAATTACTGGGCGTAAAGCGCACGTAGGCGGCTTTGTAAGTTAGAGGTGAAAGCCTGGAGCTCAACTCCAGAATTGCCTTTAAGACTGCATCGCTTGAATCCAGGAGAGGTGAGTGGAATTCCGAGTGTAGAGGTGAAATTCGTAGATATTCGGAAGAACACCAGTGGCGAAGGCGGCTCACTGGACTGGTATTGACGCTGAGGTGCGAAAGCGTGGGGAGCAA…	PRJEB44136	SAMEA8653580	ERX9274436	ERR9725164	Sph-ATUE_S312H113_draftAssembly	GCA_942648535	PRJEB44136	ERS6338133	CALOYB010000001-CALOYB010000159	59.9798	C:93.7%[S:93.7%,D:0.0%],F:1.8%,M:4.5%,n:221	-	-	-	-	-	-
S314H113	This_Study	Sph-ATUE_S314H113	1869227	Sphingomonas	Sphingomonas	Sph-ATUE_S314H113	-	-	Sphingomonas	A.thaliana	N127	2016	isolate	H113	Sph-ATUE_S314H113_R1.fastq.gz	Sph-ATUE_S314H113_R2.fastq.gz		This Study	YES	-	-	-	-	TGGGGAATATTGGACAATGGGCGAAAGCCTGATCCAGCAATGCCGCGTGAGTGATGAAGGCCTTAGGGTTGTAAAGCTCTTTTACCCGGGATGATAATGACAGTACCGGGAGAATAAGCTCCGGCTAACTCCGTGCCAGCAGCCGCGGTAATACGGAGGGAGCTAGCGTTATTCGGAATTACTGGGCGTAAAGCGCACGTAGGCGGCTTTGTAAGTAAGAGGTGAAAGCCCAGAGCTCAACTCTGGAATTGCCTTTTAGACTGCATCGCTTGAATCATGGAGAGGTCAGTGGAATTCCGAGTGTAGAGGTGAAATTCGTAGATATTCGGAAGAACACCAGTGGCGAAGGCGGCTGACTGGACATGTATTGACGCTGAGGTGCGAAAGCGTGGGGAGCAA…	PRJEB44136	SAMEA8653581	ERX9274437	ERR9725165	Sph-ATUE_S314H113_draftAssembly	GCA_942646755	PRJEB44136	ERS6338134	CALOTT010000001-CALOTT010000258	120.557	C:96.0%[S:95.5%,D:0.5%],F:0.5%,M:3.5%,n:221	-	-	-	-	-	-
S315H113	This_Study	Sph-ATUE_S315H113	1869227	Sphingomonas	Sphingomonas	Sph-ATUE_S315H113	-	-	Sphingomonas	A.thaliana	N127	2016	isolate	H113	Sph-ATUE_S315H113_R1.fastq.gz	Sph-ATUE_S315H113_R2.fastq.gz		This Study	YES	-	-	-	-	TGGGGAATATTGGACAATGGGCGCAAGCCTGATCCAGCAATGCCGCGTGAGTGATGAAGGCCTTAGGGTTGTAAAGCTCTTTTACCCGGGATGATAATGACAGTACCGGGAGAATAAGCTCCGGCTAACTCCGTGCCAGCAGCCGCGGTAATACGGAGGGAGCTAGCGTTATTCGGAATTACTGGGCGTAAAGCGCACGTAGGCGGCTTTGTAAGTAAGAGGTGAAAGCCCAGAGCTCAACTCTGGAATTGCCTTTTAGACTGCATCGCTTGAATCATGGAGAGGTCAGTGGAATTCCGAGTGTAGAGGTGAAATTCGTAGATATTCGGAAGAACACCAGTGGCGAAGGCGGCTGACTGGACATGTATTGACGCTGAGGTGCGAAAGCGTGGGGAGCAA…	PRJEB44136	SAMEA8653582	ERX9274438	ERR9725166	Sph-ATUE_S315H113_draftAssembly	GCA_942647955	PRJEB44136	ERS6338135	CALOWG010000001-CALOWG010000092	83.2693	C:95.5%[S:95.5%,D:0.0%],F:1.4%,M:3.1%,n:221	-	-	-	-	-	-
S316H113	This_Study	Sph-ATUE_S316H113	1869227	Sphingomonas	Sphingomonas	Sph-ATUE_S316H113	-	-	Sphingomonas	A.thaliana	N127	2016	isolate	H113	Sph-ATUE_S316H113_R1.fastq.gz	Sph-ATUE_S316H113_R2.fastq.gz		This Study	YES	-	-	-	-	TGGGGAATATTGGACAATGGGCGCAAGCCTGATCCAGCAATGCCGCGTGAGTGATGAAGGCCTTAGGGTTGTAAAGCTCTTTTACCCGGGATGATAATGACAGTACCGGGAGAATAAGCTCCGGCTAACTCCGTGCCAGCAGCCGCGGTAATACGGAGGGAGCTAGCGTTATTCGGAATTACTGGGCGTAAAGCGCACGTAGGCGGCTTTGTAAGTAAGAGGTGAAAGCCCAGAGCTCAACTCTGGAATTGCCTTTTAGACTGCATCGCTTGAATCATGGAGAGGTCAGTGGAATTCCGAGTGTAGAGGTGAAATTCGTAGATATTCGGAAGAACACCAGTGGCGAAGGCGGCTGACTGGACATGTATTGACGCTGAGGTGCGAAAGCGTGGGGAGCAA…	PRJEB44136	SAMEA8653583	ERX9274439	ERR9725167	Sph-ATUE_S316H113_draftAssembly	GCA_942646235	PRJEB44136	ERS6338136	CALOSD010000001-CALOSD010000072	70.5723	C:95.5%[S:95.5%,D:0.0%],F:1.4%,M:3.1%,n:221	-	-	-	-	-	-
S317H113	This_Study	Sph-ATUE_S317H113	1869227	Sphingomonas	Sphingomonas	Sph-ATUE_S317H113	-	-	Sphingomonas	A.thaliana	N127	2016	isolate	H113	Sph-ATUE_S317H113_R1.fastq.gz	Sph-ATUE_S317H113_R2.fastq.gz		This Study	YES	-	-	-	-	TGGGGAATATTGGACAATGGGCGCAAGCCTGATCCAGCAATGCCGCGTGAGTGATGAAGGCCTTAGGGTTGTAAAGCTCTTTTACCCGGGATGATAATGACAGTACCGGGAGAATAAGCTCCGGCTAACTCCGTGCCAGCAGCCGCGGTAATACGGAGGGAGCTAGCGTTATTCGGAATTACTGGGCGTAAAGCGCACGTAGGCGGCTTTGTAAGTAAGAGGTGAAAGCCCAGAGCTCAACTCTGGAATTGCCTTTTAGACTGCATCGCTTGAATCATGGAGAGGTCAGTGGAATTCCGAGTGTAGAGGTGAAATTCGTAGATATTCGGAAGAACACCAGTGGCGAAGGCGGCTGACTGGACATGTATTGACGCTGAGGTGCGAAAGCGTGGGGAGCAA…	PRJEB44136	SAMEA8653584	ERX9274441	ERR9725169	Sph-ATUE_S317H113_draftAssembly	GCA_942648485	PRJEB44136	ERS6338137	CALOXW010000001-CALOXW010000061	66.4124	C:95.5%[S:95.5%,D:0.0%],F:1.4%,M:3.1%,n:221	-	-	-	-	-	-
S318H113	This_Study	Sph-ATUE_S318H113	1869227	Sphingomonas	Sphingomonas	Sph-ATUE_S318H113	-	-	Sphingomonas	A.thaliana	N127	2016	isolate	H113	Sph-ATUE_S318H113_R1.fastq.gz	Sph-ATUE_S318H113_R2.fastq.gz		This Study	YES	-	-	-	-	TGGGGAATATTGGACAATGGGCGCAAGCCTGATCCAGCAATGCCGCGTGAGTGATGAAGGCCTTAGGGTTGTAAAGCTCTTTTACCCGGGATGATAATGACAGTACCGGGAGAATAAGCTCCGGCTAACTCCGTGCCAGCAGCCGCGGTAATACGGAGGGAGCTAGCGTTATTCGGAATTACTGGGCGTAAAGCGCACGTAGGCGGCTTTGTAAGTAAGAGGTGAAAGCCCAGAGCTCAACTCTGGAATTGCCTTTTAGACTGCATCGCTTGAATCATGGAGAGGTCAGTGGAATTCCGAGTGTAGAGGTGAAATTCGTAGATATTCGGAAGAACACCAGTGGCGAAGGCGGCTGACTGGACATGTATTGACGCTGAGGTGCGAAAGCGTGGGGAGCAA…	PRJEB44136	SAMEA8653585	ERX9274442	ERR9725170	Sph-ATUE_S318H113_draftAssembly	GCA_942648465	PRJEB44136	ERS6338138	CALOXV010000001-CALOXV010000066	70.936	C:95.5%[S:95.5%,D:0.0%],F:1.4%,M:3.1%,n:221	-	-	-	-	-	-
S319H113	This_Study	Sph-ATUE_S319H113	1869227	Sphingomonas	Sphingomonas	Sph-ATUE_S319H113	-	-	Sphingomonas	A.thaliana	N127	2016	isolate	H113	Sph-ATUE_S319H113_R1.fastq.gz	Sph-ATUE_S319H113_R2.fastq.gz		This Study	YES	-	-	-	-	-	PRJEB44136	SAMEA8653586	ERX9274443	ERR9725171	Sph-ATUE_S319H113_draftAssembly	GCA_942644515	PRJEB44136	ERS6338139	CALOQQ010000001-CALOQQ010000089	55.5312	C:95.5%[S:95.5%,D:0.0%],F:1.4%,M:3.1%,n:221	-	-	-	-	-	-
S320H113	This_Study	Sph-ATUE_S320H113	1869227	Sphingomonas	Sphingomonas	Sph-ATUE_S320H113	-	-	Sphingomonas	A.thaliana	N127	2016	isolate	H113	Sph-ATUE_S320H113_R1.fastq.gz	Sph-ATUE_S320H113_R2.fastq.gz		This Study	YES	-	-	-	-	TGGGGAATATTGGACAATGGGCGCAAGCCTGATCCAGCAATGCCGCGTGAGTGATGAAGGCCTTAGGGTTGTAAAGCTCTTTTACCCGGGATGATAATGACAGTACCGGGAGAATAAGCTCCGGCTAACTCCGTGCCAGCAGCCGCGGTAATACGGAGGGAGCTAGCGTTATTCGGAATTACTGGGCGTAAAGCGCACGTAGGCGGCTTTGTAAGTAAGAGGTGAAAGCCCAGAGCTCAACTCTGGAATTGCCTTTTAGACTGCATCGCTTGAATCATGGAGAGGTCAGTGGAATTCCGAGTGTAGAGGTGAAATTCGTAGATATTCGGAAGAACACCAGTGGCGAAGGCGGCTGACTGGACATGTATTGACGCTGAGGTGCGAAAGCGTGGGGAGCAA…	PRJEB44136	SAMEA8653587	ERX9274445	ERR9725173	Sph-ATUE_S320H113_draftAssembly	GCA_942644345	PRJEB44136	ERS6338140	CALOQG010000001-CALOQG010000070	65.3532	C:95.5%[S:95.5%,D:0.0%],F:1.4%,M:3.1%,n:221	-	-	-	-	-	-
S321H113	This_Study	Sph-ATUE_S321H113	1869227	Sphingomonas	Sphingomonas	Sph-ATUE_S321H113	-	-	Sphingomonas	A.thaliana	N127	2016	isolate	H113	Sph-ATUE_S321H113_R1.fastq.gz	Sph-ATUE_S321H113_R2.fastq.gz		This Study	YES	-	-	-	-	TGGGGAATATTGGACAATGGGCGCAAGCCTGATCCAGCAATGCCGCGTGAGTGATGAAGGCCTTAGGGTTGTAAAGCTCTTTTACCCGGGATGATAATGACAGTACCGGGAGAATAAGCTCCGGCTAACTCCGTGCCAGCAGCCGCGGTAATACGGAGGGAGCTAGCGTTATTCGGAATTACTGGGCGTAAAGCGCACGTAGGCGGCTTTGTAAGTAAGAGGTGAAAGCCCAGAGCTCAACTCTGGAATTGCCTTTTAGACTGCATCGCTTGAATCATGGAGAGGTCAGTGGAATTCCGAGTGTAGAGGTGAAATTCGTAGATATTCGGAAGAACACCAGTGGCGAAGGCGGCTGACTGGACATGTATTGACGCTGAGGTGCGAAAGCGTGGGGAGCAA…	PRJEB44136	SAMEA8653588	ERX9274446	ERR9725174	Sph-ATUE_S321H113_draftAssembly	GCA_942644355	PRJEB44136	ERS6338141	CALOQH010000001-CALOQH010000091	76.6911	C:95.5%[S:95.5%,D:0.0%],F:1.4%,M:3.1%,n:221	-	-	-	-	-	-
S322H113	This_Study	Sph-ATUE_S322H113	1869227	Sphingomonas	Sphingomonas	Sph-ATUE_S322H113	-	-	Sphingomonas	A.thaliana	N127	2016	isolate	H113	Sph-ATUE_S322H113_R1.fastq.gz	Sph-ATUE_S322H113_R2.fastq.gz		This Study	YES	-	-	YES	-	TGGGGAATATTGGACAATGGGCGAAAGCCTGATCCAGCAATGCCGCGTGAGTGATGAAGGCCTTAGGGTTGTAAAGCTCTTTTACCCGGGATGATAATGACAGTACCGGGAGAATAAGCTCCGGCTAACTCCGTGCCAGCAGCCGCGGTAATACGGAGGGAGCTAGCGTTATTCGGAATTACTGGGCGTAAAGCGCACGTAGGCGGCTTTGTAAGTAAGAGGTGAAAGCCCAGAGCTCAACTCTGGAATTGCCTTTTAGACTGCATCGCTTGAATCATGGAGAGGTCAGTGGAATTCCGAGTGTAGAGGTGAAATTCGTAGATATTCGGAAGAACACCAGTGGCGAAGGCGGCTGACTGGACATGTATTGACGCTGAGGTGCGAAAGCGTGGGGAGCAA…	PRJEB44136	SAMEA8653589	ERX9274447	ERR9725175	Sph-ATUE_S322H113_draftAssembly	GCA_942644285	PRJEB44136	ERS6338142	CALOQA010000001-CALOQA010000161	84.618	C:95.0%[S:95.0%,D:0.0%],F:0.9%,M:4.1%,n:221	-	-	-	-	-	-
S323H113	This_Study	Sph-ATUE_S323H113	1869227	Sphingomonas	Sphingomonas	Sph-ATUE_S323H113	-	-	Sphingomonas	A.thaliana	N127	2016	isolate	H113	Sph-ATUE_S323H113_R1.fastq.gz	Sph-ATUE_S323H113_R2.fastq.gz		This Study	YES	-	-	-	-	TGGGGAATATTGGACAATGGGCGCAAGCCTGATCCAGCAATGCCGCGTGAGTGATGAAGGCCTTAGGGTTGTAAAGCTCTTTTACCCGGGATGATAATGACAGTACCGGGAGAATAAGCTCCGGCTAACTCCGTGCCAGCAGCCGCGGTAATACGGAGGGAGCTAGCGTTATTCGGAATTACTGGGCGTAAAGCGCACGTAGGCGGCTTTGTAAGTAAGAGGTGAAAGCCCAGAGCTCAACTCTGGAATTGCCTTTTAGACTGCATCGCTTGAATCATGGAGAGGTCAGTGGAATTCCGAGTGTAGAGGTGAAATTCGTAGATATTCGGAAGAACACCAGTGGCGAAGGCGGCTGACTGGACATGTATTGACGCTGAGGTGCGAAAGCGTGGGGAGCAA…	PRJEB44136	SAMEA8653590	ERX9274448	ERR9725176	Sph-ATUE_S323H113_draftAssembly	GCA_942644255	PRJEB44136	ERS6338143	CALOPY010000001-CALOPY010000080	70.1554	C:95.5%[S:95.5%,D:0.0%],F:1.4%,M:3.1%,n:221	-	-	-	-	-	-
S324H113	This_Study	Sph-ATUE_S324H113	1869227	Sphingomonas	Sphingomonas	Sph-ATUE_S324H113	-	-	Sphingomonas	A.thaliana	N127	2016	isolate	H113	Sph-ATUE_S324H113_R1.fastq.gz	Sph-ATUE_S324H113_R2.fastq.gz		This Study	YES	-	-	-	-	TGGGGAATATTGGACAATGGGCGCAAGCCTGATCCAGCAATGCCGCGTGAGTGATGAAGGCCTTAGGGTTGTAAAGCTCTTTTACCCGGGATGATAATGACAGTACCGGGAGAATAAGCTCCGGCTAACTCCGTGCCAGCAGCCGCGGTAATACGGAGGGAGCTAGCGTTATTCGGAATTACTGGGCGTAAAGCGCACGTAGGCGGCTTTGTAAGTAAGAGGTGAAAGCCCAGAGCTCAACTCTGGAATTGCCTTTTAGACTGCATCGCTTGAATCATGGAGAGGTCAGTGGAATTCCGAGTGTAGAGGTGAAATTCGTAGATATTCGGAAGAACACCAGTGGCGAAGGCGGCTGACTGGACATGTATTGACGCTGAGGTGCGAAAGCGTGGGGAGCAA…	PRJEB44136	SAMEA8653591	ERX9274449	ERR9725177	Sph-ATUE_S324H113_draftAssembly	GCA_942646875	PRJEB44136	ERS6338144	CALOTY010000001-CALOTY010000134	120.856	C:95.5%[S:95.5%,D:0.0%],F:1.4%,M:3.1%,n:221	-	-	-	-	-	-
S325H113	This_Study	Sph-ATUE_S325H113	1869227	Sphingomonas	Sphingomonas	Sph-ATUE_S325H113	-	-	Sphingomonas	A.thaliana	N127	2016	isolate	H113	Sph-ATUE_S325H113_R1.fastq.gz	Sph-ATUE_S325H113_R2.fastq.gz		This Study	YES	-	-	-	-	TGGGGAATATTGGACAATGGGCGCAAGCCTGATCCAGCAATGCCGCGTGAGTGATGAAGGCCTTAGGGTTGTAAAGCTCTTTTACCCGGGATGATAATGACAGTACCGGGAGAATAAGCTCCGGCTAACTCCGTGCCAGCAGCCGCGGTAATACGGAGGGAGCTAGCGTTATTCGGAATTACTGGGCGTAAAGCGCACGTAGGCGGCTTTGTAAGTAAGAGGTGAAAGCCCAGAGCTCAACTCTGGAATTGCCTTTTAGACTGCATCGCTTGAATCATGGAGAGGTCAGTGGAATTCCGAGTGTAGAGGTGAAATTCGTAGATATTCGGAAGAACACCAGTGGCGAAGGCGGCTGACTGGACATGTATTGACGCTGAGGTGCGAAAGCGTGGGGAGCAA…	PRJEB44136	SAMEA8653592	ERX9274450	ERR9725178	Sph-ATUE_S325H113_draftAssembly	GCA_942648345	PRJEB44136	ERS6338145	CALOXK010000001-CALOXK010000081	70.9069	C:95.5%[S:95.5%,D:0.0%],F:1.4%,M:3.1%,n:221	-	-	-	-	-	-
S326H113	This_Study	Sph-ATUE_S326H113	1869227	Sphingomonas	Sphingomonas	Sph-ATUE_S326H113	-	-	Sphingomonas	A.thaliana	N127	2016	isolate	H113	Sph-ATUE_S326H113_R1.fastq.gz	Sph-ATUE_S326H113_R2.fastq.gz		This Study	YES	-	-	-	-	TGGGGAATATTGGACAATGGGCGCAAGCCTGATCCAGCAATGCCGCGTGAGTGATGAAGGCCTTAGGGTTGTAAAGCTCTTTTACCCGGGATGATAATGACAGTACCGGGAGAATAAGCTCCGGCTAACTCCGTGCCAGCAGCCGCGGTAATACGGAGGGAGCTAGCGTTATTCGGAATTACTGGGCGTAAAGCGCACGTAGGCGGCTTTGTAAGTAAGAGGTGAAAGCCCAGAGCTCAACTCTGGAATTGCCTTTTAGACTGCATCGCTTGAATCATGGAGAGGTCAGTGGAATTCCGAGTGTAGAGGTGAAATTCGTAGATATTCGGAAGAACACCAGTGGCGAAGGCGGCTGACTGGACATGTATTGACGCTGAGGTGCGAAAGCGTGGGGAGCAA…	PRJEB44136	SAMEA8653593	ERX9274451	ERR9725179	Sph-ATUE_S326H113_draftAssembly	GCA_942643885	PRJEB44136	ERS6338146	CALOPI010000001-CALOPI010000086	80.0682	C:95.5%[S:95.5%,D:0.0%],F:1.4%,M:3.1%,n:221	-	-	-	-	-	-
S327H113	This_Study	Sph-ATUE_S327H113	1869227	Sphingomonas	Sphingomonas	Sph-ATUE_S327H113	-	-	Sphingomonas	A.thaliana	N127	2016	isolate	H113	Sph-ATUE_S327H113_R1.fastq.gz	Sph-ATUE_S327H113_R2.fastq.gz		This Study	YES	-	-	-	-	TGGGGAATATTGGACAATGGGCGCAAGCCTGATCCAGCAATGCCGCGTGAGTGATGAAGGCCTTAGGGTTGTAAAGCTCTTTTACCCGGGATGATAATGACAGTACCGGGAGAATAAGCTCCGGCTAACTCCGTGCCAGCAGCCGCGGTAATACGGAGGGAGCTAGCGTTATTCGGAATTACTGGGCGTAAAGCGCACGTAGGCGGCTTTGTAAGTAAGAGGTGAAAGCCCAGAGCTCAACTCTGGAATTGCCTTTTAGACTGCATCGCTTGAATCATGGAGAGGTCAGTGGAATTCCGAGTGTAGAGGTGAAATTCGTAGATATTCGGAAGAACACCAGTGGCGAAGGCGGCTGACTGGACATGTATTGACGCTGAGGTGCGAAAGCGTGGGGAGCAA…	PRJEB44136	SAMEA8653594	ERX9274452	ERR9725180	Sph-ATUE_S327H113_draftAssembly	GCA_942643795	PRJEB44136	ERS6338147	CALOPL010000001-CALOPL010000274	57.3968	C:95.5%[S:95.5%,D:0.0%],F:1.4%,M:3.1%,n:221	-	-	-	-	-	-
S328H113	This_Study	Sph-ATUE_S328H113	1869227	Sphingomonas	Sphingomonas	Sph-ATUE_S328H113	-	-	Sphingomonas	A.thaliana	N127	2016	isolate	H113	Sph-ATUE_S328H113_R1.fastq.gz	Sph-ATUE_S328H113_R2.fastq.gz		This Study	YES	-	-	-	-	TGGGGAATATTGGACAATGGGCGAAAGCCTGATCCAGCAATGCCGCGTGAGTGATGAAGGCCTTAGGGTTGTAAAGCTCTTTTACCCGGGATGATAATGACAGTACCGGGAGAATAAGCTCCGGCTAACTCCGTGCCAGCAGCCGCGGTAATACGGAGGGAGCTAGCGTTATTCGGAATTACTGGGCGTAAAGCGCACGTAGGCGGCTTTGTAAGTAAGAGGTGAAAGCCCAGAGCTCAACTCTGGAATTGCCTTTTAGACTGCATCGCTTGAATCATGGAGAGGTCAGTGGAATTCCGAGTGTAGAGGTGAAATTCGTAGATATTCGGAAGAACACCAGTGGCGAAGGCGGCTGACTGGACATGTATTGACGCTGAGGTGCGAAAGCGTGGGGAGCAA…	PRJEB44136	SAMEA8653595	ERX9274453	ERR9725181	Sph-ATUE_S328H113_draftAssembly	GCA_942647035	PRJEB44136	ERS6338148	CALOUG010000001-CALOUG010000150	69.2274	C:96.0%[S:95.5%,D:0.5%],F:0.5%,M:3.5%,n:221	-	-	-	-	-	-
S329H113	This_Study	Sph-ATUE_S329H113	1869227	Sphingomonas	Sphingomonas	Sph-ATUE_S329H113	-	-	Sphingomonas	A.thaliana	N127	2016	isolate	H113	Sph-ATUE_S329H113_R1.fastq.gz	Sph-ATUE_S329H113_R2.fastq.gz		This Study	YES	-	-	-	-	TGGGGAATATTGGACAATGGGCGCAAGCCTGATCCAGCAATGCCGCGTGAGTGATGAAGGCCTTAGGGTTGTAAAGCTCTTTTACCCGGGATGATAATGACAGTACCGGGAGAATAAGCTCCGGCTAACTCCGTGCCAGCAGCCGCGGTAATACGGAGGGAGCTAGCGTTATTCGGAATTACTGGGCGTAAAGCGCACGTAGGCGGCTTTGTAAGTAAGAGGTGAAAGCCCAGAGCTCAACTCTGGAATTGCCTTTTAGACTGCATCGCTTGAATCATGGAGAGGTCAGTGGAATTCCGAGTGTAGAGGTGAAATTCGTAGATATTCGGAAGAACACCAGTGGCGAAGGCGGCTGACTGGACATGTATTGACGCTGAGGTGCGAAAGCGTGGGGAGCAA…	PRJEB44136	SAMEA8653596	ERX9274454	ERR9725182	Sph-ATUE_S329H113_draftAssembly	GCA_942647395	PRJEB44136	ERS6338149	CALOVC010000001-CALOVC010000099	49.3071	C:95.5%[S:95.5%,D:0.0%],F:1.4%,M:3.1%,n:221	-	-	-	-	-	-
S330H113	This_Study	Sph-ATUE_S330H113	1869227	Sphingomonas	Sphingomonas	Sph-ATUE_S330H113	-	-	Sphingomonas	A.thaliana	O155	2016	isolate	H113	Sph-ATUE_S330H113_R1.fastq.gz	Sph-ATUE_S330H113_R2.fastq.gz		This Study	YES	-	-	-	-	TGGGGAATATTGGACAATGGGCGAAAGCCTGATCCAGCAATGCCGCGTGAGTGATGAAGGCCTTAGGGTTGTAAAGCTCTTTTACCCGGGATGATAATGACAGTACCGGGAGAATAAGCTCCGGCTAACTCCGTGCCAGCAGCCGCGGTAATACGGAGGGAGCTAGCGTTGTTCGGAATTACTGGGCGTAAAGCGCACGTAGGCGGCTTTGTAAGTTAGAGGTGAAAGCCTGGAGCTCAACTCCAGAATTGCCTTTGATACTGCATGGCTTGAATCCAGGAGAGGTGAGTGGAATTCCGAGTGTAGAGGTGAAATTCGTAGATATTCGGAAGAACACCAGTGGCGAAGGCGGCTCACTGGACTGGTATTGACGCTGAGGTGCGAAAGCGTGGGGAGCAA…	PRJEB44136	SAMEA8653597	ERX9274456	ERR9725184	Sph-ATUE_S330H113_draftAssembly	GCA_942647055	PRJEB44136	ERS6338150	CALOUI010000001-CALOUI010000254	123.432	C:93.7%[S:93.7%,D:0.0%],F:1.8%,M:4.5%,n:221	-	-	-	-	-	-
S331H113	This_Study	Sph-ATUE_S331H113	1869227	Sphingomonas	Sphingomonas	Sph-ATUE_S331H113	-	-	Sphingomonas	A.thaliana	O155	2016	isolate	H113	Sph-ATUE_S331H113_R1.fastq.gz	Sph-ATUE_S331H113_R2.fastq.gz		This Study	YES	-	-	YES	-	TGGGGAATATTGGACAATGGGCGCAAGCCTGATCCAGCAATGCCGCGTGAGTGATGAAGGCCTTAGGGTTGTAAAGCTCTTTTACCCGGGATGATAATGACAGTACCGGGAGAATAAGCTCCGGCTAACTCCGTGCCAGCAGCCGCGGTAATACGGAGGGAGCTAGCGTTGTTCGGAATTACTGGGCGTAAAGCGCACGTAGGCGGCTTTGTAAGTTAGAGGTGAAAGCCTGGAGCTCAACTCCAGAATTGCCTTTGATACTGCATGGCTTGAATCCAGGAGAGGTGAGTGGAATTCCGAGTGTAGAGGTGAAATTCGTAGATATTCGGAAGAACACCAGTGGCGAAGGCGGCTCACTGGACTGGTATTGACGCTGAGGTGCGAAAGCGTGGGGAGCAA…	PRJEB44136	SAMEA8653598	ERX9274457	ERR9725185	Sph-ATUE_S331H113_draftAssembly	GCA_942646505	PRJEB44136	ERS6338151	CALOSU010000001-CALOSU010000247	90.1143	C:93.2%[S:93.2%,D:0.0%],F:2.7%,M:4.1%,n:221	-	-	-	-	-	-
S332H113	This_Study	Sph-ATUE_S332H113	1869227	Sphingomonas	Sphingomonas	Sph-ATUE_S332H113	-	-	Sphingomonas	A.thaliana	O155	2016	isolate	H113	Sph-ATUE_S332H113_R1.fastq.gz	Sph-ATUE_S332H113_R2.fastq.gz		This Study	YES	-	-	-	-	TGGGGAATATTGGACAATGGGCGAAAGCCTGATCCAGCAATGCCGCGTGAGTGATGAAGGCCTTAGGGTTGTAAAGCTCTTTTACCCGGGATGATAATGACAGTACCGGGAGAATAAGCTCCGGCTAACTCCGTGCCAGCAGCCGCGGTAATACGGAGGGAGCTAGCGTTGTTCGGAATTACTGGGCGTAAAGCGCACGTAGGCGGCTTTGTAAGTTAGAGGTGAAAGCCTGGAGCTCAACTCCAGAATTGCCTTTAAGACTGCATCGCTTGAATCCAGGAGAGGTGAGTGGAATTCCGAGTGTAGAGGTGAAATTCGTAGATATTCGGAAGAACACCAGTGGCGAAGGCGGCTCACTGGACTGGTATTGACGCTGAGGTGCGAAAGCGTGGGGAGCAA…	PRJEB44136	SAMEA8653599	ERX9274458	ERR9725186	Sph-ATUE_S332H113_draftAssembly	GCA_942646745	PRJEB44136	ERS6338152	CALOTR010000001-CALOTR010000082	80.0735	C:94.1%[S:94.1%,D:0.0%],F:1.4%,M:4.5%,n:221	-	-	-	-	-	-
S333H113	This_Study	Sph-ATUE_S333H113	1869227	Sphingomonas	Sphingomonas	Sph-ATUE_S333H113	-	-	Sphingomonas	A.thaliana	O155	2016	isolate	H113	Sph-ATUE_S333H113_R1.fastq.gz	Sph-ATUE_S333H113_R2.fastq.gz		This Study	YES	-	-	-	-	TGGGGAATATTGGACAATGGGCGAAAGCCTGATCCAGCAATGCCGCGTGAGTGATGAAGGCCTTAGGGTTGTAAAGCTCTTTTACCCGGGATGATAATGACAGTACCGGGAGAATAAGCTCCGGCTAACTCCGTGCCAGCAGCCGCGGTAATACGGAGGGAGCTAGCGTTGTTCGGAATTACTGGGCGTAAAGCGCACGTAGGCGGCTTTGTAAGTTAGAGGTGAAAGCCTGGAGCTCAACTCCAGAATTGCCTTTAAGACTGCATCGCTTGAATCCAGGAGAGGTGAGTGGAATTCCGAGTGTAGAGGTGAAATTCGTAGATATTCGGAAGAACACCAGTGGCGAAGGCGGCTCACTGGACTGGTATTGACGCTGAGGTGCGAAAGCGTGGGGAGCAA…	PRJEB44136	SAMEA8653600	ERX9274460	ERR9725188	Sph-ATUE_S333H113_draftAssembly	GCA_942643635	PRJEB44136	ERS6338153	CALOPC010000001-CALOPC010000091	91.1634	C:93.2%[S:93.2%,D:0.0%],F:2.7%,M:4.1%,n:221	-	-	-	-	-	-
S334H113	This_Study	Sph-ATUE_S334H113	1869227	Sphingomonas	Sphingomonas	Sph-ATUE_S334H113	-	-	Sphingomonas	A.thaliana	O155	2016	isolate	H113	Sph-ATUE_S334H113_R1.fastq.gz	Sph-ATUE_S334H113_R2.fastq.gz		This Study	YES	-	-	YES	-	TGGGGAATATTGGACAATGGGCGAAAGCCTGATCCAGCAATGCCGCGTGAGTGATGAAGGCCTTAGGGTTGTAAAGCTCTTTTACCCGGGATGATAATGACAGTACCGGGAGAATAAGCTCCGGCTAACTCCGTGCCAGCAGCCGCGGTAATACGGAGGGAGCTAGCGTTGTTCGGAATTACTGGGCGTAAAGCGCACGTAGGCGGCTTTGTAAGTTAGAGGTGAAAGCCTGGGGCTCAACCCCAGAATTGCCTTTGATACTGCATGGCTTGAATCCAGGAGAGGTGAGTGGAATTCCGAGTGTAGAGGTGAAATTCGTAGATATTCGGAAGAACACCAGTGGCGAAGGCGGCTCACTGGACTGGTATTGACGCTGAGGTGCGAAAGCGTGGGGAGCAA…	PRJEB44136	SAMEA8653601	ERX9274461	ERR9725189	Sph-ATUE_S334H113_draftAssembly	GCA_942642885	PRJEB44136	ERS6338154	CALONW010000001-CALONW010000250	128.458	C:93.2%[S:93.2%,D:0.0%],F:1.4%,M:5.4%,n:221	-	-	-	-	-	-
S335H113	This_Study	Sph-ATUE_S335H113	1869227	Sphingomonas	Sphingomonas	Sph-ATUE_S335H113	-	-	Sphingomonas	A.thaliana	O155	2016	isolate	H113	Sph-ATUE_S335H113_R1.fastq.gz	Sph-ATUE_S335H113_R2.fastq.gz		This Study	YES	-	-	YES	-	TGGGGAATATTGGACAATGGGCGAAAGCCTGATCCAGCAATGCCGCGTGAGTGATGAAGGCCTTAGGGTTGTAAAGCTCTTTTACCCGGGATGATAATGACAGTACCGGGAGAATAAGCTCCGGCTAACTCCGTGCCAGCAGCCGCGGTAATACGGAGGGAGCTAGCGTTGTTCGGAATTACTGGGCGTAAAGCGCACGTAGGCGGCTTTGTAAGTTAGAGGTGAAAGCCTGGAGCTCAACTCCAGAATTGCCTTTAAGACTGCATCGCTTGAATCCAGGAGAGGTGAGTGGAATTCCGAGTGTAGAGGTGAAATTCGTAGATATTCGGAAGAACACCAGTGGCGAAGGCGGCTCACTGGACTGGTATTGACGCTGAGGTGCGAAAGCGTGGGGAGCAA…	PRJEB44136	SAMEA8653602	ERX9274462	ERR9725190	Sph-ATUE_S335H113_draftAssembly	GCA_942648545	PRJEB44136	ERS6338155	CALOYA010000001-CALOYA010000116	73.065	C:94.1%[S:94.1%,D:0.0%],F:1.4%,M:4.5%,n:221	-	-	-	-	-	-
S336H113	This_Study	Sph-ATUE_S336H113	1869227	Sphingomonas	Sphingomonas	Sph-ATUE_S336H113	-	-	Sphingomonas	A.thaliana	O155	2016	isolate	H113	Sph-ATUE_S336H113_R1.fastq.gz	Sph-ATUE_S336H113_R2.fastq.gz		This Study	YES	-	-	-	-	TGGGGAATATTGGACAATGGGCGAAAGCCTGATCCAGCAATGCCGCGTGAGTGATGAAGGCCTTAGGGTTGTAAAGCTCTTTTACCCGGGATGATAATGACAGTACCGGGAGAATAAGCTCCGGCTAACTCCGTGCCAGCAGCCGCGGTAATACGGAGGGAGCTAGCGTTGTTCGGAATTACTGGGCGTAAAGCGCACGTAGGCGGCTTTGTAAGTTAGAGGTGAAAGCCTGGAGCTCAACTCCAGAATTGCCTTTAAGACTGCATCGCTTGAATCCAGGAGAGGTGAGTGGAATTCCGAGTGTAGAGGTGAAATTCGTAGATATTCGGAAGAACACCAGTGGCGAAGGCGGCTCACTGGACTGGTATTGACGCTGAGGTGCGAAAGCGTGGGGAGCAA…	PRJEB44136	SAMEA8653603	ERX9274463	ERR9725191	Sph-ATUE_S336H113_draftAssembly	GCA_942648235	PRJEB44136	ERS6338156	CALOWW010000001-CALOWW010000090	83.2718	C:93.2%[S:93.2%,D:0.0%],F:2.7%,M:4.1%,n:221	-	-	-	-	-	-
S338H113	This_Study	Sph-ATUE_S338H113	1869227	Sphingomonas	Sphingomonas	Sph-ATUE_S338H113	-	-	Sphingomonas	A.thaliana	N207	2016	isolate	H113	Sph-ATUE_S338H113_R1.fastq.gz	Sph-ATUE_S338H113_R2.fastq.gz		This Study	YES	-	-	-	-	TGGGGAATATTGGACAATGGGCGCAAGCCTGATCCAGCAATGCCGCGTGAGTGATGAAGGCCTTAGGGTTGTAAAGCTCTTTTACCCGGGATGATAATGACAGTACCGGGAGAATAAGCCCCGGCTAACTCCGTGCCAGCAGCCGCGGTAATACGGAGGGGGCTAGCGTTGTTCGGAATTACTGGGCGTAAAGCGCACGTAGGCGGCTTTGTAAGTCAGGGGTGAAAGCCTGGAGCTCAACTCCAGAACTGCCTTTGAGACTGCATCGCTTGAATCCGGGAGAGGTAAGTGGAATTCCGAGTGTAGAGGTGAAATTCGTAGATATTCGGAAGAACACCAGTGGCGAAGGCGGCTTACTGGACCGGAATTGACGCTGAGGTGCGAAAGCGTGGGGAGCAA…	PRJEB44136	SAMEA8653605	ERX9274465	ERR9725193	Sph-ATUE_S338H113_draftAssembly	GCA_942648555	PRJEB44136	ERS6338158	CALOXZ010000001-CALOXZ010000096	77.0224	C:94.1%[S:94.1%,D:0.0%],F:1.4%,M:4.5%,n:221	-	-	-	-	-	-
S339H113	This_Study	Sph-ATUE_S339H113	1869227	Sphingomonas	Sphingomonas	Sph-ATUE_S339H113	-	-	Sphingomonas	A.thaliana	N207	2016	isolate	H113	Sph-ATUE_S339H113_R1.fastq.gz	Sph-ATUE_S339H113_R2.fastq.gz		This Study	YES	-	-	-	-	TGGGGAATATTGGACAATGGGCGCAAGCCTGATCCAGCAATGCCGCGTGAGTGATGAAGGCCTTAGGGTTGTAAAGCTCTTTTACCCGGGATGATAATGACAGTACCGGGAGAATAAGCCCCGGCTAACTCCGTGCCAGCAGCCGCGGTAATACGGAGGGGGCTAGCGTTGTTCGGAATTACTGGGCGTAAAGCGCACGTAGGCGGCTTTGTAAGTCAGGGGTGAAAGCCTGGAGCTCAACTCCAGAACTGCCTTTGAGACTGCATCGCTTGAATCCGGGAGAGGTAAGTGGAATTCCGAGTGTAGAGGTGAAATTCGTAGATATTCGGAAGAACACCAGTGGCGAAGGCGGCTTACTGGACCGGAATTGACGCTGAGGTGCGAAAGCGTGGGGAGCAA…	PRJEB44136	SAMEA8653606	ERX9274466	ERR9725194	Sph-ATUE_S339H113_draftAssembly	GCA_942648215	PRJEB44136	ERS6338159	CALOWX010000001-CALOWX010000111	83.7276	C:93.2%[S:93.2%,D:0.0%],F:1.8%,M:5.0%,n:221	-	-	-	-	-	-
S33H113	This_Study	Sph-ATUE_S33H113	1869227	Sphingomonas	Sphingomonas	Sph-ATUE_S33H113	-	-	Sphingomonas	A.thaliana	N143	2016	isolate	H113	Sph-ATUE_S33H113_R1.fastq.gz	Sph-ATUE_S33H113_R2.fastq.gz		This Study	YES	-	-	YES	-	TGGGGAATATTGGACAATGGGCGAAAGCCTGATCCAGCAATGCCGCGTGAGTGATGAAGGCCTTAGGGTTGTAAAGCTCTTTTACCCGGGATGATAATGACAGTACCGGGAGAATAAGCTCCGGCTAACTCCGTGCCAGCAGCCGCGGTAATACGGAGGGAGCTAGCGTTATTCGGAATTACTGGGCGTAAAGCGCACGTAGGCGGCTTTGTAAGTAAGAGGTGAAAGCCCAGAGCTCAACTCTGGAATTGCCTTTTAGACTGCATCGCTTGAATCATGGAGAGGTCAGTGGAATTCCGAGTGTAGAGGTGAAATTCGTAGATATTCGGAAGAACACCAGTGGCGAAGGCGGCTGACTGGACATGTATTGACGCTGAGGTGCGAAAGCGTGGGGAGCAA…	PRJEB44136	SAMEA8653607	ERX9274467	ERR9725195	Sph-ATUE_S33H113_draftAssembly	GCA_942648915	PRJEB44136	ERS6338160	CALOYY010000001-CALOYY010001197	91.6688	C:95.0%[S:95.0%,D:0.0%],F:0.9%,M:4.1%,n:221	-	-	-	-	-	-
S340H113	This_Study	Sph-ATUE_S340H113	1869227	Sphingomonas	Sphingomonas	Sph-ATUE_S340H113	-	-	Sphingomonas	A.thaliana	N207	2016	isolate	H113	Sph-ATUE_S340H113_R1.fastq.gz	Sph-ATUE_S340H113_R2.fastq.gz		This Study	YES	-	-	-	-	TGGGGAATATTGGACAATGGGCGCAAGCCTGATCCAGCAATGCCGCGTGAGTGATGAAGGCCTTAGGGTTGTAAAGCTCTTTTACCCGGGATGATAATGACAGTACCGGGAGAATAAGCCCCGGCTAACTCCGTGCCAGCAGCCGCGGTAATACGGAGGGGGCTAGCGTTGTTCGGAATTACTGGGCGTAAAGCGCACGTAGGCGGCTTTGTAAGTCAGGGGTGAAAGCCTGGAGCTCAACTCCAGAACTGCCTTTGAGACTGCATCGCTTGAATCCGGGAGAGGTAAGTGGAATTCCGAGTGTAGAGGTGAAATTCGTAGATATTCGGAAGAACACCAGTGGCGAAGGCGGCTTACTGGACCGGAATTGACGCTGAGGTGCGAAAGCGTGGGGAGCAA…	PRJEB44136	SAMEA8653608	ERX9274468	ERR9725196	Sph-ATUE_S340H113_draftAssembly	GCA_942648955	PRJEB44136	ERS6338161	CALOZC010000001-CALOZC010000106	64.7141	C:93.2%[S:93.2%,D:0.0%],F:1.8%,M:5.0%,n:221	-	-	-	-	-	-
S341H113	This_Study	Sph-ATUE_S341H113	1869227	Sphingomonas	Sphingomonas	Sph-ATUE_S341H113	-	-	Sphingomonas	A.thaliana	N207	2016	isolate	H113	Sph-ATUE_S341H113_R1.fastq.gz	Sph-ATUE_S341H113_R2.fastq.gz		This Study	YES	-	-	-	-	TGGGGAATATTGGACAATGGGCGCAAGCCTGATCCAGCAATGCCGCGTGAGTGATGAAGGCCTTAGGGTTGTAAAGCTCTTTTACCCGGGATGATAATGACAGTACCGGGAGAATAAGCCCCGGCTAACTCCGTGCCAGCAGCCGCGGTAATACGGAGGGGGCTAGCGTTGTTCGGAATTACTGGGCGTAAAGCGCACGTAGGCGGCTTTGTAAGTCAGGGGTGAAAGCCTGGAGCTCAACTCCAGAACTGCCTTTGAGACTGCATCGCTTGAATCCGGGAGAGGTAAGTGGAATTCCGAGTGTAGAGGTGAAATTCGTAGATATTCGGAAGAACACCAGTGGCGAAGGCGGCTTACTGGACCGGAATTGACGCTGAGGTGCGAAAGCGTGGGGAGCAA…	PRJEB44136	SAMEA8653609	ERX9274469	ERR9725197	Sph-ATUE_S341H113_draftAssembly	GCA_942646655	PRJEB44136	ERS6338162	CALOTJ010000001-CALOTJ010000098	65.5892	C:93.2%[S:93.2%,D:0.0%],F:1.8%,M:5.0%,n:221	-	-	-	-	-	-
S342H113	This_Study	Sph-ATUE_S342H113	1869227	Sphingomonas	Sphingomonas	Sph-ATUE_S342H113	-	-	Sphingomonas	A.thaliana	N207	2016	isolate	H113	Sph-ATUE_S342H113_R1.fastq.gz	Sph-ATUE_S342H113_R2.fastq.gz		This Study	YES	-	-	-	-	TGGGGAATATTGGACAATGGGCGCAAGCCTGATCCAGCAATGCCGCGTGAGTGATGAAGGCCTTAGGGTTGTAAAGCTCTTTTACCCGGGATGATAATGACAGTACCGGGAGAATAAGCCCCGGCTAACTCCGTGCCAGCAGCCGCGGTAATACGGAGGGGGCTAGCGTTGTTCGGAATTACTGGGCGTAAAGCGCACGTAGGCGGCTTTGTAAGTCAGGGGTGAAAGCCTGGAGCTCAACTCCAGAACTGCCTTTGAGACTGCATCGCTTGAATCCGGGAGAGGTAAGTGGAATTCCGAGTGTAGAGGTGAAATTCGTAGATATTCGGAAGAACACCAGTGGCGAAGGCGGCTTACTGGACCGGAATTGACGCTGAGGTGCGAAAGCGTGGGGAGCAA…	PRJEB44136	SAMEA8653610	ERX9274470	ERR9725198	Sph-ATUE_S342H113_draftAssembly	GCA_942646785	PRJEB44136	ERS6338163	CALOTU010000001-CALOTU010000093	74.0991	C:93.7%[S:93.7%,D:0.0%],F:1.8%,M:4.5%,n:221	-	-	-	-	-	-
S343H113	This_Study	Sph-ATUE_S343H113	1869227	Sphingomonas	Sphingomonas	Sph-ATUE_S343H113	-	-	Sphingomonas	A.thaliana	N207	2016	isolate	H113	Sph-ATUE_S343H113_R1.fastq.gz	Sph-ATUE_S343H113_R2.fastq.gz		This Study	YES	-	-	-	-	TGGGGAATATTGGACAATGGGCGCAAGCCTGATCCAGCAATGCCGCGTGAGTGATGAAGGCCTTAGGGTTGTAAAGCTCTTTTACCCGGGATGATAATGACAGTACCGGGAGAATAAGCCCCGGCTAACTCCGTGCCAGCAGCCGCGGTAATACGGAGGGGGCTAGCGTTGTTCGGAATTACTGGGCGTAAAGCGCACGTAGGCGGCTTTGTAAGTCAGGGGTGAAAGCCTGGAGCTCAACTCCAGAACTGCCTTTGAGACTGCATCGCTTGAATCCGGGAGAGGTAAGTGGAATTCCGAGTGTAGAGGTGAAATTCGTAGATATTCGGAAGAACACCAGTGGCGAAGGCGGCTTACTGGACCGGAATTGACGCTGAGGTGCGAAAGCGTGGGGAGCAA…	PRJEB44136	SAMEA8653611	ERX9274471	ERR9725199	Sph-ATUE_S343H113_draftAssembly	GCA_942647135	PRJEB44136	ERS6338164	CALOUL010000001-CALOUL010000127	77.8539	C:93.7%[S:93.7%,D:0.0%],F:1.8%,M:4.5%,n:221	-	-	-	-	-	-
S344H113	This_Study	Sph-ATUE_S344H113	1869227	Sphingomonas	Sphingomonas	Sph-ATUE_S344H113	-	-	Sphingomonas	A.thaliana	N207	2016	isolate	H113	Sph-ATUE_S344H113_R1.fastq.gz	Sph-ATUE_S344H113_R2.fastq.gz		This Study	YES	-	-	-	-	TGGGGAATATTGGACAATGGGCGCAAGCCTGATCCAGCAATGCCGCGTGAGTGATGAAGGCCTTAGGGTTGTAAAGCTCTTTTACCCGGGATGATAATGACAGTACCGGGAGAATAAGCCCCGGCTAACTCCGTGCCAGCAGCCGCGGTAATACGGAGGGGGCTAGCGTTGTTCGGAATTACTGGGCGTAAAGCGCACGTAGGCGGCTTTGTAAGTCAGGGGTGAAAGCCTGGAGCTCAACTCCAGAACTGCCTTTGAGACTGCATCGCTTGAATCCGGGAGAGGTAAGTGGAATTCCGAGTGTAGAGGTGAAATTCGTAGATATTCGGAAGAACACCAGTGGCGAAGGCGGCTTACTGGACCGGAATTGACGCTGAGGTGCGAAAGCGTGGGGAGCAA…	PRJEB44136	SAMEA8653612	ERX9274472	ERR9725200	Sph-ATUE_S344H113_draftAssembly	GCA_942646635	PRJEB44136	ERS6338165	CALOTH010000001-CALOTH010000110	43.2247	C:93.7%[S:93.7%,D:0.0%],F:1.4%,M:4.9%,n:221	-	-	-	-	-	-
S345H113	This_Study	Sph-ATUE_S345H113	1869227	Sphingomonas	Sphingomonas	Sph-ATUE_S345H113	-	-	Sphingomonas	A.thaliana	N207	2016	isolate	H113	Sph-ATUE_S345H113_R1.fastq.gz	Sph-ATUE_S345H113_R2.fastq.gz		This Study	YES	-	-	-	-	TGGGGAATATTGGACAATGGGCGCAAGCCTGATCCAGCAATGCCGCGTGAGTGATGAAGGCCTTAGGGTTGTAAAGCTCTTTTACCCGGGATGATAATGACAGTACCGGGAGAATAAGCCCCGGCTAACTCCGTGCCAGCAGCCGCGGTAATACGGAGGGGGCTAGCGTTGTTCGGAATTACTGGGCGTAAAGCGCACGTAGGCGGCTTTGTAAGTCAGGGGTGAAAGCCTGGAGCTCAACTCCAGAACTGCCTTTGAGACTGCATCGCTTGAATCCGGGAGAGGTAAGTGGAATTCCGAGTGTAGAGGTGAAATTCGTAGATATTCGGAAGAACACCAGTGGCGAAGGCGGCTTACTGGACCGGAATTGACGCTGAGGTGCGAAAGCGTGGGGAGCAA…	PRJEB44136	SAMEA8653613	ERX9274473	ERR9725201	Sph-ATUE_S345H113_draftAssembly	GCA_942646095	PRJEB44136	ERS6338166	CALORL010000001-CALORL010000126	79.5357	C:93.2%[S:93.2%,D:0.0%],F:1.8%,M:5.0%,n:221	-	-	-	-	-	-
S346H113	This_Study	Sph-ATUE_S346H113	1869227	Sphingomonas	Sphingomonas	Sph-ATUE_S346H113	-	-	Sphingomonas	A.thaliana	N207	2016	isolate	H113	Sph-ATUE_S346H113_R1.fastq.gz	Sph-ATUE_S346H113_R2.fastq.gz		This Study	YES	-	-	-	-	TGGGGAATATTGGACAATGGGCGCAAGCCTGATCCAGCAATGCCGCGTGAGTGATGAAGGCCTTAGGGTTGTAAAGCTCTTTTACCCGGGATGATAATGACAGTACCGGGAGAATAAGCCCCGGCTAACTCCGTGCCAGCAGCCGCGGTAATACGGAGGGGGCTAGCGTTGTTCGGAATTACTGGGCGTAAAGCGCACGTAGGCGGCTTTGTAAGTCAGGGGTGAAAGCCTGGAGCTCAACTCCAGAACTGCCTTTGAGACTGCATCGCTTGAATCCGGGAGAGGTAAGTGGAATTCCGAGTGTAGAGGTGAAATTCGTAGATATTCGGAAGAACACCAGTGGCGAAGGCGGCTTACTGGACCGGAATTGACGCTGAGGTGCGAAAGCGTGGGGAGCAA…	PRJEB44136	SAMEA8653614	ERX9274474	ERR9725202	Sph-ATUE_S346H113_draftAssembly	GCA_942648945	PRJEB44136	ERS6338167	CALOZD010000001-CALOZD010000106	79.0129	C:93.7%[S:93.7%,D:0.0%],F:1.8%,M:4.5%,n:221	-	-	-	-	-	-
S347H113	This_Study	Sph-ATUE_S347H113	1869227	Sphingomonas	Sphingomonas	Sph-ATUE_S347H113	-	-	Sphingomonas	A.thaliana	N207	2016	isolate	H113	Sph-ATUE_S347H113_R1.fastq.gz	Sph-ATUE_S347H113_R2.fastq.gz		This Study	YES	-	-	-	-	TGGGGAATATTGGACAATGGGCGCAAGCCTGATCCAGCAATGCCGCGTGAGTGATGAAGGCCTTAGGGTTGTAAAGCTCTTTTACCCGGGATGATAATGACAGTACCGGGAGAATAAGCCCCGGCTAACTCCGTGCCAGCAGCCGCGGTAATACGGAGGGGGCTAGCGTTGTTCGGAATTACTGGGCGTAAAGCGCACGTAGGCGGCTTTGTAAGTCAGGGGTGAAAGCCTGGAGCTCAACTCCAGAACTGCCTTTGAGACTGCATCGCTTGAATCCGGGAGAGGTAAGTGGAATTCCGAGTGTAGAGGTGAAATTCGTAGATATTCGGAAGAACACCAGTGGCGAAGGCGGCTTACTGGACCGGAATTGACGCTGAGGTGCGAAAGCGTGGGGAGCAA…	PRJEB44136	SAMEA8653615	ERX9274475	ERR9725203	Sph-ATUE_S347H113_draftAssembly	GCA_942646475	PRJEB44136	ERS6338168	CALOSQ010000001-CALOSQ010000150	91.8582	C:93.7%[S:93.7%,D:0.0%],F:1.8%,M:4.5%,n:221	-	-	-	-	-	-
S349H113	This_Study	Sph-ATUE_S349H113	1869227	Sphingomonas	Sphingomonas	Sph-ATUE_S349H113	-	-	Sphingomonas	A.thaliana	N127	2016	isolate	H113	Sph-ATUE_S349H113_R1.fastq.gz	Sph-ATUE_S349H113_R2.fastq.gz		This Study	YES	-	-	-	-	TGGGGAATATTGGACAATGGGCGAAAGCCTGATCCAGCAATGCCGCGTGAGTGATGAAGGCCTTAGGGTTGTAAAGCTCTTTTACCCGGGATGATAATGACAGTACCGGGAGAATAAGCTCCGGCTAACTCCGTGCCAGCAGCCGCGGTAATACGGAGGGAGCTAGCGTTGTTCGGAATTACTGGGCGTAAAGCGCACGTAGGCGGCTTTGTAAGTTAGAGGTGAAAGCCTGGAGCTCAACTCCAGAATTGCCTTTAAGACTGCATCGCTTGAATCCAGGAGAGGTGAGTGGAATTCCGAGTGTAGAGGTGAAATTCGTAGATATTCGGAAGAACACCAGTGGCGAAGGCGGCTCACTGGACTGGTATTGACGCTGAGGTGCGAAAGCGTGGGGAGCAA…	PRJEB44136	SAMEA8653616	ERX9274476	ERR9725204	Sph-ATUE_S349H113_draftAssembly	GCA_942646805	PRJEB44136	ERS6338169	CALOTV010000001-CALOTV010000106	92.1185	C:94.1%[S:94.1%,D:0.0%],F:1.8%,M:4.1%,n:221	-	-	-	-	-	-
S350H113	This_Study	Sph-ATUE_S350H113	1869227	Sphingomonas	Sphingomonas	Sph-ATUE_S350H113	-	-	Sphingomonas	A.thaliana	N127	2016	isolate	H113	Sph-ATUE_S350H113_R1.fastq.gz	Sph-ATUE_S350H113_R2.fastq.gz		This Study	YES	-	-	-	-	TGGGGAATATTGGACAATGGGCGAAAGCCTGATCCAGCAATGCCGCGTGAGTGATGAAGGCCTTAGGGTTGTAAAGCTCTTTTACCCGGGATGATAATGACAGTACCGGGAGAATAAGCTCCGGCTAACTCCGTGCCAGCAGCCGCGGTAATACGGAGGGAGCTAGCGTTGTTCGGAATTACTGGGCGTAAAGCGCACGTAGGCGGCTTTGTAAGTTAGAGGTGAAAGCCTGGAGCTCAACTCCAGAATTGCCTTTAAGACTGCATCGCTTGAATCCAGGAGAGGTGAGTGGAATTCCGAGTGTAGAGGTGAAATTCGTAGATATTCGGAAGAACACCAGTGGCGAAGGCGGCTCACTGGACTGGTATTGACGCTGAGGTGCGAAAGCGTGGGGAGCAA…	PRJEB44136	SAMEA8653617	ERX9274477	ERR9725205	Sph-ATUE_S350H113_draftAssembly	GCA_942646415	PRJEB44136	ERS6338170	CALOSM010000001-CALOSM010000071	49.6769	C:94.1%[S:94.1%,D:0.0%],F:1.8%,M:4.1%,n:221	-	-	-	-	-	-
S351H113	This_Study	Sph-ATUE_S351H113	1869227	Sphingomonas	Sphingomonas	Sph-ATUE_S351H113	-	-	Sphingomonas	A.thaliana	N117	2016	isolate	H113	Sph-ATUE_S351H113_R1.fastq.gz	Sph-ATUE_S351H113_R2.fastq.gz		This Study	YES	-	-	-	-	TGGGGAATATTGGACAATGGGCGAAAGCCTGATCCAGCAATGCCGCGTGAGTGATGAAGGCCTTAGGGTTGTAAAGCTCTTTTACCCGGGATGATAATGACAGTACCGGGAGAATAAGCTCCGGCTAACTCCGTGCCAGCAGCCGCGGTAATACGGAGGGAGCTAGCGTTATTCGGAATTACTGGGCGTAAAGCGCACGTAGGCGGCTTTGTAAGTAAGAGGTGAAAGCCCAGAGCTCAACTCTGGAATTGCCTTTTAGACTGCATCGCTTGAATCATGGAGAGGTCAGTGGAATTCCGAGTGTAGAGGTGAAATTCGTAGATATTCGGAAGAACACCAGTGGCGAAGGCGGCTGACTGGACATGTATTGACGCTGAGGTGCGAAAGCGTGGGGAGCAA…	PRJEB44136	SAMEA8653618	ERX9274478	ERR9725206	Sph-ATUE_S351H113_draftAssembly	GCA_942646315	PRJEB44136	ERS6338171	CALOSH010000001-CALOSH010000132	74.6834	C:96.0%[S:95.5%,D:0.5%],F:0.9%,M:3.1%,n:221	-	-	-	-	-	-
S352H113	This_Study	Sph-ATUE_S352H113	1869227	Sphingomonas	Sphingomonas	Sph-ATUE_S352H113	-	-	Sphingomonas	A.thaliana	N117	2016	isolate	H113	Sph-ATUE_S352H113_R1.fastq.gz	Sph-ATUE_S352H113_R2.fastq.gz		This Study	YES	-	-	-	-	TGGGGAATATTGGACAATGGGCGAAAGCCTGATCCAGCAATGCCGCGTGAGTGATGAAGGCCTTAGGGTTGTAAAGCTCTTTTACCCGGGATGATAATGACAGTACCGGGAGAATAAGCTCCGGCTAACTCCGTGCCAGCAGCCGCGGTAATACGGAGGGAGCTAGCGTTATTCGGAATTACTGGGCGTAAAGCGCACGTAGGCGGCTTTGTAAGTAAGAGGTGAAAGCCCAGAGCTCAACTCTGGAATTGCCTTTTAGACTGCATCGCTTGAATCATGGAGAGGTCAGTGGAATTCCGAGTGTAGAGGTGAAATTCGTAGATATTCGGAAGAACACCAGTGGCGAAGGCGGCTGACTGGACATGCATTGACGCTGAGGTGCGAAAGCGTGGGGAGCAA…	PRJEB44136	SAMEA8653619	ERX9274479	ERR9725207	Sph-ATUE_S352H113_draftAssembly	GCA_942646325	PRJEB44136	ERS6338172	CALOSI010000001-CALOSI010000149	70.3987	C:95.5%[S:95.0%,D:0.5%],F:1.4%,M:3.1%,n:221	-	-	-	-	-	-
S353H113	This_Study	Sph-ATUE_S353H113	1869227	Sphingomonas	Sphingomonas	Sph-ATUE_S353H113	-	-	Sphingomonas	A.thaliana	N117	2016	isolate	H113	Sph-ATUE_S353H113_R1.fastq.gz	Sph-ATUE_S353H113_R2.fastq.gz		This Study	YES	-	-	-	-	TGGGGAATATTGGACAATGGGCGAAAGCCTGATCCAGCAATGCCGCGTGAGTGATGAAGGCCTTAGGGTTGTAAAGCTCTTTTACCCGGGATGATAATGACAGTACCGGGAGAATAAGCTCCGGCTAACTCCGTGCCAGCAGCCGCGGTAATACGGAGGGAGCTAGCGTTATTCGGAATTACTGGGCGTAAAGCGCACGTAGGCGGCTTTGTAAGTAAGAGGTGAAAGCCCAGAGCTCAACTCTGGAATTGCCTTTTAGACTGCATCGCTTGAATCATGGAGAGGTCAGTGGAATTCCGAGTGTAGAGGTGAAATTCGTAGATATTCGGAAGAACACCAGTGGCGAAGGCGGCTGACTGGACATGTATTGACGCTGAGGTGCGAAAGCGTGGGGAGCAA…	PRJEB44136	SAMEA8653620	ERX9274480	ERR9725208	Sph-ATUE_S353H113_draftAssembly	GCA_942648595	PRJEB44136	ERS6338173	CALOYC010000001-CALOYC010000114	59.6452	C:96.4%[S:95.9%,D:0.5%],F:0.5%,M:3.1%,n:221	-	-	-	-	-	-
S354H113	This_Study	Sph-ATUE_S354H113	1869227	Sphingomonas	Sphingomonas	Sph-ATUE_S354H113	-	-	Sphingomonas	A.thaliana	N103	2016	isolate	H113	Sph-ATUE_S354H113_R1.fastq.gz	Sph-ATUE_S354H113_R2.fastq.gz		This Study	YES	-	-	YES	-	TGGGGAATATTGGACAATGGGCGAAAGCCTGATCCAGCAATGCCGCGTGAGTGATGAAGGCCTTAGGGTTGTAAAGCTCTTTTACCCGGGATGATAATGACAGTACCGGGAGAATAAGCTCCGGCTAACTCCGTGCCAGCAGCCGCGGTAATACGGAGGGAGCTAGCGTTATTCGGAATTACTGGGCGTAAAGCGCACGTAGGCGGCTTTGTAAGTAAGAGGTGAAAGCCCAGAGCTCAACTCTGGAATTGCCTTTTAGACTGCATCGCTTGAATCATGGAGAGGTCAGTGGAATTCCGAGTGTAGAGGTGAAATTCGTAGATATTCGGAAGAACACCAGTGGCGAAGGCGGCTGACTGGACATGTATTGACGCTGAGGTGCGAAAGCGTGGGGAGCAA…	PRJEB44136	SAMEA8653621	ERX9274481	ERR9725209	Sph-ATUE_S354H113_draftAssembly	GCA_942643565	PRJEB44136	ERS6338174	CALOOW010000001-CALOOW010000147	112.157	C:95.9%[S:95.9%,D:0.0%],F:0.5%,M:3.6%,n:221	-	-	-	-	-	-
S355H113	This_Study	Sph-ATUE_S355H113	1869227	Sphingomonas	Sphingomonas	Sph-ATUE_S355H113	-	-	Sphingomonas	A.thaliana	N103	2016	isolate	H113	Sph-ATUE_S355H113_R1.fastq.gz	Sph-ATUE_S355H113_R2.fastq.gz		This Study	YES	-	-	-	-	TGGGGAATATTGGACAATGGGCGAAAGCCTGATCCAGCAATGCCGCGTGAGTGATGAAGGCCTTAGGGTTGTAAAGCTCTTTTACCCGGGATGATAATGACAGTACCGGGAGAATAAGCTCCGGCTAACTCCGTGCCAGCAGCCGCGGTAATACGGAGGGAGCTAGCGTTATTCGGAATTACTGGGCGTAAAGCGCACGTAGGCGGCTTTGTAAGTAAGAGGTGAAAGCCCAGAGCTCAACTCTGGAATTGCCTTTTAGACTGCATCGCTTGAATCATGGAGAGGTCAGTGGAATTCCGAGTGTAGAGGTGAAATTCGTAGATATTCGGAAGAACACCAGTGGCGAAGGCGGCTGACTGGACATGTATTGACGCTGAGGTGCGAAAGCGTGGGGAGCAA…	PRJEB44136	SAMEA8653622	ERX9274482	ERR9725210	Sph-ATUE_S355H113_draftAssembly	GCA_942646155	PRJEB44136	ERS6338175	CALORU010000001-CALORU010000177	60.6886	C:94.6%[S:94.1%,D:0.5%],F:0.9%,M:4.5%,n:221	-	-	-	-	-	-
S356H113	This_Study	Sph-ATUE_S356H113	1869227	Sphingomonas	Sphingomonas	Sph-ATUE_S356H113	-	-	Sphingomonas	A.thaliana	N103	2016	isolate	H113	Sph-ATUE_S356H113_R1.fastq.gz	Sph-ATUE_S356H113_R2.fastq.gz		This Study	YES	-	-	-	-	TGGGGAATATTGGACAATGGGCGAAAGCCTGATCCAGCAATGCCGCGTGAGTGATGAAGGCCTTAGGGTTGTAAAGCTCTTTTACCCGGGATGATAATGACAGTACCGGGAGAATAAGCTCCGGCTAACTCCGTGCCAGCAGCCGCGGTAATACGGAGGGAGCTAGCGTTATTCGGAATTACTGGGCGTAAAGCGCACGTAGGCGGCTTTGTAAGTAAGAGGTGAAAGCCCAGAGCTCAACTCTGGAATTGCCTTTTAGACTGCATCGCTTGAATCATGGAGAGGTCAGTGGAATTCCGAGTGTAGAGGTGAAATTCGTAGATATTCGGAAGAACACCAGTGGCGAAGGCGGCTGACTGGACATGTATTGACGCTGAGGTGCGAAAGCGTGGGGAGCAA…	PRJEB44136	SAMEA8653623	ERX9274483	ERR9725211	Sph-ATUE_S356H113_draftAssembly	GCA_942642795	PRJEB44136	ERS6338176	CALONS010000001-CALONS010000148	77.5624	C:94.6%[S:94.1%,D:0.5%],F:0.9%,M:4.5%,n:221	-	-	-	-	-	-
S357H113	This_Study	Sph-ATUE_S357H113	1869227	Sphingomonas	Sphingomonas	Sph-ATUE_S357H113	-	-	Sphingomonas	A.thaliana	N103	2016	isolate	H113	Sph-ATUE_S357H113_R1.fastq.gz	Sph-ATUE_S357H113_R2.fastq.gz		This Study	YES	-	-	-	-	TGGGGAATATTGGACAATGGGCGAAAGCCTGATCCAGCAATGCCGCGTGAGTGATGAAGGCCTTAGGGTTGTAAAGCTCTTTTACCCGGGATGATAATGACAGTACCGGGAGAATAAGCTCCGGCTAACTCCGTGCCAGCAGCCGCGGTAATACGGAGGGAGCTAGCGTTATTCGGAATTACTGGGCGTAAAGCGCACGTAGGCGGCTTTGTAAGTAAGAGGTGAAAGCCCAGAGCTCAACTCTGGAATTGCCTTTTAGACTGCATCGCTTGAATCATGGAGAGGTCAGTGGAATTCCGAGTGTAGAGGTGAAATTCGTAGATATTCGGAAGAACACCAGTGGCGAAGGCGGCTGACTGGACATGTATTGACGCTGAGGTGCGAAAGCGTGGGGAGCAA…	PRJEB44136	SAMEA8653624	ERX9274484	ERR9725212	Sph-ATUE_S357H113_draftAssembly	GCA_942646895	PRJEB44136	ERS6338177	CALOUA010000001-CALOUA010000147	69.9145	C:94.6%[S:94.1%,D:0.5%],F:0.9%,M:4.5%,n:221	-	-	-	-	-	-
S358H113	This_Study	Sph-ATUE_S358H113	1869227	Sphingomonas	Sphingomonas	Sph-ATUE_S358H113	-	-	Sphingomonas	A.thaliana	N121	2016	isolate	H113	Sph-ATUE_S358H113_R1.fastq.gz	Sph-ATUE_S358H113_R2.fastq.gz		This Study	YES	-	-	-	-	TGGGGAATATTGGACAATGGGCGAAAGCCTGATCCAGCAATGCCGCGTGAGTGATGAAGGCCTTAGGGTTGTAAAGCTCTTTTACCCGGGATGATAATGACAGTACCGGGAGAATAAGCTCCGGCTAACTCCGTGCCAGCAGCCGCGGTAATACGGAGGGAGCTAGCGTTATTCGGAATTACTGGGCGTAAAGCGCACGTAGGCGGCTTTGTAAGTAAGAGGTGAAAGCCCAGAGCTCAACTCTGGAATTGCCTTTTAGACTGCATCGCTTGAATCATGGAGAGGTCAGTGGAATTCCGAGTGTAGAGGTGAAATTCGTAGATATTCGGAAGAACACCAGTGGCGAAGGCGGCTGACTGGACATGTATTGACGCTGAGGTGCGAAAGCGTGGGGAGCAA…	PRJEB44136	SAMEA8653625	ERX9274485	ERR9725213	Sph-ATUE_S358H113_draftAssembly	GCA_942646175	PRJEB44136	ERS6338178	CALORS010000001-CALORS010000112	66.6876	C:95.5%[S:95.0%,D:0.5%],F:1.4%,M:3.1%,n:221	-	-	-	-	-	-
S359H113	This_Study	Sph-ATUE_S359H113	1869227	Sphingomonas	Sphingomonas	Sph-ATUE_S359H113	-	-	Sphingomonas	A.thaliana	N121	2016	isolate	H113	Sph-ATUE_S359H113_R1.fastq.gz	Sph-ATUE_S359H113_R2.fastq.gz		This Study	YES	-	-	-	-	TGGGGAATATTGGACAATGGGCGAAAGCCTGATCCAGCAATGCCGCGTGAGTGATGAAGGCCTTAGGGTTGTAAAGCTCTTTTACCCGGGATGATAATGACAGTACCGGGAGAATAAGCTCCGGCTAACTCCGTGCCAGCAGCCGCGGTAATACGGAGGGAGCTAGCGTTGTTCGGAATTACTGGGCGTAAAGCGCACGTAGGCGGCTTTGTAAGTTAGAGGTGAAAGCCTGGAGCTCAACTCCAGAATTGCCTTTAAGACTGCATCGCTTGAATCCAGGAGAGGTGAGTGGAATTCCGAGTGTAGAGGTGAAATTCGTAGATATTCGGAAGAACACCAGTGGCGAAGGCGGCTCACTGGACTGGTATTGACGCTGAGGTGCGAAAGCGTGGGGAGCAA…	PRJEB44136	SAMEA8653626	ERX9274486	ERR9725214	Sph-ATUE_S359H113_draftAssembly	GCA_942646915	PRJEB44136	ERS6338179	CALOUB010000001-CALOUB010000118	86.6109	C:93.2%[S:93.2%,D:0.0%],F:2.7%,M:4.1%,n:221	-	-	-	-	-	-
S35H113	This_Study	Sph-ATUE_S35H113	1869227	Sphingomonas	Sphingomonas	Sph-ATUE_S35H113	-	-	Sphingomonas	A.thaliana	N143	2016	isolate	H113	Sph-ATUE_S35H113_R1.fastq.gz	Sph-ATUE_S35H113_R2.fastq.gz		This Study	YES	-	-	-	-	TGGGGAATATTGGACAATGGGCGAAAGCCTGATCCAGCAATGCCGCGTGAGTGATGAAGGCCTTAGGGTTGTAAAGCTCTTTTACCCGGGATGATAATGACAGTACCGGGAGAATAAGCTCCGGCTAACTCCGTGCCAGCAGCCGCGGTAATACGGAGGGAGCTAGCGTTATTCGGAATTACTGGGCGTAAAGCGCACGTAGGCGGCTTTGTAAGTAAGAGGTGAAAGCCCAGAGCTCAACTCTGGAATTGCCTTTTAGACTGCATCGCTTGAATCATGGAGAGGTCAGTGGAATTCCGAGTGTAGAGGTGAAATTCGTAGATATTCGGAAGAACACCAGTGGCGAAGGCGGCTGACTGGACATGTATTGACGCTGAGGTGCGAAAGCGTGGGGAGCAA…	PRJEB44136	SAMEA8653627	ERX9274487	ERR9725215	Sph-ATUE_S35H113_draftAssembly	GCA_942646965	PRJEB44136	ERS6338180	CALOUF010000001-CALOUF010003421	61.3881	C:95.0%[S:95.0%,D:0.0%],F:0.9%,M:4.1%,n:221	-	-	-	-	-	-
S360H113	This_Study	Sph-ATUE_S360H113	1869227	Sphingomonas	Sphingomonas	Sph-ATUE_S360H113	-	-	Sphingomonas	A.thaliana	N121	2016	isolate	H113	Sph-ATUE_S360H113_R1.fastq.gz	Sph-ATUE_S360H113_R2.fastq.gz		This Study	YES	-	-	-	-	TGGGGAATATTGGACAATGGGCGAAAGCCTGATCCAGCAATGCCGCGTGAGTGATGAAGGCCTTAGGGTTGTAAAGCTCTTTTACCCGGGATGATAATGACAGTACCGGGAGAATAAGCTCCGGCTAACTCCGTGCCAGCAGCCGCGGTAATACGGAGGGAGCTAGCGTTGTTCGGAATTACTGGGCGTAAAGCGCACGTAGGCGGCTTTGTAAGTTAGAGGTGAAAGCCTGGAGCTCAACTCCAGAATTGCCTTTAAGACTGCATCGCTTGAATCCAGGAGAGGTGAGTGGAATTCCGAGTGTAGAGGTGAAATTCGTAGATATTCGGAAGAACACCAGTGGCGAAGGCGGCTCACTGGACTGGTATTGACGCTGAGGTGCGAAAGCGTGGGGAGCAA…	PRJEB44136	SAMEA8653628	ERX9274488	ERR9725216	Sph-ATUE_S360H113_draftAssembly	GCA_942644385	PRJEB44136	ERS6338181	CALOQK010000001-CALOQK010000117	69.1971	C:93.2%[S:93.2%,D:0.0%],F:2.7%,M:4.1%,n:221	-	-	-	-	-	-
S361H113	This_Study	Sph-ATUE_S361H113	1869227	Sphingomonas	Sphingomonas	Sph-ATUE_S361H113	-	-	Sphingomonas	A.thaliana	N121	2016	isolate	H113	Sph-ATUE_S361H113_R1.fastq.gz	Sph-ATUE_S361H113_R2.fastq.gz		This Study	YES	-	-	-	-	TGGGGAATATTGGACAATGGGCGAAAGCCTGATCCAGCAATGCCGCGTGAGTGATGAAGGCCTTAGGGTTGTAAAGCTCTTTTACCCGGGATGATAATGACAGTACCGGGAGAATAAGCTCCGGCTAACTCCGTGCCAGCAGCCGCGGTAATACGGAGGGAGCTAGCGTTATTCGGAATTACTGGGCGTAAAGCGCACGTAGGCGGCTTTGTAAGTAAGAGGTGAAAGCCCAGAGCTCAACTCTGGAATTGCCTTTTAGACTGCATCGCTTGAATCATGGAGAGGTCAGTGGAATTCCGAGTGTAGAGGTGAAATTCGTAGATATTCGGAAGAACACCAGTGGCGAAGGCGGCTGACTGGACATGTATTGACGCTGAGGTGCGAAAGCGTGGGGAGCAA…	PRJEB44136	SAMEA8653629	ERX9274489	ERR9725217	Sph-ATUE_S361H113_draftAssembly	GCA_942646135	PRJEB44136	ERS6338182	CALORQ010000001-CALORQ010000062	81.2398	C:95.5%[S:95.0%,D:0.5%],F:1.4%,M:3.1%,n:221	-	-	-	-	-	-
S362H113	This_Study	Sph-ATUE_S362H113	1869227	Sphingomonas	Sphingomonas	Sph-ATUE_S362H113	-	-	Sphingomonas	A.thaliana	N121	2016	isolate	H113	Sph-ATUE_S362H113_R1.fastq.gz	Sph-ATUE_S362H113_R2.fastq.gz		This Study	YES	-	-	-	-	TGGGGAATATTGGACAATGGGCGAAAGCCTGATCCAGCAATGCCGCGTGAGTGATGAAGGCCTTAGGGTTGTAAAGCTCTTTTACCCGGGATGATAATGACAGTACCGGGAGAATAAGCTCCGGCTAACTCCGTGCCAGCAGCCGCGGTAATACGGAGGGAGCTAGCGTTGTTCGGAATTACTGGGCGTAAAGCGCACGTAGGCGGCTTTGTAAGTTAGAGGTGAAAGCCTGGAGCTCAACTCCAGAATTGCCTTTAAGACTGCATCGCTTGAATCCAGGAGAGGTGAGTGGAATTCCGAGTGTAGAGGTGAAATTCGTAGATATTCGGAAGAACACCAGTGGCGAAGGCGGCTCACTGGACTGGTATTGACGCTGAGGTGCGAAAGCGTGGGGAGCAA…	PRJEB44136	SAMEA8653630	ERX9274490	ERR9725218	Sph-ATUE_S362H113_draftAssembly	GCA_942644465	PRJEB44136	ERS6338183	CALOQL010000001-CALOQL010000093	58.8921	C:94.1%[S:94.1%,D:0.0%],F:1.4%,M:4.5%,n:221	-	-	-	-	-	-
S363H113	This_Study	Sph-ATUE_S363H113	1869227	Sphingomonas	Sphingomonas	Sph-ATUE_S363H113	-	-	Sphingomonas	A.thaliana	N121	2016	isolate	H113	Sph-ATUE_S363H113_R1.fastq.gz	Sph-ATUE_S363H113_R2.fastq.gz		This Study	YES	-	-	-	-	TGGGGAATATTGGACAATGGGCGAAAGCCTGATCCAGCAATGCCGCGTGAGTGATGAAGGCCTTAGGGTTGTAAAGCTCTTTTACCCGGGATGATAATGACAGTACCGGGAGAATAAGCTCCGGCTAACTCCGTGCCAGCAGCCGCGGTAATACGGAGGGAGCTAGCGTTATTCGGAATTACTGGGCGTAAAGCGCACGTAGGCGGCTTTGTAAGTAAGAGGTGAAAGCCCAGAGCTCAACTCTGGAATTGCCTTTTAGACTGCATCGCTTGAATCATGGAGAGGTCAGTGGAATTCCGAGTGTAGAGGTGAAATTCGTAGATATTCGGAAGAACACCAGTGGCGAAGGCGGCTGACTGGACATGTATTGACGCTGAGGTGCGAAAGCGTGGGGAGCAA…	PRJEB44136	SAMEA8653631	ERX9274491	ERR9725219	Sph-ATUE_S363H113_draftAssembly	GCA_942648905	PRJEB44136	ERS6338184	CALOYX010000001-CALOYX010000117	80.8225	C:94.6%[S:94.6%,D:0.0%],F:0.5%,M:4.9%,n:221	-	-	-	-	-	-
S364H113	This_Study	Sph-ATUE_S364H113	1869227	Sphingomonas	Sphingomonas	Sph-ATUE_S364H113	-	-	Sphingomonas	A.thaliana	N121	2016	isolate	H113	Sph-ATUE_S364H113_R1.fastq.gz	Sph-ATUE_S364H113_R2.fastq.gz		This Study	YES	-	-	-	-	TGGGGAATATTGGACAATGGGCGAAAGCCTGATCCAGCAATGCCGCGTGAGTGATGAAGGCCTTAGGGTTGTAAAGCTCTTTTACCCGGGATGATAATGACAGTACCGGGAGAATAAGCTCCGGCTAACTCCGTGCCAGCAGCCGCGGTAATACGGAGGGAGCTAGCGTTATTCGGAATTACTGGGCGTAAAGCGCACGTAGGCGGCTTTGTAAGTAAGAGGTGAAAGCCCAGAGCTCAACTCTGGAATTGCCTTTTAGACTGCATCGCTTGAATCATGGAGAGGTCAGTGGAATTCCGAGTGTAGAGGTGAAATTCGTAGATATTCGGAAGAACACCAGTGGCGAAGGCGGCTGACTGGACATGTATTGACGCTGAGGTGCGAAAGCGTGGGGAGCAA…	PRJEB44136	SAMEA8653632	ERX9274492	ERR9725220	Sph-ATUE_S364H113_draftAssembly	GCA_942648705	PRJEB44136	ERS6338185	CALOYI010000001-CALOYI010000087	69.0359	C:95.5%[S:95.0%,D:0.5%],F:1.4%,M:3.1%,n:221	-	-	-	-	-	-
S365H113	This_Study	Sph-ATUE_S365H113	1869227	Sphingomonas	Sphingomonas	Sph-ATUE_S365H113	-	-	Sphingomonas	A.thaliana	N121	2016	isolate	H113	Sph-ATUE_S365H113_R1.fastq.gz	Sph-ATUE_S365H113_R2.fastq.gz		This Study	YES	-	-	YES	-	TGGGGAATATTGGACAATGGGCGAAAGCCTGATCCAGCAATGCCGCGTGAGTGATGAAGGCCTTAGGGTTGTAAAGCTCTTTTACCCGGGATGATAATGACAGTACCGGGAGAATAAGCTCCGGCTAACTCCGTGCCAGCAGCCGCGGTAATACGGAGGGAGCTAGCGTTATTCGGAATTACTGGGCGTAAAGCGCACGTAGGCGGCTTTGTAAGTAAGAGGTGAAAGCCCAGAGCTCAACTCTGGAATTGCCTTTTAGACTGCATCGCTTGAATCATGGAGAGGTCAGTGGAATTCCGAGTGTAGAGGTGAAATTCGTAGATATTCGGAAGAACACCAGTGGCGAAGGCGGCTGACTGGACATGTATTGACGCTGAGGTGCGAAAGCGTGGGGAGCAA…	PRJEB44136	SAMEA8653633	ERX9274493	ERR9725221	Sph-ATUE_S365H113_draftAssembly	GCA_942646465	PRJEB44136	ERS6338186	CALOSP010000001-CALOSP010000073	61.0035	C:95.1%[S:94.6%,D:0.5%],F:1.4%,M:3.5%,n:221	-	-	-	-	-	-
S366H113	This_Study	Sph-ATUE_S366H113	1869227	Sphingomonas	Sphingomonas	Sph-ATUE_S366H113	-	-	Sphingomonas	A.thaliana	N121	2016	isolate	H113	Sph-ATUE_S366H113_R1.fastq.gz	Sph-ATUE_S366H113_R2.fastq.gz		This Study	YES	-	-	-	-	TGGGGAATATTGGACAATGGGCGAAAGCCTGATCCAGCAATGCCGCGTGAGTGATGAAGGCCTTAGGGTTGTAAAGCTCTTTTACCCGGGATGATAATGACAGTACCGGGAGAATAAGCTCCGGCTAACTCCGTGCCAGCAGCCGCGGTAATACGGAGGGAGCTAGCGTTGTTCGGAATTACTGGGCGTAAAGCGCACGTAGGCGGCTTTGTAAGTTAGAGGTGAAAGCCTGGAGCTCAACTCCAGAATTGCCTTTAAGACTGCATCGCTTGAATCCAGGAGAGGTGAGTGGAATTCCGAGTGTAGAGGTGAAATTCGTAGATATTCGGAAGAACACCAGTGGCGAAGGCGGCTCACTGGACTGGTATTGACGCTGAGGTGCGAAAGCGTGGGGAGCAA…	PRJEB44136	SAMEA8653634	ERX9274494	ERR9725222	Sph-ATUE_S366H113_draftAssembly	GCA_942647775	PRJEB44136	ERS6338187	CALOVW010000001-CALOVW010000099	69.1879	C:94.1%[S:94.1%,D:0.0%],F:1.8%,M:4.1%,n:221	-	-	-	-	-	-
S367H113	This_Study	Sph-ATUE_S367H113	1869227	Sphingomonas	Sphingomonas	Sph-ATUE_S367H113	-	-	Sphingomonas	A.thaliana	O155	2016	isolate	H113	Sph-ATUE_S367H113_R1.fastq.gz	Sph-ATUE_S367H113_R2.fastq.gz		This Study	YES	-	-	-	-	TGGGGAATATTGGACAATGGGCGAAAGCCTGATCCAGCAATGCCGCGTGAGTGATGAAGGCCTTAGGGTTGTAAAGCTCTTTTACCCGGGATGATAATGACAGTACCGGGAGAATAAGCTCCGGCTAACTCCGTGCCAGCAGCCGCGGTAATACGGAGGGAGCTAGCGTTATTCGGAATTACTGGGCGTAAAGCGCACGTAGGCGGCTTTGTAAGTTAGAGGTGAAAGCCCAGAGCTCAACTCTGGAATTGCCTTTGATACTGCATCGCTTGAATCCAGGAGAGGTGAGTGGAATTCCGAGTGTAGAGGTGAAATTCGTAGATATTCGGAAGAACACCAGTGGCGAAGGCGGCTCACTGGACTGGTATTGACGCTGAGGTGCGAAAGCGTGGGGAGCAA…	PRJEB44136	SAMEA8653635	ERX9274495	ERR9725223	Sph-ATUE_S367H113_draftAssembly	GCA_942647785	PRJEB44136	ERS6338188	CALOVX010000001-CALOVX010000455	131.369	C:94.1%[S:94.1%,D:0.0%],F:1.4%,M:4.5%,n:221	-	-	-	-	-	-
S368H113	This_Study	Sph-ATUE_S368H113	1869227	Sphingomonas	Sphingomonas	Sph-ATUE_S368H113	-	-	Sphingomonas	A.thaliana	O155	2016	isolate	H113	Sph-ATUE_S368H113_R1.fastq.gz	Sph-ATUE_S368H113_R2.fastq.gz		This Study	YES	-	-	-	-	TGGGGAATATTGGACAATGGGCGAAAGCCTGATCCAGCAATGCCGCGTGAGTGATGAAGGCCTTAGGGTTGTAAAGCTCTTTTACCCGGGATGATAATGACAGTACCGGGAGAATAAGCTCCGGCTAACTCCGTGCCAGCAGCCGCGGTAATACGGAGGGAGCTAGCGTTATTCGGAATTACTGGGCGTAAAGCGCACGTAGGCGGCTTTGTAAGTTAGAGGTGAAAGCCCAGAGCTCAACTCTGGAATTGCCTTTGATACTGCATCGCTTGAATCCAGGAGAGGTGAGTGGAATTCCGAGTGTAGAGGTGAAATTCGTAGATATTCGGAAGAACACCAGTGGCGAAGGCGGCTCACTGGACTGGTATTGACGCTGAGGTGCGAAAGCGTGGGGAGCAA…	PRJEB44136	SAMEA8653636	ERX9274496	ERR9725224	Sph-ATUE_S368H113_draftAssembly	GCA_942647815	PRJEB44136	ERS6338189	CALOVZ010000001-CALOVZ010000379	74.5182	C:93.2%[S:93.2%,D:0.0%],F:1.4%,M:5.4%,n:221	-	-	-	-	-	-
S369H113	This_Study	Sph-ATUE_S369H113	1869227	Sphingomonas	Sphingomonas	Sph-ATUE_S369H113	-	-	Sphingomonas	A.thaliana	N178	2016	isolate	H113	Sph-ATUE_S369H113_R1.fastq.gz	Sph-ATUE_S369H113_R2.fastq.gz		This Study	YES	-	-	YES	-	TGGGGAATATTGGACAATGGGCGCAAGCCTGATCCAGCAATGCCGCGTGAGTGATGAAGGCCTTAGGGTTGTAAAGCTCTTTTACCCGGGATGATAATGACAGTACCGGGAGAATAAGCTCCGGCTAACTCCGTGCCAGCAGCCGCGGTAATACGGAGGGAGCTAGCGTTGTTCGGAATTACTGGGCGTAAAGCGCACGTAGGCGGCTTTGTAAGTTAGAGGTGAAAGCCTGGAGCTCAACTCCAGAATTGCCTTTGATACTGCATGGCTTGAATCCAGGAGAGGTGAGTGGAATTCCGAGTGTAGAGGTGAAATTCGTAGATATTCGGAAGAACACCAGTGGCGAAGGCGGCTCACTGGACTGGTATTGACGCTGAGGTGCGAAAGCGTGGGGAGCAA…	PRJEB44136	SAMEA8653637	ERX9274497	ERR9725225	Sph-ATUE_S369H113_draftAssembly	GCA_942647805	PRJEB44136	ERS6338190	CALOVY010000001-CALOVY010000174	75.2357	C:93.2%[S:93.2%,D:0.0%],F:2.3%,M:4.5%,n:221	-	-	-	-	-	-
S370H113	This_Study	Sph-ATUE_S370H113	1869227	Sphingomonas	Sphingomonas	Sph-ATUE_S370H113	-	-	Sphingomonas	A.thaliana	N178	2016	isolate	H113	Sph-ATUE_S370H113_R1.fastq.gz	Sph-ATUE_S370H113_R2.fastq.gz		This Study	YES	-	-	-	-	TGGGGAATATTGGACAATGGGCGAAAGCCTGATCCAGCAATGCCGCGTGAGTGATGAAGGCCTTAGGGTTGTAAAGCTCTTTTACCCGGGATGATAATGACAGTACCGGGAGAATAAGCTCCGGCTAACTCCGTGCCAGCAGCCGCGGTAATACGGAGGGAGCTAGCGTTGTTCGGAATTACTGGGCGTAAAGCGCACGTAGGCGGCTTTGTAAGTTAGAGGTGAAAGCCTGGAGCTCAACTCCAGAATTGCCTTTAAGACTGCATCGCTTGAATCCAGGAGAGGTGAGTGGAATTCCGAGTGTAGAGGTGAAATTCGTAGATATTCGGAAGAACACCAGTGGCGAAGGCGGCTCACTGGACTGGTATTGACGCTGAGGTGCGAAAGCGTGGGGAGCAA…	PRJEB44136	SAMEA8653638	ERX9274498	ERR9725226	Sph-ATUE_S370H113_draftAssembly	GCA_942642925	PRJEB44136	ERS6338191	CALONU010000001-CALONU010000098	79.0553	C:94.1%[S:94.1%,D:0.0%],F:1.8%,M:4.1%,n:221	-	-	-	-	-	-
S371H113	This_Study	Sph-ATUE_S371H113	1869227	Sphingomonas	Sphingomonas	Sph-ATUE_S371H113	-	-	Sphingomonas	A.thaliana	N150	2016	isolate	H113	Sph-ATUE_S371H113_R1.fastq.gz	Sph-ATUE_S371H113_R2.fastq.gz		This Study	YES	-	-	-	-	TGGGGAATATTGGACAATGGGCGAAAGCCTGATCCAGCAATGCCGCGTGAGTGATGAAGGCCTTAGGGTTGTAAAGCTCTTTTACCCGGGATGATAATGACAGTACCGGGAGAATAAGCTCCGGCTAACTCCGTGCCAGCAGCCGCGGTAATACGGAGGGAGCTAGCGTTATTCGGAATTACTGGGCGTAAAGCGCACGTAGGCGGCTTTGTAAGTAAGAGGTGAAAGCCCAGAGCTCAACTCTGGAATTGCCTTTTAGACTGCATCGCTTGAATCATGGAGAGGTCAGTGGAATTCCGAGTGTAGAGGTGAAATTCGTAGATATTCGGAAGAACACCAGTGGCGAAGGCGGCTGACTGGACATGTATTGACGCTGAGGTGCGAAAGCGTGGGGAGCAA…	PRJEB44136	SAMEA8653639	ERX9274499	ERR9725227	Sph-ATUE_S371H113_draftAssembly	GCA_942644475	PRJEB44136	ERS6338192	CALOQM010000001-CALOQM010000174	73.2575	C:95.5%[S:95.5%,D:0.0%],F:0.5%,M:4.0%,n:221	-	-	-	-	-	-
S373H113	This_Study	Sph-ATUE_S373H113	1869227	Sphingomonas	Sphingomonas	Sph-ATUE_S373H113	-	-	Sphingomonas	A.thaliana	N150	2016	isolate	H113	Sph-ATUE_S373H113_R1.fastq.gz	Sph-ATUE_S373H113_R2.fastq.gz		This Study	YES	-	-	YES	-	TGGGGAATATTGGACAATGGGCGAAAGCCTGATCCAGCAATGCCGCGTGAGTGATGAAGGCCTTAGGGTTGTAAAGCTCTTTTACCCGGGATGATAATGACAGTACCGGGAGAATAAGCTCCGGCTAACTCCGTGCCAGCAGCCGCGGTAATACGGAGGGAGCTAGCGTTATTCGGAATTACTGGGCGTAAAGCGCACGTAGGCGGCTTTGTAAGTAAGAGGTGAAAGCCCAGAGCTCAACTCTGGAATTGCCTTTTAGACTGCATCGCTTGAATCATGGAGAGGTCAGTGGAATTCCGAGTGTAGAGGTGAAATTCGTAGATATTCGGAAGAACACCAGTGGCGAAGGCGGCTGACTGGACATGTATTGACGCTGAGGTGCGAAAGCGTGGGGAGCAA…	PRJEB44136	SAMEA8653640	ERX9274500	ERR9725228	Sph-ATUE_S373H113_draftAssembly	GCA_942647265	PRJEB44136	ERS6338193	CALOUU010000001-CALOUU010000107	69.1592	C:95.0%[S:95.0%,D:0.0%],F:0.9%,M:4.1%,n:221	-	-	-	-	-	-
S374H113	This_Study	Sph-ATUE_S374H113	1869227	Sphingomonas	Sphingomonas	Sph-ATUE_S374H113	-	-	Sphingomonas	A.thaliana	N109	2016	isolate	H113	Sph-ATUE_S374H113_R1.fastq.gz	Sph-ATUE_S374H113_R2.fastq.gz		This Study	YES	-	-	-	-	TGGGGAATATTGGACAATGGGCGAAAGCCTGATCCAGCAATGCCGCGTGAGTGATGAAGGCCTTAGGGTTGTAAAGCTCTTTTACCCGGGATGATAATGACAGTACCGGGAGAATAAGCTCCGGCTAACTCCGTGCCAGCAGCCGCGGTAATACGGAGGGAGCTAGCGTTATTCGGAATTACTGGGCGTAAAGCGCACGTAGGCGGCTTTGTAAGTAAGAGGTGAAAGCCCAGAGCTCAACTCTGGAATTGCCTTTTAGACTGCATCGCTTGAATCATGGAGAGGTCAGTGGAATTCCGAGTGTAGAGGTGAAATTCGTAGATATTCGGAAGAACACCAGTGGCGAAGGCGGCTGACTGGACATGTATTGACGCTGAGGTGCGAAAGCGTGGGGAGCAA…	PRJEB44136	SAMEA8653641	ERX9274501	ERR9725229	Sph-ATUE_S374H113_draftAssembly	GCA_942646945	PRJEB44136	ERS6338194	CALOUC010000001-CALOUC010000149	86.2379	C:95.0%[S:95.0%,D:0.0%],F:0.5%,M:4.5%,n:221	-	-	-	-	-	-
S377H113	This_Study	Sph-ATUE_S377H113	1869227	Sphingomonas	Sphingomonas	Sph-ATUE_S377H113	-	-	Sphingomonas	A.thaliana	N62	2016	isolate	H113	Sph-ATUE_S377H113_R1.fastq.gz	Sph-ATUE_S377H113_R2.fastq.gz		This Study	YES	-	-	-	-	TGGGGAATATTGGACAATGGGCGAAAGCCTGATCCAGCAATGCCGCGTGAGTGATGAAGGCCTTAGGGTTGTAAAGCTCTTTTACCCGGGATGATAATGACAGTACCGGGAGAATAAGCTCCGGCTAACTCCGTGCCAGCAGCCGCGGTAATACGGAGGGAGCTAGCGTTATTCGGAATTACTGGGCGTAAAGCGCACGTAGGCGGCTTTGTAAGTAAGAGGTGAAAGCCCAGAGCTCAACTCTGGAATTGCCTTTTAGACTGCATCGCTTGAATCATGGAGAGGTCAGTGGAATTCCGAGTGTAGAGGTGAAATTCGTAGATATTCGGAAGAACACCAGTGGCGAAGGCGGCTGACTGGACATGTATTGACGCTGAGGTGCGAAAGCGTGGGGAGCAA…	PRJEB44136	SAMEA8653642	ERX9274502	ERR9725230	Sph-ATUE_S377H113_draftAssembly	GCA_942647315	PRJEB44136	ERS6338195	CALOUX010000001-CALOUX010000137	67.5802	C:93.7%[S:93.7%,D:0.0%],F:1.4%,M:4.9%,n:221	-	-	-	-	-	-
S378H113	This_Study	Sph-ATUE_S378H113	1869227	Sphingomonas	Sphingomonas	Sph-ATUE_S378H113	-	-	Sphingomonas	A.thaliana	N109	2016	isolate	H113	Sph-ATUE_S378H113_R1.fastq.gz	Sph-ATUE_S378H113_R2.fastq.gz		This Study	YES	-	-	-	-	TGGGGAATATTGGACAATGGGCGAAAGCCTGATCCAGCAATGCCGCGTGAGTGATGAAGGCCTTAGGGTTGTAAAGCTCTTTTACCCGGGATGATAATGACAGTACCGGGAGAATAAGCTCCGGCTAACTCCGTGCCAGCAGCCGCGGTAATACGGAGGGAGCTAGCGTTATTCGGAATTACTGGGCGTAAAGCGCACGTAGGCGGCTTTGTAAGTAAGAGGTGAAAGCCCAGAGCTCAACTCTGGAATTGCCTTTTAGACTGCATCGCTTGAATCATGGAGAGGTCAGTGGAATTCCGAGTGTAGAGGTGAAATTCGTAGATATTCGGAAGAACACCAGTGGCGAAGGCGGCTGACTGGACATGTATTGACGCTGAGGTGCGAAAGCGTGGGGAGCAA…	PRJEB44136	SAMEA8653643	ERX9274503	ERR9725231	Sph-ATUE_S378H113_draftAssembly	GCA_942646955	PRJEB44136	ERS6338196	CALOUD010000001-CALOUD010000144	66.113	C:95.0%[S:95.0%,D:0.0%],F:0.9%,M:4.1%,n:221	-	-	-	-	-	-
S381H113	This_Study	Sph-ATUE_S381H113	1869227	Sphingomonas	Sphingomonas	Sph-ATUE_S381H113	-	-	Sphingomonas	A.thaliana	N62	2016	isolate	H113	Sph-ATUE_S381H113_R1.fastq.gz	Sph-ATUE_S381H113_R2.fastq.gz		This Study	YES	-	-	YES	-	TGGGGAATATTGGACAATGGGCGAAAGCCTGATCCAGCAATGCCGCGTGAGTGATGAAGGCCTTAGGGTTGTAAAGCTCTTTTACCCGGGATGATAATGACAGTACCGGGAGAATAAGCTCCGGCTAACTCCGTGCCAGCAGCCGCGGTAATACGGAGGGAGCTAGCGTTATTCGGAATTACTGGGCGTAAAGCGCACGTAGGCGGCTTTGTAAGTTAGAGGTGAAAGCCTGGAGCTCAACTCCAGAATTGCCTTTGATACTGCATGGCTTGAATCCAGGAGAGGTGAGTGGAATTCCGAGTGTAGAGGTGAAATTCGTAGATATTCGGAAGAACACCAGTGGCGAAGGCGGCTCACTGGACTGGTATTGACGCTGAGGTGCGAAAGCGTGGGGAGCAA…	PRJEB44136	SAMEA8653645	ERX9274506	ERR9725234	Sph-ATUE_S381H113_draftAssembly	GCA_942647345	PRJEB44136	ERS6338198	CALOUZ010000001-CALOUZ010001434	72.5785	C:93.3%[S:92.8%,D:0.5%],F:2.3%,M:4.4%,n:221	-	-	-	-	-	-
S44H113	This_Study	Sph-ATUE_S44H113	1869227	Sphingomonas	Sphingomonas	Sph-ATUE_S44H113	-	-	Sphingomonas	A.thaliana	N139	2016	isolate	H113	Sph-ATUE_S44H113_R1.fastq.gz	Sph-ATUE_S44H113_R2.fastq.gz		This Study	YES	-	-	-	-	TGGGGAATATTGGACAATGGGCGAAAGCCTGATCCAGCAATGCCGCGTGAGTGATGAAGGCCTTAGGGTTGTAAAGCTCTTTTACCCGGGATGATAATGACAGTACCGGGAGAATAAGCTCCGGCTAACTCCGTGCCAGCAGCCGCGGTAATACGGAGGGAGCTAGCGTTATTCGGAATTACTGGGCGTAAAGCGCACGTAGGCGGCTTTGTAAGTAAGAGGTGAAAGCCCAGAGCTCAACTCTGGAATTGCCTTTTAGACTGCATCGCTTGAATCATGGAGAGGTCAGTGGAATTCCGAGTGTAGAGGTGAAATTCGTAGATATTCGGAAGAACACCAGTGGCGAAGGCGGCTGACTGGACATGTATTGACGCTGAGGTGCGAAAGCGTGGGGAGCAA…	PRJEB44136	SAMEA8653646	ERX9274507	ERR9725235	Sph-ATUE_S44H113_draftAssembly	GCA_942646975	PRJEB44136	ERS6338199	CALOUE010000001-CALOUE010000533	20.4429	C:92.4%[S:91.9%,D:0.5%],F:3.2%,M:4.4%,n:221	-	-	-	-	-	-
S49H113	This_Study	Sph-ATUE_S49H113	1869227	Sphingomonas	Sphingomonas	Sph-ATUE_S49H113	-	-	Sphingomonas	A.thaliana	N139	2016	isolate	H113	Sph-ATUE_S49H113_R1.fastq.gz	Sph-ATUE_S49H113_R2.fastq.gz		This Study	YES	-	-	-	-	TGGGGAATATTGGACAATGGGCGAAAGCCTGATCCAGCAATGCCGCGTGAGTGATGAAGGCCTTAGGGTTGTAAAGCTCTTTTACCCGGGATGATAATGACAGTACCGGGAGAATAAGCTCCGGCTAACTCCGTGCCAGCAGCCGCGGTAATACGGAGGGAGCTAGCGTTATTCGGAATTACTGGGCGTAAAGCGCACGTAGGCGGCTTTGTAAGTAAGAGGTGAAAGCCCAGAGCTCAACTCTGGAATTGCCTTTTAGACTGCATCGCTTGAATCATGGAGAGGTCAGTGGAATTCCGAGTGTAGAGGTGAAATTCGTAGATATTCGGAAGAACACCAGTGGCGAAGGCGGCTGACTGGACATGTATTGACGCTGAGGTGCGAAAGCGTGGGGAGCAA…	PRJEB44136	SAMEA8653647	ERX9274508	ERR9725236	Sph-ATUE_S49H113_draftAssembly	GCA_942648975	PRJEB44136	ERS6338200	CALOZF010000001-CALOZF010003090	50.7723	C:95.5%[S:95.5%,D:0.0%],F:0.5%,M:4.0%,n:221	-	-	-	-	-	-
S51H113	This_Study	Sph-ATUE_S51H113	1869227	Sphingomonas	Sphingomonas	Sph-ATUE_S51H113	-	-	Sphingomonas	A.thaliana	N139	2016	isolate	H113	Sph-ATUE_S51H113_R1.fastq.gz	Sph-ATUE_S51H113_R2.fastq.gz		This Study	YES	-	-	YES	-	TGGGGAATATTGGACAATGGGCGCAAGCCTGATCCAGCAATGCCGCGTGAGTGATGAAGGCCTTAGGGTTGTAAAGCTCTTTTACCCGGGATGATAATGACAGTACCGGGAGAATAAGCTCCGGCTAACTCCGTGCCAGCAGCCGCGGTAATACGGAGGGAGCTAGCGTTGTTCGGAATTACTGGGCGTAAAGCGCACGTAGGCGGCTTTGTAAGTTAGAGGTGAAAGCCTGGAGCTCAACTCCAGAATTGCCTTTGATACTGCATGGCTTGAATCCAGGAGAGGTGAGTGGAATTCCGAGTGTAGAGGTGAAATTCGTAGATATTCGGAAGAACACCAGTGGCGAAGGCGGCTCACTGGACTGGTATTGACGCTGAGGTGCGAAAGCGTGGGGAGCAA…	PRJEB44136	SAMEA8653648	ERX9274509	ERR9725237	Sph-ATUE_S51H113_draftAssembly	GCA_942647005	PRJEB44136	ERS6338201	CALOUJ010000001-CALOUJ010004300	75.9705	C:93.7%[S:93.7%,D:0.0%],F:2.3%,M:4.0%,n:221	-	-	-	-	-	-
S57H113	This_Study	Sph-ATUE_S57H113	1869227	Sphingomonas	Sphingomonas	Sph-ATUE_S57H113	-	-	Sphingomonas	A.thaliana	N139	2016	isolate	H113	Sph-ATUE_S57H113_R1.fastq.gz	Sph-ATUE_S57H113_R2.fastq.gz		This Study	YES	-	-	-	-	TGGGGAATATTGGACAATGGGCGAAAGCCTGATCCAGCAATGCCGCGTGAGTGATGAAGGCCTTAGGGTTGTAAAGCTCTTTTACCCGGGATGATAATGACAGTACCGGGAGAATAAGCTCCGGCTAACTCCGTGCCAGCAGCCGCGGTAATACGGAGGGAGCTAGCGTTATTCGGAATTACTGGGCGTAAAGCGCACGTAGGCGGCTTTGTAAGTAAGAGGTGAAAGCCCAGAGCTCAACTCTGGAATTGCCTTTTAGACTGCATCGCTTGAATCATGGAGAGGTCAGTGGAATTCCGAGTGTAGAGGTGAAATTCGTAGATATTCGGAAGAACACCAGTGGCGAAGGCGGCTGACTGGACATGTATTGACGCTGAGGTGCGAAAGCGTGGGGAGCAA…	PRJEB44136	SAMEA8653649	ERX9274510	ERR9725238	Sph-ATUE_S57H113_draftAssembly	GCA_942646255	PRJEB44136	ERS6338202	CALOSC010000001-CALOSC010000176	52.0684	C:94.6%[S:94.1%,D:0.5%],F:0.9%,M:4.5%,n:221	-	-	-	-	-	-
S59H113	This_Study	Sph-ATUE_S59H113	1869227	Sphingomonas	Sphingomonas	Sph-ATUE_S59H113	-	-	Sphingomonas	A.thaliana	N177	2016	isolate	H113	Sph-ATUE_S59H113_R1.fastq.gz	Sph-ATUE_S59H113_R2.fastq.gz		This Study	YES	-	-	-	-	TGGGGAATATTGGACAATGGGCGAAAGCCTGATCCAGCAATGCCGCGTGAGTGATGAAGGCCTTAGGGTTGTAAAGCTCTTTTACCCGGGATGATAATGACAGTACCGGGAGAATAAGCTCCGGCTAACTCCGTGCCAGCAGCCGCGGTAATACGGAGGGAGCTAGCGTTATTCGGAATTACTGGGCGTAAAGCGCACGTAGGCGGCTTTGTAAGTAAGAGGTGAAAGCCCAGAGCTCAACTCTGGAATTGCCTTTTAGACTGCATCGCTTGAATCATGGAGAGGTCAGTGGAATTCCGAGTGTAGAGGTGAAATTCGTAGATATTCGGAAGAACACCAGTGGCGAAGGCGGCTGACTGGACATGTATTGACGCTGAGGTGCGAAAGCGTGGGGAGCAA…	PRJEB44136	SAMEA8653650	ERX9274511	ERR9725239	Sph-ATUE_S59H113_draftAssembly	GCA_942648985	PRJEB44136	ERS6338203	CALOZE010000001-CALOZE010001088	78.9285	C:94.6%[S:93.7%,D:0.9%],F:0.9%,M:4.5%,n:221	-	-	-	-	-	-
S61H113	This_Study	Sph-ATUE_S61H113	1869227	Sphingomonas	Sphingomonas	Sph-ATUE_S61H113	-	-	Sphingomonas	A.thaliana	N177	2016	isolate	H113	Sph-ATUE_S61H113_R1.fastq.gz	Sph-ATUE_S61H113_R2.fastq.gz		This Study	YES	-	-	YES	-	TGGGGAATATTGGACAATGGGCGAAAGCCTGATCCAGCAATGCCGCGTGAGTGATGAAGGCCTTAGGGTTGTAAAGCTCTTTTACCCGGGATGATAATGACAGTACCGGGAGAATAAGCTCCGGCTAACTCCGTGCCAGCAGCCGCGGTAATACGGAGGGAGCTAGCGTTATTCGGAATTACTGGGCGTAAAGCGCACGTAGGCGGCTTTGTAAGTAAGAGGTGAAAGCCCAGAGCTCAACTCTGGAATTGCCTTTTAGACTGCATCGCTTGAATCATGGAGAGGTCAGTGGAATTCCGAGTGTAGAGGTGAAATTCGTAGATATTCGGAAGAACACCAGTGGCGAAGGCGGCTGACTGGACATGTATTGACGCTGAGGTGCGAAAGCGTGGGGAGCAA…	PRJEB44136	SAMEA8653651	ERX9274512	ERR9725240	Sph-ATUE_S61H113_draftAssembly	GCA_942644125	PRJEB44136	ERS6338204	CALOQF010000001-CALOQF010003078	75.2834	C:95.1%[S:94.6%,D:0.5%],F:1.4%,M:3.5%,n:221	-	-	-	-	-	-
S65H113	This_Study	Sph-ATUE_S65H113	1869227	Sphingomonas	Sphingomonas	Sph-ATUE_S65H113	-	-	Sphingomonas	A.thaliana	N177	2016	isolate	H113	Sph-ATUE_S65H113_R1.fastq.gz	Sph-ATUE_S65H113_R2.fastq.gz		This Study	YES	-	-	YES	-	TGGGGAATATTGGACAATGGGCGAAAGCCTGATCCAGCAATGCCGCGTGAGTGATGAAGGCCTTAGGGTTGTAAAGCTCTTTTACCCGGGATGATAATGACAGTACCGGGAGAATAAGCTCCGGCTAACTCCGTGCCAGCAGCCGCGGTAATACGGAGGGAGCTAGCGTTGTTCGGAATTACTGGGCGTAAAGCGCACGTAGGCGGCTTTGTAAGTTAGAGGTGAAAGCCTGGAGCTCAACTCCAGAATTGCCTTTAAGACTGCATCGCTTGAATCCAGGAGAGGTGAGTGGAATTCCGAGTGTAGAGGTGAAATTCGTAGATATTCGGAAGAACACCAGTGGCGAAGGCGGCTCACTGGACTGGTATTGACGCTGAGGTGCGAAAGCGTGGGGAGCAA…	PRJEB44136	SAMEA8653652	ERX9274513	ERR9725241	Sph-ATUE_S65H113_draftAssembly	GCA_942647275	PRJEB44136	ERS6338205	CALOUV010000001-CALOUV010000237	53.1113	C:92.8%[S:92.8%,D:0.0%],F:1.8%,M:5.4%,n:221	-	-	-	-	-	-
S6H113	This_Study	Sph-ATUE_S6H113	1869227	Sphingomonas	Sphingomonas	Sph-ATUE_S6H113	-	-	Sphingomonas	A.thaliana	N93	2016	isolate	H113	Sph-ATUE_S6H113_R1.fastq.gz	Sph-ATUE_S6H113_R2.fastq.gz		This Study	YES	-	-	YES	-	TGGGGAATATTGGACAATGGGCGAAAGCCTGATCCAGCAATGCCGCGTGAGTGATGAAGGCCTTAGGGTTGTAAAGCTCTTTTACCCGGGATGATAATGACAGTACCGGGAGAATAAGCTCCGGCTAACTCCGTGCCAGCAGCCGCGGTAATACGGAGGGAGCTAGCGTTATTCGGAATTACTGGGCGTAAAGCGCACGTAGGCGGCTTTGTAAGTAAGAGGTGAAAGCCCAGAGCTCAACTCTGGAATTGCCTTTTAGACTGCATCGCTTGAATCATGGAGAGGTCAGTGGAATTCCGAGTGTAGAGGTGAAATTCGTAGATATTCGGAAGAACACCAGTGGCGAAGGCGGCTGACTGGACATGTATTGACGCTGAGGTGCGAAAGCGTGGGGAGCAA…	PRJEB44136	SAMEA8653653	ERX9274514	ERR9725242	Sph-ATUE_S6H113_draftAssembly	GCA_942643985	PRJEB44136	ERS6338206	CALOPR010000001-CALOPR010001198	64.6294	C:95.5%[S:94.6%,D:0.9%],F:0.9%,M:3.6%,n:221	-	-	-	-	-	-
S76H113	This_Study	Sph-ATUE_S76H113	1869227	Sphingomonas	Sphingomonas	Sph-ATUE_S76H113	-	-	Sphingomonas	A.thaliana	N140	2016	isolate	H113	Sph-ATUE_S76H113_R1.fastq.gz	Sph-ATUE_S76H113_R2.fastq.gz		This Study	YES	-	-	-	-	TGGGGAATATTGGACAATGGGCGAAAGCCTGATCCAGCAATGCCGCGTGAGTGATGAAGGCCTTAGGGTTGTAAAGCTCTTTTACCCGGGATGATAATGACAGTACCGGGAGAATAAGCTCCGGCTAACTCCGTGCCAGCAGCCGCGGTAATACGGAGGGAGCTAGCGTTATTCGGAATTACTGGGCGTAAAGCGCACGTAGGCGGCTTTGTAAGTAAGAGGTGAAAGCCCAGAGCTCAACTCTGGAATTGCCTTTTAGACTGCATCGCTTGAATCATGGAGAGGTCAGTGGAATTCCGAGTGTAGAGGTGAAATTCGTAGATATTCGGAAGAACACCAGTGGCGAAGGCGGCTGACTGGACATGTATTGACGCTGAGGTGCGAAAGCGTGGGGAGCAA…	PRJEB44136	SAMEA8653654	ERX9274515	ERR9725243	Sph-ATUE_S76H113_draftAssembly	GCA_942644095	PRJEB44136	ERS6338207	CALOPX010000001-CALOPX010000348	68.7809	C:94.6%[S:94.1%,D:0.5%],F:0.9%,M:4.5%,n:221	-	-	-	-	-	-
S97H113	This_Study	Sph-ATUE_S97H113	1869227	Sphingomonas	Sphingomonas	Sph-ATUE_S97H113	-	-	Sphingomonas	A.thaliana	N62	2016	isolate	H113	Sph-ATUE_S97H113_R1.fastq.gz	Sph-ATUE_S97H113_R2.fastq.gz		This Study	YES	-	-	-	-	TGGGGAATATTGGACAATGGGCGCAAGCCTGATCCAGCAATGCCGCGTGAGTGATGAAGGCCTTAGGGTTGTAAAGCTCTTTTACCCGGGATGATAATGACAGTACCGGGAGAATAAGCCCCGGCTAACTCCGTGCCAGCAGCCGCGGTAATACGGAGGGGGCTAGCGTTGTTCGGAATTACTGGGCGTAAAGCGCACGTAGGCGGCTTTGTAAGTCAGGGGTGAAAGCCTGGAGCTCAACTCCAGAACTGCCTTTGAGACTGCATCGCTTGAATCCGGGAGAGGTAAGTGGAATTCCGAGTGTAGAGGTGAAATTCGTAGATATTCGGAAGAACACCAGTGGCGAAGGCGGCTTACTGGACCGGAATTGACGCTGAGGTGCGAAAGCGTGGGGAGCAA…	PRJEB44136	SAMEA8653655	ERX9274516	ERR9725244	Sph-ATUE_S97H113_draftAssembly	GCA_942644105	PRJEB44136	ERS6338208	CALOPV010000001-CALOPV010000178	61.203	C:93.7%[S:93.7%,D:0.0%],F:1.4%,M:4.9%,n:221	-	-	-	-	-	-
S98H113	This_Study	Sph-ATUE_S98H113	1869227	Sphingomonas	Sphingomonas	Sph-ATUE_S98H113	-	-	Sphingomonas	A.thaliana	N62	2016	isolate	H113	Sph-ATUE_S98H113_R1.fastq.gz	Sph-ATUE_S98H113_R2.fastq.gz		This Study	YES	-	-	-	-	TGGGGAATATTGGACAATGGGCGAAAGCCTGATCCAGCAATGCCGCGTGAGTGATGAAGGCCTTAGGGTTGTAAAGCTCTTTTACCCGGGATGATAATGACAGTACCGGGAGAATAAGCTCCGGCTAACTCCGTGCCAGCAGCCGCGGTAATACGGAGGGAGCTAGCGTTGTTCGGAATTACTGGGCGTAAAGCGCACGTAGGCGGCTTTGTAAGTTAGAGGTGAAAGCCTGGAGCTCAACTCCAGAATTGCCTTTAAGACTGCATCGCTTGAATCCAGGAGAGGTGAGTGGAATTCCGAGTGTAGAGGTGAAATTCGTAGATATTCGGAAGAACACCAGTGGCGAAGGCGGCTCACTGGACTGGTATTGACGCTGAGGTGCGAAAGCGTGGGGAGCAA…	PRJEB44136	SAMEA8653656	ERX9274517	ERR9725245	Sph-ATUE_S98H113_draftAssembly	GCA_942644115	PRJEB44136	ERS6338209	CALOPU010000001-CALOPU010000144	70.6378	C:93.2%[S:93.2%,D:0.0%],F:2.7%,M:4.1%,n:221	-	-	-	-	-	-
S99H113	This_Study	Sph-ATUE_S99H113	1869227	Sphingomonas	Sphingomonas	Sph-ATUE_S99H113	-	-	Sphingomonas	A.thaliana	N62	2016	isolate	H113	Sph-ATUE_S99H113_R1.fastq.gz	Sph-ATUE_S99H113_R2.fastq.gz		This Study	YES	-	-	-	-	TGGGGAATATTGGACAATGGGCGAAAGCCTGATCCAGCAATGCCGCGTGAGTGATGAAGGCCTTAGGGTTGTAAAGCTCTTTTACCCGGGATGATAATGACAGTACCGGGAGAATAAGCTCCGGCTAACTCCGTGCCAGCAGCCGCGGTAATACGGAGGGAGCTAGCGTTGTTCGGAATTACTGGGCGTAAAGCGCACGTAGGCGGCTTTGTAAGTTAGAGGTGAAAGCCTGGAGCTCAACTCCAGAATTGCCTTTAAGACTGCATCGCTTGAATCCAGGAGAGGTGAGTGGAATTCCGAGTGTAGAGGTGAAATTCGTAGATATTCGGAAGAACACCAGTGGCGAAGGCGGCTCACTGGACTGGTATTGACGCTGAGGTGCGAAAGCGTGGGGAGCAA…	PRJEB44136	SAMEA8653657	ERX9274518	ERR9725246	Sph-ATUE_S99H113_draftAssembly	GCA_942643845	PRJEB44136	ERS6338210	CALOPJ010000001-CALOPJ010000157	75.6527	C:93.2%[S:93.2%,D:0.0%],F:2.7%,M:4.1%,n:221	-	-	-	-	-	-
GCF_000153545.1	REFSEQ	-	-	-	-	-	-	GCF_000153545.1	Sphingomonas	-	-	-	-	-	-	-	-	REFSEQ	YES	-	-	YES	-	-	-	-	-	-	-	-	-	-	-	-	-	-	-	-	-	-	-
GCF_000226955.1	REFSEQ	-	-	-	-	-	-	GCF_000226955.1	Sphingomonas	-	-	-	-	-	-	-	-	REFSEQ	YES	-	-	YES	-	-	-	-	-	-	-	-	-	-	-	-	-	-	-	-	-	-	-
GCF_000293195.2	REFSEQ	-	-	-	-	-	-	GCF_000293195.2	Sphingomonas	-	-	-	-	-	-	-	-	REFSEQ	YES	-	-	YES	-	-	-	-	-	-	-	-	-	-	-	-	-	-	-	-	-	-	-
GCF_000419565.1	REFSEQ	-	-	-	-	-	-	GCF_000419565.1	Sphingomonas	-	-	-	-	-	-	-	-	REFSEQ	YES	-	-	-	-	-	-	-	-	-	-	-	-	-	-	-	-	-	-	-	-	-	-
GCF_000419605.1	REFSEQ	-	-	-	-	-	-	GCF_000419605.1	Sphingomonas	-	-	-	-	-	-	-	-	REFSEQ	YES	-	-	YES	-	-	-	-	-	-	-	-	-	-	-	-	-	-	-	-	-	-	-
GCF_000427645.1	REFSEQ	-	-	-	-	-	-	GCF_000427645.1	Sphingomonas	-	-	-	-	-	-	-	-	REFSEQ	YES	-	-	YES	-	-	-	-	-	-	-	-	-	-	-	-	-	-	-	-	-	-	-
GCF_000512205.2	REFSEQ	-	-	-	-	-	-	GCF_000512205.2	Sphingomonas	-	-	-	-	-	-	-	-	REFSEQ	YES	-	-	YES	-	-	-	-	-	-	-	-	-	-	-	-	-	-	-	-	-	-	-
GCF_000632225.1	REFSEQ	-	-	-	-	-	-	GCF_000632225.1	Sphingomonas	-	-	-	-	-	-	-	-	REFSEQ	YES	-	-	YES	-	-	-	-	-	-	-	-	-	-	-	-	-	-	-	-	-	-	-
GCF_000732685.2	REFSEQ	-	-	-	-	-	-	GCF_000732685.2	Sphingomonas	-	-	-	-	-	-	-	-	REFSEQ	YES	-	-	YES	-	-	-	-	-	-	-	-	-	-	-	-	-	-	-	-	-	-	-
GCF_000733135.1	REFSEQ	-	-	-	-	-	-	GCF_000733135.1	Sphingomonas	-	-	-	-	-	-	-	-	REFSEQ	YES	-	-	YES	-	-	-	-	-	-	-	-	-	-	-	-	-	-	-	-	-	-	-
GCF_000739895.2	REFSEQ	-	-	-	-	-	-	GCF_000739895.2	Sphingomonas	-	-	-	-	-	-	-	-	REFSEQ	YES	-	-	-	-	-	-	-	-	-	-	-	-	-	-	-	-	-	-	-	-	-	-
GCF_000764535.1	REFSEQ	-	-	-	-	-	-	GCF_000764535.1	Sphingomonas	-	-	-	-	-	-	-	-	REFSEQ	YES	-	-	YES	-	-	-	-	-	-	-	-	-	-	-	-	-	-	-	-	-	-	-
GCF_000878375.1	REFSEQ	-	-	-	-	-	-	GCF_000878375.1	Sphingomonas	-	-	-	-	-	-	-	-	REFSEQ	YES	-	-	YES	-	-	-	-	-	-	-	-	-	-	-	-	-	-	-	-	-	-	-
GCF_000971055.1	REFSEQ	-	-	-	-	-	-	GCF_000971055.1	Sphingomonas	-	-	-	-	-	-	-	-	REFSEQ	YES	-	-	YES	-	-	-	-	-	-	-	-	-	-	-	-	-	-	-	-	-	-	-
GCF_001421155.1	REFSEQ	-	-	-	-	-	-	GCF_001421155.1	Sphingomonas	-	-	-	-	-	-	-	-	REFSEQ	YES	-	-	YES	-	-	-	-	-	-	-	-	-	-	-	-	-	-	-	-	-	-	-
GCF_001421245.1	REFSEQ	-	-	-	-	-	-	GCF_001421245.1	Sphingomonas	-	-	-	-	-	-	-	-	REFSEQ	YES	-	-	YES	-	-	-	-	-	-	-	-	-	-	-	-	-	-	-	-	-	-	-
GCF_001421285.1	REFSEQ	-	-	-	-	-	-	GCF_001421285.1	Sphingomonas	-	-	-	-	-	-	-	-	REFSEQ	YES	-	-	YES	-	-	-	-	-	-	-	-	-	-	-	-	-	-	-	-	-	-	-
GCF_001421355.1	REFSEQ	-	-	-	-	-	-	GCF_001421355.1	Sphingomonas	-	-	-	-	-	-	-	-	REFSEQ	YES	-	-	-	-	-	-	-	-	-	-	-	-	-	-	-	-	-	-	-	-	-	-
GCF_001421405.1	REFSEQ	-	-	-	-	-	-	GCF_001421405.1	Sphingomonas	-	-	-	-	-	-	-	-	REFSEQ	YES	-	-	YES	-	-	-	-	-	-	-	-	-	-	-	-	-	-	-	-	-	-	-
GCF_001421415.1	REFSEQ	-	-	-	-	-	-	GCF_001421415.1	Sphingomonas	-	-	-	-	-	-	-	-	REFSEQ	YES	-	-	YES	-	-	-	-	-	-	-	-	-	-	-	-	-	-	-	-	-	-	-
GCF_001421505.1	REFSEQ	-	-	-	-	-	-	GCF_001421505.1	Sphingomonas	-	-	-	-	-	-	-	-	REFSEQ	YES	-	-	YES	-	-	-	-	-	-	-	-	-	-	-	-	-	-	-	-	-	-	-
GCF_001421535.1	REFSEQ	-	-	-	-	-	-	GCF_001421535.1	Sphingomonas	-	-	-	-	-	-	-	-	REFSEQ	YES	-	-	YES	-	-	-	-	-	-	-	-	-	-	-	-	-	-	-	-	-	-	-
GCF_001421585.1	REFSEQ	-	-	-	-	-	-	GCF_001421585.1	Sphingomonas	-	-	-	-	-	-	-	-	REFSEQ	YES	-	-	YES	-	-	-	-	-	-	-	-	-	-	-	-	-	-	-	-	-	-	-
GCF_001421605.1	REFSEQ	-	-	-	-	-	-	GCF_001421605.1	Sphingomonas	-	-	-	-	-	-	-	-	REFSEQ	YES	-	-	-	-	-	-	-	-	-	-	-	-	-	-	-	-	-	-	-	-	-	-
GCF_001421625.1	REFSEQ	-	-	-	-	-	-	GCF_001421625.1	Sphingomonas	-	-	-	-	-	-	-	-	REFSEQ	YES	-	-	-	-	-	-	-	-	-	-	-	-	-	-	-	-	-	-	-	-	-	-
GCF_001421635.1	REFSEQ	-	-	-	-	-	-	GCF_001421635.1	Sphingomonas	-	-	-	-	-	-	-	-	REFSEQ	YES	-	-	YES	-	-	-	-	-	-	-	-	-	-	-	-	-	-	-	-	-	-	-
GCF_001421685.1	REFSEQ	-	-	-	-	-	-	GCF_001421685.1	Sphingomonas	-	-	-	-	-	-	-	-	REFSEQ	YES	-	-	YES	-	-	-	-	-	-	-	-	-	-	-	-	-	-	-	-	-	-	-
GCF_001421715.1	REFSEQ	-	-	-	-	-	-	GCF_001421715.1	Sphingomonas	-	-	-	-	-	-	-	-	REFSEQ	YES	-	-	-	-	-	-	-	-	-	-	-	-	-	-	-	-	-	-	-	-	-	-
GCF_001421745.1	REFSEQ	-	-	-	-	-	-	GCF_001421745.1	Sphingomonas	-	-	-	-	-	-	-	-	REFSEQ	YES	-	-	YES	-	-	-	-	-	-	-	-	-	-	-	-	-	-	-	-	-	-	-
GCF_001421765.1	REFSEQ	-	-	-	-	-	-	GCF_001421765.1	Sphingomonas	-	-	-	-	-	-	-	-	REFSEQ	YES	-	-	-	-	-	-	-	-	-	-	-	-	-	-	-	-	-	-	-	-	-	-
GCF_001421785.1	REFSEQ	-	-	-	-	-	-	GCF_001421785.1	Sphingomonas	-	-	-	-	-	-	-	-	REFSEQ	YES	-	-	YES	-	-	-	-	-	-	-	-	-	-	-	-	-	-	-	-	-	-	-
GCF_001421805.1	REFSEQ	-	-	-	-	-	-	GCF_001421805.1	Sphingomonas	-	-	-	-	-	-	-	-	REFSEQ	YES	-	-	YES	-	-	-	-	-	-	-	-	-	-	-	-	-	-	-	-	-	-	-
GCF_001421825.1	REFSEQ	-	-	-	-	-	-	GCF_001421825.1	Sphingomonas	-	-	-	-	-	-	-	-	REFSEQ	YES	-	-	-	-	-	-	-	-	-	-	-	-	-	-	-	-	-	-	-	-	-	-
GCF_001421845.1	REFSEQ	-	-	-	-	-	-	GCF_001421845.1	Sphingomonas	-	-	-	-	-	-	-	-	REFSEQ	YES	-	-	YES	-	-	-	-	-	-	-	-	-	-	-	-	-	-	-	-	-	-	-
GCF_001421915.1	REFSEQ	-	-	-	-	-	-	GCF_001421915.1	Sphingomonas	-	-	-	-	-	-	-	-	REFSEQ	YES	-	-	YES	-	-	-	-	-	-	-	-	-	-	-	-	-	-	-	-	-	-	-
GCF_001421965.1	REFSEQ	-	-	-	-	-	-	GCF_001421965.1	Sphingomonas	-	-	-	-	-	-	-	-	REFSEQ	YES	-	-	-	-	-	-	-	-	-	-	-	-	-	-	-	-	-	-	-	-	-	-
GCF_001421995.1	REFSEQ	-	-	-	-	-	-	GCF_001421995.1	Sphingomonas	-	-	-	-	-	-	-	-	REFSEQ	YES	-	-	YES	-	-	-	-	-	-	-	-	-	-	-	-	-	-	-	-	-	-	-
GCF_001422045.1	REFSEQ	-	-	-	-	-	-	GCF_001422045.1	Sphingomonas	-	-	-	-	-	-	-	-	REFSEQ	YES	-	-	YES	-	-	-	-	-	-	-	-	-	-	-	-	-	-	-	-	-	-	-
GCF_001422185.1	REFSEQ	-	-	-	-	-	-	GCF_001422185.1	Sphingomonas	-	-	-	-	-	-	-	-	REFSEQ	YES	-	-	YES	-	-	-	-	-	-	-	-	-	-	-	-	-	-	-	-	-	-	-
GCF_001422495.1	REFSEQ	-	-	-	-	-	-	GCF_001422495.1	Sphingomonas	-	-	-	-	-	-	-	-	REFSEQ	YES	-	-	-	-	-	-	-	-	-	-	-	-	-	-	-	-	-	-	-	-	-	-
GCF_001422525.1	REFSEQ	-	-	-	-	-	-	GCF_001422525.1	Sphingomonas	-	-	-	-	-	-	-	-	REFSEQ	YES	-	-	YES	-	-	-	-	-	-	-	-	-	-	-	-	-	-	-	-	-	-	-
GCF_001423765.1	REFSEQ	-	-	-	-	-	-	GCF_001423765.1	Sphingomonas	-	-	-	-	-	-	-	-	REFSEQ	YES	-	-	YES	-	-	-	-	-	-	-	-	-	-	-	-	-	-	-	-	-	-	-
GCF_001423845.1	REFSEQ	-	-	-	-	-	-	GCF_001423845.1	Sphingomonas	-	-	-	-	-	-	-	-	REFSEQ	YES	-	-	YES	-	-	-	-	-	-	-	-	-	-	-	-	-	-	-	-	-	-	-
GCF_001424005.1	REFSEQ	-	-	-	-	-	-	GCF_001424005.1	Sphingomonas	-	-	-	-	-	-	-	-	REFSEQ	YES	-	-	YES	-	-	-	-	-	-	-	-	-	-	-	-	-	-	-	-	-	-	-
GCF_001425385.1	REFSEQ	-	-	-	-	-	-	GCF_001425385.1	Sphingomonas	-	-	-	-	-	-	-	-	REFSEQ	YES	-	-	-	-	-	-	-	-	-	-	-	-	-	-	-	-	-	-	-	-	-	-
GCF_001425405.1	REFSEQ	-	-	-	-	-	-	GCF_001425405.1	Sphingomonas	-	-	-	-	-	-	-	-	REFSEQ	YES	-	-	YES	-	-	-	-	-	-	-	-	-	-	-	-	-	-	-	-	-	-	-
GCF_001426195.1	REFSEQ	-	-	-	-	-	-	GCF_001426195.1	Sphingomonas	-	-	-	-	-	-	-	-	REFSEQ	YES	-	-	YES	-	-	-	-	-	-	-	-	-	-	-	-	-	-	-	-	-	-	-
GCF_001426255.1	REFSEQ	-	-	-	-	-	-	GCF_001426255.1	Sphingomonas	-	-	-	-	-	-	-	-	REFSEQ	YES	-	-	YES	-	-	-	-	-	-	-	-	-	-	-	-	-	-	-	-	-	-	-
GCF_001426825.1	REFSEQ	-	-	-	-	-	-	GCF_001426825.1	Sphingomonas	-	-	-	-	-	-	-	-	REFSEQ	YES	-	-	-	-	-	-	-	-	-	-	-	-	-	-	-	-	-	-	-	-	-	-
GCF_001428605.1	REFSEQ	-	-	-	-	-	-	GCF_001428605.1	Sphingomonas	-	-	-	-	-	-	-	-	REFSEQ	YES	-	-	-	-	-	-	-	-	-	-	-	-	-	-	-	-	-	-	-	-	-	-
GCF_001428865.1	REFSEQ	-	-	-	-	-	-	GCF_001428865.1	Sphingomonas	-	-	-	-	-	-	-	-	REFSEQ	YES	-	-	YES	-	-	-	-	-	-	-	-	-	-	-	-	-	-	-	-	-	-	-
GCF_001429065.1	REFSEQ	-	-	-	-	-	-	GCF_001429065.1	Sphingomonas	-	-	-	-	-	-	-	-	REFSEQ	YES	-	-	YES	-	-	-	-	-	-	-	-	-	-	-	-	-	-	-	-	-	-	-
GCF_001476895.1	REFSEQ	-	-	-	-	-	-	GCF_001476895.1	Sphingomonas	-	-	-	-	-	-	-	-	REFSEQ	YES	-	-	YES	-	-	-	-	-	-	-	-	-	-	-	-	-	-	-	-	-	-	-
GCF_001556635.1	REFSEQ	-	-	-	-	-	-	GCF_001556635.1	Sphingomonas	-	-	-	-	-	-	-	-	REFSEQ	YES	-	-	YES	-	-	-	-	-	-	-	-	-	-	-	-	-	-	-	-	-	-	-
GCF_001557215.1	REFSEQ	-	-	-	-	-	-	GCF_001557215.1	Sphingomonas	-	-	-	-	-	-	-	-	REFSEQ	YES	-	-	-	-	-	-	-	-	-	-	-	-	-	-	-	-	-	-	-	-	-	-
GCF_001557395.1	REFSEQ	-	-	-	-	-	-	GCF_001557395.1	Sphingomonas	-	-	-	-	-	-	-	-	REFSEQ	YES	-	-	YES	-	-	-	-	-	-	-	-	-	-	-	-	-	-	-	-	-	-	-
GCF_001619955.1	REFSEQ	-	-	-	-	-	-	GCF_001619955.1	Sphingomonas	-	-	-	-	-	-	-	-	REFSEQ	YES	-	-	YES	-	-	-	-	-	-	-	-	-	-	-	-	-	-	-	-	-	-	-
GCF_001638925.1	REFSEQ	-	-	-	-	-	-	GCF_001638925.1	Sphingomonas	-	-	-	-	-	-	-	-	REFSEQ	YES	-	-	YES	-	-	-	-	-	-	-	-	-	-	-	-	-	-	-	-	-	-	-
GCF_001650735.1	REFSEQ	-	-	-	-	-	-	GCF_001650735.1	Sphingomonas	-	-	-	-	-	-	-	-	REFSEQ	YES	-	-	YES	-	-	-	-	-	-	-	-	-	-	-	-	-	-	-	-	-	-	-
GCF_001721295.1	REFSEQ	-	-	-	-	-	-	GCF_001721295.1	Sphingomonas	-	-	-	-	-	-	-	-	REFSEQ	YES	-	-	YES	-	-	-	-	-	-	-	-	-	-	-	-	-	-	-	-	-	-	-
GCF_001761345.1	REFSEQ	-	-	-	-	-	-	GCF_001761345.1	Sphingomonas	-	-	-	-	-	-	-	-	REFSEQ	YES	-	-	-	-	-	-	-	-	-	-	-	-	-	-	-	-	-	-	-	-	-	-
GCF_001922385.1	REFSEQ	-	-	-	-	-	-	GCF_001922385.1	Sphingomonas	-	-	-	-	-	-	-	-	REFSEQ	YES	-	-	-	-	-	-	-	-	-	-	-	-	-	-	-	-	-	-	-	-	-	-
GCF_002374855.1	REFSEQ	-	-	-	-	-	-	GCF_002374855.1	Sphingomonas	-	-	-	-	-	-	-	-	REFSEQ	YES	-	-	-	-	-	-	-	-	-	-	-	-	-	-	-	-	-	-	-	-	-	-
GCF_003046295.1	REFSEQ	-	-	-	-	-	-	GCF_003046295.1	Sphingomonas	-	-	-	-	-	-	-	-	REFSEQ	YES	-	-	YES	-	-	-	-	-	-	-	-	-	-	-	-	-	-	-	-	-	-	-
GCF_003050705.1	REFSEQ	-	-	-	-	-	-	GCF_003050705.1	Sphingomonas	-	-	-	-	-	-	-	-	REFSEQ	YES	-	-	YES	-	-	-	-	-	-	-	-	-	-	-	-	-	-	-	-	-	-	-
GCF_003050745.1	REFSEQ	-	-	-	-	-	-	GCF_003050745.1	Sphingomonas	-	-	-	-	-	-	-	-	REFSEQ	YES	-	-	YES	-	-	-	-	-	-	-	-	-	-	-	-	-	-	-	-	-	-	-
GCF_003053745.1	REFSEQ	-	-	-	-	-	-	GCF_003053745.1	Sphingomonas	-	-	-	-	-	-	-	-	REFSEQ	YES	-	-	YES	-	-	-	-	-	-	-	-	-	-	-	-	-	-	-	-	-	-	-
GCF_003314795.1	REFSEQ	-	-	-	-	-	-	GCF_003314795.1	Sphingomonas	-	-	-	-	-	-	-	-	REFSEQ	YES	-	-	-	-	-	-	-	-	-	-	-	-	-	-	-	-	-	-	-	-	-	-
GCF_900115295.1	REFSEQ	-	-	-	-	-	-	GCF_900115295.1	Sphingomonas	-	-	-	-	-	-	-	-	REFSEQ	YES	-	-	YES	-	-	-	-	-	-	-	-	-	-	-	-	-	-	-	-	-	-	-
GCF_900115745.1	REFSEQ	-	-	-	-	-	-	GCF_900115745.1	Sphingomonas	-	-	-	-	-	-	-	-	REFSEQ	YES	-	-	YES	-	-	-	-	-	-	-	-	-	-	-	-	-	-	-	-	-	-	-
p11.A10	https://doi.org/10.1016/j.chom.2018.06.011	Pse-ATUE_p11.A10	-	Pseudomonas	Pseudomonas	-	-	-	Pseudomonas	A.thaliana	-	2016	-	-	-	-		https://doi.org/10.1016/j.chom.2018.06.011	-	-	-	-	YES	-	-	-	-	-	-	-	-	-	-	-	-	-	-	-	-	-	-
[truncated: 40 more rows]

## Sheet: Metagenomes_bulk_cultured_bacte
Plate_Scrape_Metagenomes
HiSeq run H103: Pseudomonas metagenomes from Spring 2018
HiSeq run H104: Sphingomonas metagenomes from Spring 2018
[truncated: 170 more rows]

## Sheet: Amplicons_Multiple_Species_Surv
Amplicons for mulitple plant species 16S rDNA survey
[truncated: 141 more rows]

## Sheet: Amplicons_hamPCR
Metadata for Amplicon Sequence Reads
[truncated: 390 more rows]

[truncated: 1 more sheets: Amplicons_competition_in_lysate]
